# Supplementary material for: Integrative Proteome- and Phenome-Wide Assessment Uncovers Causal Protein Drivers and Drug Targets for Heterogeneous Kidney Diseases
Source: medRxiv. 2025 Oct 17:2025.10.09.25337438. Preprint. [Version 3] doi: 10.1101/2025.10.09.25337438 (PMC12632676; doi:10.1101/2025.10.09.25337438)
Supplement: Supplement 1 [file media-1.xlsx]

## Sheet: Index
Supplementary Tables
Supplementary Table 1. Aggregated association testing results for the proteome-wide mendelian Randomization study.
Supplementary Table 2. All proteome-wide Mendelian randomization associations with estimated glomerular filtration rate (eGFR) outcome.
Supplementary Table 3. All proteome-wide Mendelian randomization associations with chronic kidney disease (CKD) outcome.
Supplementary Table 4. All proteome-wide Mendelian randomization associations with end-stage kidney disease (ESKD) outcome.
Supplementary Table 5. All proteome-wide Mendelian randomization associations with eGFR slope outcome.
Supplementary Table 6. Directional consistency of protein associations with kidney outcomes.
Supplementary Table 7. Colocalization of 93 significant proteins from the protoeme-wide analysis between exposure pQTL and kidney outcome GWAS.
Supplementary Table 8. Replication of 93 significant proteins from the proteome-wide analysis in the CKDGen Consortium.
Supplementary Table 9. Meta-Analyzed GWAS Outcomes for CKD Subtype mapping Using MVP, UKBB, and FinnGen.
Supplementary Table 10. Two-sample Mendelian randomization studies of 93 significant proteins from the proteome-wide analysis as exposures and 9 kidney diseases as the outcome.
Supplementary Table 11. Phenome-wide associations between 93 significant proteins from the proteome-wide analysis as exposures and 1020 phecodes in the MVP as the outcomes.
Supplementary Table 12. List of kidney-related phecodes.
Supplementary Table 13. Drugs targeting proteins and their closely related proteins from protein-protein interaction networks.

## Sheet: ST1
Supplementary Table 1. Aggregated association testing results for proteins in the proteome-wide Mendelian randomization study.
GENE_NAME is the HGNC gene encoding the protein, DATASET is the proteomic source, PVAL columns correspond to the four kidney outcomes, P_ACAT is the summary aggregate Cauchy association testing value.
GENE_NAME	DATASET	PVAL.ckd	PVAL.egfr	PVAL.eskd	PVAL.slope	P_ACAT
UMOD	UKBBOlink	4.84368e-218	1.06628e-231	9.44624e-19	1.0471e-26	4.26514e-231
GATM	Fenland	1.12827e-29	1.01055e-132	0.0978754	0.54175	4.0422e-132
NRG4	deCODESoma	3.47861e-08	8.34383e-36	0.221075	0.869429	3.33753e-35
NFATC1	UKBBOlink	1.02944e-11	1.88672e-31	0.70315	0.264956	7.54687e-31
MICB	ARIC	1.64211e-17	1.6964e-26	0.000533388	0.00474981	6.78559e-26
IDI2	UKBBOlink	3.29406e-14	3.7343e-26	0.682254	0.153527	1.49372e-25
IDI2	ARIC	3.29406e-14	3.7343e-26	0.682254	0.153527	1.49372e-25
MICB	Fenland	1.58645e-17	5.22398e-26	0.00157265	0.00606611	2.08959e-25
FGF5	UKBBOlink	7.63884e-19	1.40242e-24	0.414094	3.20022e-05	5.60968e-24
CLIC1	ARIC	1.74974e-16	7.72104e-24	0.000333567	0.00994379	3.08842e-23
A4GALT	Fenland	1.82348e-14	2.40307e-22	0.0675978	0.334903	9.61229e-22
A4GALT	ARIC	2.79243e-14	2.85937e-22	0.0562869	0.334903	1.14375e-21
IDI2	deCODESoma	4.64832e-09	2.00347e-21	0.760423	0.142989	8.01389e-21
SDCCAG8	UKBBOlink	1.1278e-13	1.30893e-20	0.0365502	0.409621	5.23572e-20
GCKR	ARIC	0.00125973	2.0433e-20	0.0956604	0.579872	8.17318e-20
GCKR	Fenland	0.00125973	2.0433e-20	0.0956604	0.579872	8.17318e-20
GCKR	deCODESoma	0.00125973	2.0433e-20	0.0956604	0.579872	8.17318e-20
SNUPN	Fenland	1.86337e-06	1.59313e-19	0.132013	0.0322296	6.37252e-19
INHBC	ARIC	8.29416e-06	2.07574e-19	0.655041	0.208545	8.30295e-19
INHBA|INHBC	Fenland	7.50908e-06	2.45333e-19	0.653974	0.20994	9.81332e-19
INHBC	Fenland	7.50908e-06	2.45333e-19	0.653974	0.20994	9.81332e-19
INHBC	UKBBOlink	7.50908e-06	2.45333e-19	0.653974	0.20994	9.81332e-19
C4A|C4B	Fenland	2.50407e-10	5.25573e-18	0.000312066	0.0875745	2.10229e-17
IDI2	Fenland	1.20991e-08	2.14017e-17	0.258774	0.106995	8.56069e-17
A4GALT	deCODESoma	1.85102e-10	7.00609e-17	0.021918	0.277701	2.80243e-16
ISLR2	deCODESoma	4.22208e-05	7.38647e-17	0.949165	0.226023	2.95459e-16
AIF1	ARIC	2.37254e-09	1.08127e-16	0.000505661	0.1023	4.32506e-16
ADH1B	ARIC	3.16891e-05	1.74902e-15	0.256362	0.2113	7.14586e-15
ADH1B	deCODESoma	3.16891e-05	1.74902e-15	0.256362	0.2113	7.14586e-15
CEP170	UKBBOlink	1.95664e-10	1.549e-14	0.27122	0.530581	6.19879e-14
ERBB2	UKBBOlink	6.5204e-06	3.63906e-14	0.84596	0.573286	1.45677e-13
ADAM15	UKBBOlink	2.47595e-05	4.05811e-14	0.778834	0.789726	1.62357e-13
LMAN2	Fenland	0.00188427	1.30379e-13	0.000117375	0.540323	5.21689e-13
EFNA3	ARIC	0.000285273	4.58071e-13	0.394857	0.851269	1.83236e-12
GSTA1	deCODESoma	0.00546372	1.28521e-12	0.0925958	0.305858	5.14099e-12
BTN2A1	UKBBOlink	2.30429e-11	2.75704e-12	0.0104224	0.00729283	9.84975e-12
MICB	deCODESoma	1.52254e-08	3.98095e-12	0.000311627	0.0188539	1.59196e-11
GSS	Fenland	0.00824241	7.94847e-12	0.402331	0.782654	3.1794e-11
PCK1	deCODESoma	5.79926e-05	1.00487e-11	0.370936	0.448964	4.01949e-11
PTPN9	Fenland	0.000242238	1.3243e-11	0.472861	0.348007	5.29723e-11
GSS	ARIC	0.00766076	1.64214e-11	0.462611	0.550847	6.56857e-11
ITPKA	deCODESoma	2.32515e-06	2.1938e-11	0.10925	0.786248	8.77512e-11
ITPKA	Fenland	2.32515e-06	2.1938e-11	0.10925	0.786248	8.77512e-11
SORT1	UKBBOlink	0.0696111	2.34388e-11	0.404085	0.283512	9.37555e-11
SNUPN	ARIC	0.00170778	2.61678e-11	0.180688	0.0723195	1.04671e-10
CTSS	deCODESoma	0.0745817	4.618e-11	0.187775	0.491877	1.8472e-10
MANBA	deCODESoma	0.00114088	6.31932e-11	0.755201	0.176457	2.52773e-10
MANBA	ARIC	0.00152201	6.93488e-11	0.923635	0.324931	2.77395e-10
MANBA	Fenland	0.00152201	6.93488e-11	0.923635	0.324931	2.77395e-10
BTN3A3	ARIC	2.92836e-07	9.7363e-11	0.0563299	0.0656349	3.89323e-10
BTN3A2	UKBBOlink	2.67291e-07	1.23349e-10	0.0554699	0.0673179	4.93167e-10
FAM213A	ARIC	9.10097e-06	5.64632e-10	0.162795	0.516259	2.25839e-09
CHMP1A	UKBBOlink	0.0254457	1.73047e-09	0.485991	0.9301	6.92187e-09
NPW	Fenland	0.000180467	1.94687e-09	0.0538101	0.0023386	7.7874e-09
CSK	deCODESoma	2.54432e-06	2.00274e-09	0.495781	0.375027	8.00466e-09
CFHR1	deCODESoma	7.10534e-06	3.36832e-09	5.33001e-06	0.389945	1.34584e-08
AGER	deCODESoma	4.66247e-05	3.38128e-09	0.476469	0.526637	1.35241e-08
BTN3A3	Fenland	3.38896e-06	4.47771e-09	0.101377	0.425538	1.78872e-08
ISLR2	UKBBOlink	0.0392215	4.89274e-09	0.672664	0.171423	1.9571e-08
AIF1	Fenland	3.83272e-06	7.1211e-09	0.0913807	0.497409	2.84316e-08
AIF1	UKBBOlink	3.83272e-06	7.1211e-09	0.0913807	0.497409	2.84316e-08
FAM213A	deCODESoma	2.26302e-06	7.28537e-09	0.179673	0.417742	2.90479e-08
HLA-A	UKBBOlink	4.63774e-05	7.62146e-09	0.393302	0.0473944	3.04808e-08
ATRAID	UKBBOlink	0.000726679	7.83088e-09	0.899259	0.622858	3.13232e-08
ANGPTL3	Fenland	9.61927e-05	9.92197e-09	0.000228701	0.388942	3.96821e-08
MICB_MICA	UKBBOlink	3.0139e-05	1.24918e-08	0.104345	0.325179	4.99465e-08
INHBB	ARIC	0.0455003	1.25183e-08	0.966897	6.82067e-05	5.00639e-08
INHBB	Fenland	0.0455003	1.25183e-08	0.966897	6.82067e-05	5.00639e-08
INHBB	UKBBOlink	0.0455003	1.25183e-08	0.966897	6.82067e-05	5.00639e-08
ANGPTL3	ARIC	0.000178872	1.38788e-08	0.000680334	0.427399	5.55099e-08
PSG5	deCODESoma	0.00188299	1.56143e-08	0.0307121	0.390292	6.24567e-08
HLA-DQA2	ARIC	5.40457e-07	1.75687e-08	0.0145432	0.000112675	6.80518e-08
ANXA2	deCODESoma	0.841253	0.744361	1.73976e-08	0.98069	6.95906e-08
QSOX2	Fenland	0.196826	1.89611e-08	0.406184	0.365095	7.58444e-08
ANGPTL3	UKBBOlink	0.000195984	2.25593e-08	0.000928709	0.429339	9.02245e-08
INHBB	deCODESoma	0.0919516	2.3322e-08	0.540439	8.98913e-05	9.32639e-08
LTB	UKBBOlink	3.22981e-05	2.68173e-08	0.48358	0.2209	1.0718e-07
MFAP4	deCODESoma	0.00330132	2.74034e-08	0.378285	0.587946	1.09613e-07
CTSS	ARIC	0.0379067	3.18125e-08	0.122378	0.878886	1.2725e-07
PTPRJ	ARIC	3.90184e-08	3.10151e-07	0.121328	0.0306057	1.38633e-07
MST1	deCODESoma	8.18869e-07	4.24458e-08	0.137642	0.942898	1.61416e-07
SCAMP3	UKBBOlink	4.30701e-08	0.0661053	0.000372438	0.0183057	1.7226e-07
ULK3	deCODESoma	2.33811e-05	4.80625e-08	0.251231	0.458126	1.91855e-07
ULK3	Fenland	2.33811e-05	4.80625e-08	0.251231	0.458126	1.91855e-07
MFAP4	Fenland	0.00290875	4.85603e-08	0.357882	0.519382	1.94238e-07
ISLR2	ARIC	0.000424459	5.17145e-08	0.565695	0.945948	2.06833e-07
PRSS3	deCODESoma	0.019191	5.8556e-08	0.830066	0.429436	2.34223e-07
AGER	UKBBOlink	6.44864e-07	6.70034e-08	0.0605145	0.0873255	2.42787e-07
KNG1	Fenland	1.09804e-05	7.81417e-08	0.00948728	0.104864	3.10355e-07
MFAP4	ARIC	0.0417897	8.61787e-08	0.701942	0.648645	3.44714e-07
MFAP4	UKBBOlink	0.0417897	8.61787e-08	0.701942	0.648645	3.44714e-07
FKBP4	ARIC	0.272864	8.62704e-08	0.73378	0.280251	3.45081e-07
GSTA1	ARIC	0.0269829	1.09839e-07	0.0821715	0.548506	4.39354e-07
POR	ARIC	0.000223454	1.18316e-07	0.872149	0.555363	4.73014e-07
HSPB1	deCODESoma	0.000223454	1.18316e-07	0.872149	0.555363	4.73014e-07
DNAJC17	Fenland	0.000242793	1.33967e-07	0.967304	0.775944	5.35574e-07
IL1RN	deCODESoma	1.45402e-07	0.000403886	0.0307859	0.00203503	5.81354e-07
POR	Fenland	0.000334004	1.52533e-07	0.42448	0.952028	6.09857e-07
KLB	Fenland	1.10652e-05	1.75098e-07	0.00710828	0.292784	6.89463e-07
PLA2G15	UKBBOlink	0.116839	1.93151e-07	0.896533	0.703239	7.72605e-07
WBP2	deCODESoma	0.0121302	2.97185e-07	0.136052	0.193995	1.18871e-06
QSOX2	ARIC	0.442313	3.35915e-07	0.420497	0.114348	1.34366e-06
GSTA3	UKBBOlink	0.0321246	3.59415e-07	0.0941525	0.423711	1.43764e-06
MPI	UKBBOlink	0.000966848	4.09439e-07	0.905834	0.888383	1.63708e-06
GSTA1	Fenland	0.0321246	4.51899e-07	0.0974969	0.570941	1.80756e-06
RCL	deCODESoma	0.00960062	4.84456e-07	0.549977	0.684597	1.93773e-06
PLA2R1	deCODESoma	0.234288	0.0593505	5.47131e-05	5.91975e-07	2.34253e-06
APOE	UKBBOlink	0.0118278	7.68577e-07	0.0114147	1.03543e-05	2.86153e-06
NPW	deCODESoma	0.00210564	7.52425e-07	0.0543385	0.00400767	3.00802e-06
C9	ARIC	4.41251e-05	9.06125e-07	0.0122462	0.444732	3.55131e-06
BST1	deCODESoma	0.957656	0.840737	0.146228	9.20718e-07	3.68295e-06
BTN3A3	deCODESoma	0.000302221	9.44339e-07	0.776228	0.599771	3.76561e-06
TTR	UKBBOlink	1.27653e-06	3.36997e-05	0.245419	0.212906	4.91972e-06
FAIM	deCODESoma	4.81267e-06	1.7066e-06	0.512398	0.000452381	5.0254e-06
CSK	ARIC	7.04414e-05	1.29512e-06	0.671751	0.339297	5.08694e-06
DNAJC17	deCODESoma	0.0113246	1.30048e-06	0.964617	0.888467	5.20156e-06
PRSS3	ARIC	0.0877631	1.41474e-06	0.965536	0.546211	5.65911e-06
GSTA1	UKBBOlink	0.0510309	1.46264e-06	0.632483	0.653954	5.85044e-06
PRSS3	Fenland	0.0877631	1.49054e-06	0.951318	0.557736	5.96224e-06
NCAN	UKBBOlink	0.00045221	1.51696e-06	0.667498	0.458346	6.04756e-06

## Sheet: ST2
Supplementary Table 2. Full proteome-wide Mendelian randomization associations with estimated glomerular filtration rate (eGFR) outcome.
PHENOTYPE outcome; GENE_NAME HGNC gene symbol of protein; DATASET proteomic dataset; CHR chromsome; POS_38 position; BETA effect size; SE standard error; PVAL P-value; Q Cochran's Q statistic of heterogeneity; EGGER MR-Egger estimation; EGGER_Q Egger Q statistic of heterogeneity; NUM_SNP number of single nucleotide polymorphisms consitituting pQTL instrument for a protein; MR_METHOD Wald ratio fo…
PHENOTYPE	GENE_NAME	DATASET	TISSUE	BETA	SE	PVAL	FDR	Q	Q_df	Q_pval	EGGER_BETA	EGGER_SE	EGGER_PVAL	EGGER_Q	EGGER_Q_df	EGGER_Q_pval	NUM_SNPS	MR_METHOD	UNIPROT
EGFR--eur.annotated.liftover.hg38.refined	ESYT2	UKBBOlink	pQTL	0.292582	0.277473	0.291674	0.614866	NA	NA	NA	NA	NA	NA	NA	NA	NA	1	Wald ratio	A0FGR8
EGFR--eur.annotated.liftover.hg38.refined	ODAM	UKBBOlink	pQTL	0.258394	0.155343	0.096237	0.349619	NA	NA	NA	NA	NA	NA	NA	NA	NA	1	Wald ratio	A1E959
EGFR--eur.annotated.liftover.hg38.refined	PXDNL	UKBBOlink	pQTL	-0.253902	0.156626	0.105002	0.369674	NA	NA	NA	NA	NA	NA	NA	NA	NA	1	Wald ratio	A1KZ92
EGFR--eur.annotated.liftover.hg38.refined	SSC5D	UKBBOlink	pQTL	0.105167	0.0797564	0.187301	0.505953	NA	NA	NA	NA	NA	NA	NA	NA	NA	1	Wald ratio	A1L4H1
EGFR--eur.annotated.liftover.hg38.refined	KIAA1467	ARIC	pQTL	-0.271616	0.170488	0.111122	0.381965	NA	NA	NA	NA	NA	NA	NA	NA	NA	1	Wald ratio	A2RU67
EGFR--eur.annotated.liftover.hg38.refined	KIAA1467	Fenland	pQTL	-0.274038	0.266226	0.303317	0.691977	NA	NA	NA	NA	NA	NA	NA	NA	NA	1	Wald ratio	A2RU67
EGFR--eur.annotated.liftover.hg38.refined	KIAA1467	deCODESoma	pQTL	-0.381866	0.174768	0.0288895	0.272688	1.42966	1	0.23182	NA	NA	NA	NA	NA	NA	2	Inverse variance weighted (fixed effects)	A2RU67
EGFR--eur.annotated.liftover.hg38.refined	FUOM	UKBBOlink	pQTL	0.144103	0.214266	0.501239	0.781914	NA	NA	NA	NA	NA	NA	NA	NA	NA	1	Wald ratio	A2VDF0
EGFR--eur.annotated.liftover.hg38.refined	MEGF11	UKBBOlink	pQTL	-0.565745	0.285306	0.0473739	0.219529	NA	NA	NA	NA	NA	NA	NA	NA	NA	1	Wald ratio	A6BM72
EGFR--eur.annotated.liftover.hg38.refined	PINLYP	UKBBOlink	pQTL	0.0508709	0.0500883	0.309808	0.632562	NA	NA	NA	NA	NA	NA	NA	NA	NA	1	Wald ratio	A6NC86
EGFR--eur.annotated.liftover.hg38.refined	PGP	ARIC	pQTL	-0.0347147	0.131735	0.79215	0.932521	NA	NA	NA	NA	NA	NA	NA	NA	NA	1	Wald ratio	A6NDG6
EGFR--eur.annotated.liftover.hg38.refined	PGP	Fenland	pQTL	-0.0534496	0.127203	0.674346	0.921261	0.0865543	1	0.768604	NA	NA	NA	NA	NA	NA	2	Inverse variance weighted (fixed effects)	A6NDG6
EGFR--eur.annotated.liftover.hg38.refined	PGP	deCODESoma	pQTL	0.4158	0.345926	0.229367	0.707744	0.123491	1	0.725279	NA	NA	NA	NA	NA	NA	2	Inverse variance weighted (fixed effects)	A6NDG6
EGFR--eur.annotated.liftover.hg38.refined	IGLON5	ARIC	pQTL	-0.113735	0.217079	0.600323	0.853506	NA	NA	NA	NA	NA	NA	NA	NA	NA	1	Wald ratio	A6NGN9
EGFR--eur.annotated.liftover.hg38.refined	IGLON5	deCODESoma	pQTL	-0.15194	0.515834	0.768337	0.959612	1.43017	1	0.231736	NA	NA	NA	NA	NA	NA	2	Inverse variance weighted (fixed effects)	A6NGN9
EGFR--eur.annotated.liftover.hg38.refined	GLTPD2	ARIC	pQTL	0.188537	0.139384	0.176169	0.480015	NA	NA	NA	NA	NA	NA	NA	NA	NA	1	Wald ratio	A6NH11
EGFR--eur.annotated.liftover.hg38.refined	GLTPD2	Fenland	pQTL	-0.00726197	0.104136	0.944404	0.992075	4.11703	2	0.127644	-1.13645	0.641678	0.327228	0.936565	1	0.333163	3	Inverse variance weighted (fixed effects)	A6NH11
EGFR--eur.annotated.liftover.hg38.refined	GLTPD2	deCODESoma	pQTL	0.00274249	0.102667	0.978689	0.99334	1.90188	3	0.593019	-0.0495759	0.260104	0.866433	1.85395	2	0.395748	4	Inverse variance weighted (fixed effects)	A6NH11
EGFR--eur.annotated.liftover.hg38.refined	MANSC4	ARIC	pQTL	-0.103878	0.0501404	0.0382889	0.200966	NA	NA	NA	NA	NA	NA	NA	NA	NA	1	Wald ratio	A6NHS7
EGFR--eur.annotated.liftover.hg38.refined	MANSC4	Fenland	pQTL	-0.0982883	0.0544942	0.0712868	0.359893	0.739832	1	0.389715	NA	NA	NA	NA	NA	NA	2	Inverse variance weighted (fixed effects)	A6NHS7
EGFR--eur.annotated.liftover.hg38.refined	MANSC4	UKBBOlink	pQTL	0.103477	0.0475291	0.0294709	0.17486	NA	NA	NA	NA	NA	NA	NA	NA	NA	1	Wald ratio	A6NHS7
EGFR--eur.annotated.liftover.hg38.refined	MANSC4	deCODESoma	pQTL	0.132405	0.0407253	0.00114925	0.0312969	1.28167	2	0.526853	0.0437112	0.0883825	0.707605	0.0031384	1	0.955325	3	Inverse variance weighted (fixed effects)	A6NHS7
EGFR--eur.annotated.liftover.hg38.refined	LILRA5	ARIC	pQTL	-0.0604862	0.171864	0.724882	0.911657	NA	NA	NA	NA	NA	NA	NA	NA	NA	1	Wald ratio	A6NI73
EGFR--eur.annotated.liftover.hg38.refined	LILRA5	Fenland	pQTL	-0.418552	0.341629	0.220513	0.619065	NA	NA	NA	NA	NA	NA	NA	NA	NA	1	Wald ratio	A6NI73
EGFR--eur.annotated.liftover.hg38.refined	LILRA5	UKBBOlink	pQTL	0.00805028	0.112981	0.943196	0.982714	NA	NA	NA	NA	NA	NA	NA	NA	NA	1	Wald ratio	A6NI73
EGFR--eur.annotated.liftover.hg38.refined	LILRA5	deCODESoma	pQTL	0.140111	0.133583	0.294238	0.770899	0.928385	2	0.628643	0.384782	0.265649	0.284485	0.331335	1	0.564874	3	Inverse variance weighted (fixed effects)	A6NI73
EGFR--eur.annotated.liftover.hg38.refined	LRRC37A2	UKBBOlink	pQTL	-0.0273498	0.0391865	0.485214	0.771144	NA	NA	NA	NA	NA	NA	NA	NA	NA	1	Wald ratio	A6NM11
EGFR--eur.annotated.liftover.hg38.refined	A2ML1	ARIC	pQTL	-0.0308934	0.160569	0.84743	0.950997	NA	NA	NA	NA	NA	NA	NA	NA	NA	1	Wald ratio	A8K2U0
EGFR--eur.annotated.liftover.hg38.refined	A2ML1	Fenland	pQTL	-0.0631976	0.1253	0.614001	0.891004	0.382525	1	0.536255	NA	NA	NA	NA	NA	NA	2	Inverse variance weighted (fixed effects)	A8K2U0
EGFR--eur.annotated.liftover.hg38.refined	A2ML1	deCODESoma	pQTL	-0.0284875	0.0840095	0.734536	0.947375	0.610558	2	0.736918	-0.244067	0.31678	0.582079	0.112395	1	0.737434	3	Inverse variance weighted (fixed effects)	A8K2U0
EGFR--eur.annotated.liftover.hg38.refined	ISM1	UKBBOlink	pQTL	-0.11296	0.22485	0.6154	0.851904	NA	NA	NA	NA	NA	NA	NA	NA	NA	1	Wald ratio	B1AKI9
EGFR--eur.annotated.liftover.hg38.refined	VWC2L	UKBBOlink	pQTL	0.483505	0.442119	0.274127	0.603388	NA	NA	NA	NA	NA	NA	NA	NA	NA	1	Wald ratio	B2RUY7
EGFR--eur.annotated.liftover.hg38.refined	HCG22	UKBBOlink	pQTL	0.412632	0.0974899	2.31048e-05	0.000952933	NA	NA	NA	NA	NA	NA	NA	NA	NA	1	Wald ratio	E2RYF7
EGFR--eur.annotated.liftover.hg38.refined	TK2	Fenland	pQTL	0.545224	0.291209	0.0611681	0.330907	NA	NA	NA	NA	NA	NA	NA	NA	NA	1	Wald ratio	O00142
EGFR--eur.annotated.liftover.hg38.refined	PDLIM1	ARIC	pQTL	0.153569	0.179274	0.391659	0.69575	NA	NA	NA	NA	NA	NA	NA	NA	NA	1	Wald ratio	O00151
EGFR--eur.annotated.liftover.hg38.refined	PDLIM1	Fenland	pQTL	0.345808	0.403693	0.391659	0.767784	NA	NA	NA	NA	NA	NA	NA	NA	NA	1	Wald ratio	O00151
EGFR--eur.annotated.liftover.hg38.refined	PDLIM1	deCODESoma	pQTL	0.473038	0.552218	0.391659	0.813178	NA	NA	NA	NA	NA	NA	NA	NA	NA	1	Wald ratio	O00151
EGFR--eur.annotated.liftover.hg38.refined	CCL24	UKBBOlink	pQTL	-0.0653918	0.0437885	0.135344	0.432207	NA	NA	NA	NA	NA	NA	NA	NA	NA	1	Wald ratio	O00175
EGFR--eur.annotated.liftover.hg38.refined	LGALS9	ARIC	pQTL	0.47594	0.135271	0.000434112	0.0084869	NA	NA	NA	NA	NA	NA	NA	NA	NA	1	Wald ratio	O00182
EGFR--eur.annotated.liftover.hg38.refined	LGALS9	Fenland	pQTL	-0.296374	0.227535	0.192732	0.580364	NA	NA	NA	NA	NA	NA	NA	NA	NA	1	Wald ratio	O00182
EGFR--eur.annotated.liftover.hg38.refined	LGALS9	UKBBOlink	pQTL	0.107647	0.084093	0.200513	0.521685	NA	NA	NA	NA	NA	NA	NA	NA	NA	1	Wald ratio	O00182
EGFR--eur.annotated.liftover.hg38.refined	LGALS9	deCODESoma	pQTL	0.506919	0.139598	0.000282036	0.00985862	2.00921	1	0.156347	NA	NA	NA	NA	NA	NA	2	Inverse variance weighted (fixed effects)	O00182
EGFR--eur.annotated.liftover.hg38.refined	TLR4	UKBBOlink	pQTL	0.176966	0.240233	0.461341	0.752292	NA	NA	NA	NA	NA	NA	NA	NA	NA	1	Wald ratio	O00206
EGFR--eur.annotated.liftover.hg38.refined	TLR4|LY96	Fenland	pQTL	-0.0547347	0.0834843	0.512063	0.844954	1.20048	2	0.54868	-0.0260029	0.184418	0.910824	1.1634	1	0.280761	3	Inverse variance weighted (fixed effects)	O00206|Q9Y6Y9
EGFR--eur.annotated.liftover.hg38.refined	LGALS8	Fenland	pQTL	0.758173	0.267182	0.00454446	0.0664982	0.246475	1	0.619568	NA	NA	NA	NA	NA	NA	2	Inverse variance weighted (fixed effects)	O00214
EGFR--eur.annotated.liftover.hg38.refined	LGALS8	UKBBOlink	pQTL	-0.0709067	0.139526	0.611315	0.850338	NA	NA	NA	NA	NA	NA	NA	NA	NA	1	Wald ratio	O00214
EGFR--eur.annotated.liftover.hg38.refined	TNFRSF10A	UKBBOlink	pQTL	-0.175404	0.0795915	0.0275381	0.169828	NA	NA	NA	NA	NA	NA	NA	NA	NA	1	Wald ratio	O00220
EGFR--eur.annotated.liftover.hg38.refined	NFKBIE	UKBBOlink	pQTL	0.210478	0.175653	0.230817	0.554327	NA	NA	NA	NA	NA	NA	NA	NA	NA	1	Wald ratio	O00221
EGFR--eur.annotated.liftover.hg38.refined	PSMD9	ARIC	pQTL	-0.0462316	0.184927	0.802587	0.937451	NA	NA	NA	NA	NA	NA	NA	NA	NA	1	Wald ratio	O00233
EGFR--eur.annotated.liftover.hg38.refined	PSMD9	Fenland	pQTL	0.00364299	0.350638	0.99171	0.999595	NA	NA	NA	NA	NA	NA	NA	NA	NA	1	Wald ratio	O00233
EGFR--eur.annotated.liftover.hg38.refined	PSMD9	UKBBOlink	pQTL	-0.281936	0.212743	0.185091	0.50228	NA	NA	NA	NA	NA	NA	NA	NA	NA	1	Wald ratio	O00233
EGFR--eur.annotated.liftover.hg38.refined	PSMD9	deCODESoma	pQTL	0.0506236	0.278063	0.855537	0.980131	NA	NA	NA	NA	NA	NA	NA	NA	NA	1	Wald ratio	O00233
EGFR--eur.annotated.liftover.hg38.refined	SIRPB1	ARIC	pQTL	0.187387	0.0580403	0.0012441	0.0204818	NA	NA	NA	NA	NA	NA	NA	NA	NA	1	Wald ratio	O00241
EGFR--eur.annotated.liftover.hg38.refined	SIRPB1	Fenland	pQTL	0.0401178	0.0353361	0.256241	0.659257	10.8252	5	0.054959	0.109459	0.114408	0.392877	9.6708	4	0.0463535	6	Inverse variance weighted (fixed effects)	O00241
EGFR--eur.annotated.liftover.hg38.refined	SIRPB1	UKBBOlink	pQTL	0.0548239	0.0574546	0.339976	0.656278	NA	NA	NA	NA	NA	NA	NA	NA	NA	1	Wald ratio	O00241
EGFR--eur.annotated.liftover.hg38.refined	SIRPB1	deCODESoma	pQTL	0.0401709	0.0281049	0.152913	0.614275	21.9324	5	0.000539321	-0.0503495	0.214754	0.826146	20.9122	4	0.00032962	6	Inverse variance weighted (fixed effects)	O00241
EGFR--eur.annotated.liftover.hg38.refined	ATOX1	ARIC	pQTL	-0.134776	0.190848	0.480064	0.764617	NA	NA	NA	NA	NA	NA	NA	NA	NA	1	Wald ratio	O00244
EGFR--eur.annotated.liftover.hg38.refined	ATOX1	Fenland	pQTL	0.210359	0.403805	0.602407	0.888738	NA	NA	NA	NA	NA	NA	NA	NA	NA	1	Wald ratio	O00244
EGFR--eur.annotated.liftover.hg38.refined	AGRP	ARIC	pQTL	0.160069	0.136405	0.240603	0.546609	NA	NA	NA	NA	NA	NA	NA	NA	NA	1	Wald ratio	O00253
EGFR--eur.annotated.liftover.hg38.refined	AGRP	Fenland	pQTL	-0.204359	0.172625	0.23648	0.640067	NA	NA	NA	NA	NA	NA	NA	NA	NA	1	Wald ratio	O00253
EGFR--eur.annotated.liftover.hg38.refined	AGRP	deCODESoma	pQTL	0.162806	0.202381	0.421136	0.837268	NA	NA	NA	NA	NA	NA	NA	NA	NA	1	Wald ratio	O00253
EGFR--eur.annotated.liftover.hg38.refined	LEFTY2	ARIC	pQTL	0.0271837	0.0514357	0.597154	0.851367	NA	NA	NA	NA	NA	NA	NA	NA	NA	1	Wald ratio	O00292
EGFR--eur.annotated.liftover.hg38.refined	LEFTY2	Fenland	pQTL	-0.0250866	0.0497581	0.614141	0.891004	0.898378	2	0.638146	0.113552	0.254872	0.733175	0.590767	1	0.442123	3	Inverse variance weighted (fixed effects)	O00292
EGFR--eur.annotated.liftover.hg38.refined	LEFTY2	UKBBOlink	pQTL	0.0113629	0.0538685	0.832936	0.941133	NA	NA	NA	NA	NA	NA	NA	NA	NA	1	Wald ratio	O00292
EGFR--eur.annotated.liftover.hg38.refined	LEFTY2	deCODESoma	pQTL	0.0157769	0.0360329	0.661497	0.923409	1.08589	4	0.896505	0.00171367	0.0726664	0.982666	1.03622	3	0.792488	5	Inverse variance weighted (fixed effects)	O00292
EGFR--eur.annotated.liftover.hg38.refined	CLIC1	ARIC	pQTL	-3.2709	0.324909	7.72104e-24	4.02523e-21	NA	NA	NA	NA	NA	NA	NA	NA	NA	1	Wald ratio	O00299
EGFR--eur.annotated.liftover.hg38.refined	TNFRSF11B	ARIC	pQTL	0.133691	0.275163	0.627066	0.867322	NA	NA	NA	NA	NA	NA	NA	NA	NA	1	Wald ratio	O00300
EGFR--eur.annotated.liftover.hg38.refined	TNFRSF11B	Fenland	pQTL	-0.044352	0.273735	0.871286	0.97304	NA	NA	NA	NA	NA	NA	NA	NA	NA	1	Wald ratio	O00300
EGFR--eur.annotated.liftover.hg38.refined	TNFRSF11B	UKBBOlink	pQTL	0.152121	0.18865	0.420032	0.722557	NA	NA	NA	NA	NA	NA	NA	NA	NA	1	Wald ratio	O00300
EGFR--eur.annotated.liftover.hg38.refined	TNFRSF11B	deCODESoma	pQTL	0.0863153	0.164946	0.60077	0.908024	2.34668	4	0.672283	-0.670341	0.645606	0.375462	0.877152	3	0.830938	5	Inverse variance weighted (fixed effects)	O00300
EGFR--eur.annotated.liftover.hg38.refined	WWP2	UKBBOlink	pQTL	0.278545	0.226585	0.218953	0.539721	NA	NA	NA	NA	NA	NA	NA	NA	NA	1	Wald ratio	O00308
EGFR--eur.annotated.liftover.hg38.refined	PDHX	ARIC	pQTL	0.0533001	0.117915	0.651254	0.881872	NA	NA	NA	NA	NA	NA	NA	NA	NA	1	Wald ratio	O00330
EGFR--eur.annotated.liftover.hg38.refined	PDHX	Fenland	pQTL	0.159403	0.236481	0.500272	0.833628	NA	NA	NA	NA	NA	NA	NA	NA	NA	1	Wald ratio	O00330
EGFR--eur.annotated.liftover.hg38.refined	PDHX	deCODESoma	pQTL	0.128792	0.292501	0.65971	0.923409	NA	NA	NA	NA	NA	NA	NA	NA	NA	1	Wald ratio	O00330
EGFR--eur.annotated.liftover.hg38.refined	SULT1C2	Fenland	pQTL	0.0641574	0.407186	0.874801	0.973755	NA	NA	NA	NA	NA	NA	NA	NA	NA	1	Wald ratio	O00338
EGFR--eur.annotated.liftover.hg38.refined	SULT1C2	deCODESoma	pQTL	0.060495	0.479377	0.899578	0.983382	NA	NA	NA	NA	NA	NA	NA	NA	NA	1	Wald ratio	O00338
EGFR--eur.annotated.liftover.hg38.refined	MATN2	ARIC	pQTL	0.0286156	0.17664	0.871306	0.957658	NA	NA	NA	NA	NA	NA	NA	NA	NA	1	Wald ratio	O00339
EGFR--eur.annotated.liftover.hg38.refined	MATN2	Fenland	pQTL	0.09954	0.153356	0.516288	0.847872	0.942443	2	0.624239	-0.16018	0.314758	0.700318	0.0496559	1	0.823663	3	Inverse variance weighted (fixed effects)	O00339
EGFR--eur.annotated.liftover.hg38.refined	MATN2	UKBBOlink	pQTL	-0.165893	0.0974654	0.0887418	0.333664	NA	NA	NA	NA	NA	NA	NA	NA	NA	1	Wald ratio	O00339
EGFR--eur.annotated.liftover.hg38.refined	MATN2	deCODESoma	pQTL	0.0738832	0.159663	0.643548	0.918458	3.35042	6	0.763753	0.268879	0.289618	0.395813	2.69918	5	0.746244	7	Inverse variance weighted (fixed effects)	O00339
EGFR--eur.annotated.liftover.hg38.refined	QSOX1	UKBBOlink	pQTL	-0.0968505	0.0585522	0.0981096	0.35149	NA	NA	NA	NA	NA	NA	NA	NA	NA	1	Wald ratio	O00391
EGFR--eur.annotated.liftover.hg38.refined	GFRA2	ARIC	pQTL	-0.0236439	0.106537	0.824367	0.940555	NA	NA	NA	NA	NA	NA	NA	NA	NA	1	Wald ratio	O00451
EGFR--eur.annotated.liftover.hg38.refined	GFRA2	Fenland	pQTL	-0.068617	0.0742144	0.355186	0.728175	0.774197	4	0.941873	-0.0744339	0.427248	0.872788	0.774006	3	0.855674	5	Inverse variance weighted (fixed effects)	O00451
EGFR--eur.annotated.liftover.hg38.refined	GFRA2	UKBBOlink	pQTL	-0.128347	0.122837	0.29609	0.619664	NA	NA	NA	NA	NA	NA	NA	NA	NA	1	Wald ratio	O00451
EGFR--eur.annotated.liftover.hg38.refined	GFRA2	deCODESoma	pQTL	-0.0786901	0.0678511	0.246152	0.728809	9.62729	5	0.0865113	-0.0137734	0.266132	0.961206	9.46099	4	0.0505549	6	Inverse variance weighted (fixed effects)	O00451
EGFR--eur.annotated.liftover.hg38.refined	MANBA	ARIC	pQTL	0.381674	0.0585205	6.93488e-11	9.03846e-09	NA	NA	NA	NA	NA	NA	NA	NA	NA	1	Wald ratio	O00462
EGFR--eur.annotated.liftover.hg38.refined	MANBA	Fenland	pQTL	0.547306	0.0839161	6.93488e-11	9.27788e-09	NA	NA	NA	NA	NA	NA	NA	NA	NA	1	Wald ratio	O00462
EGFR--eur.annotated.liftover.hg38.refined	MANBA	deCODESoma	pQTL	-0.44316	0.0678031	6.31932e-11	1.23332e-08	3.62961	1	0.0567602	NA	NA	NA	NA	NA	NA	2	Inverse variance weighted (fixed effects)	O00462
EGFR--eur.annotated.liftover.hg38.refined	AGRN	ARIC	pQTL	0.517754	0.130798	7.54404e-05	0.00210694	NA	NA	NA	NA	NA	NA	NA	NA	NA	1	Wald ratio	O00468
EGFR--eur.annotated.liftover.hg38.refined	AGRN	Fenland	pQTL	0.385164	0.122905	0.00172536	0.0359066	NA	NA	NA	NA	NA	NA	NA	NA	NA	1	Wald ratio	O00468
EGFR--eur.annotated.liftover.hg38.refined	AGRN	UKBBOlink	pQTL	0.328694	0.105415	0.00182027	0.0307808	NA	NA	NA	NA	NA	NA	NA	NA	NA	1	Wald ratio	O00468
EGFR--eur.annotated.liftover.hg38.refined	AGRN	deCODESoma	pQTL	0.254282	0.0846152	0.00265443	0.0615513	9.64322	3	0.0218555	1.06005	0.729837	0.283524	5.89937	2	0.0523561	4	Inverse variance weighted (fixed effects)	O00468
EGFR--eur.annotated.liftover.hg38.refined	PLOD2	ARIC	pQTL	0.294191	0.415234	0.478638	0.764617	NA	NA	NA	NA	NA	NA	NA	NA	NA	1	Wald ratio	O00469
EGFR--eur.annotated.liftover.hg38.refined	PLOD2	Fenland	pQTL	0.103785	0.15466	0.502187	0.833628	NA	NA	NA	NA	NA	NA	NA	NA	NA	1	Wald ratio	O00469
EGFR--eur.annotated.liftover.hg38.refined	BTN3A3	ARIC	pQTL	0.324042	0.0500761	9.7363e-11	1.17135e-08	NA	NA	NA	NA	NA	NA	NA	NA	NA	1	Wald ratio	O00478
EGFR--eur.annotated.liftover.hg38.refined	BTN3A3	Fenland	pQTL	0.222499	0.0379335	4.47771e-09	5.24172e-07	30.6206	4	3.6584e-06	0.377813	0.195964	0.149464	23.6096	3	3.0135e-05	5	Inverse variance weighted (fixed effects)	O00478
EGFR--eur.annotated.liftover.hg38.refined	BTN3A3	deCODESoma	pQTL	0.698994	0.142568	9.44339e-07	8.19126e-05	9.19237	3	0.0268396	1.06988	0.506561	0.169074	6.73198	2	0.0345278	4	Inverse variance weighted (fixed effects)	O00478
EGFR--eur.annotated.liftover.hg38.refined	BTN3A1	ARIC	pQTL	-0.85114	0.226189	0.000167912	0.00397901	NA	NA	NA	NA	NA	NA	NA	NA	NA	1	Wald ratio	O00481
EGFR--eur.annotated.liftover.hg38.refined	BTN3A1	deCODESoma	pQTL	-0.54	0.573684	0.346559	0.796826	NA	NA	NA	NA	NA	NA	NA	NA	NA	1	Wald ratio	O00481
EGFR--eur.annotated.liftover.hg38.refined	BIN1	ARIC	pQTL	-0.116955	0.204935	0.568207	0.830168	NA	NA	NA	NA	NA	NA	NA	NA	NA	1	Wald ratio	O00499
EGFR--eur.annotated.liftover.hg38.refined	BIN1	Fenland	pQTL	-0.0875132	0.164191	0.594037	0.887507	0.0416135	1	0.838358	NA	NA	NA	NA	NA	NA	2	Inverse variance weighted (fixed effects)	O00499
EGFR--eur.annotated.liftover.hg38.refined	BIN1	deCODESoma	pQTL	-0.0329731	0.134614	0.806498	0.970611	0.335367	1	0.562515	NA	NA	NA	NA	NA	NA	2	Inverse variance weighted (fixed effects)	O00499
EGFR--eur.annotated.liftover.hg38.refined	CHL1	ARIC	pQTL	-0.0727159	0.125215	0.561423	0.825729	NA	NA	NA	NA	NA	NA	NA	NA	NA	1	Wald ratio	O00533
EGFR--eur.annotated.liftover.hg38.refined	CHL1	Fenland	pQTL	-0.0744733	0.0801425	0.352754	0.728175	1.19207	3	0.754906	-0.134947	0.379459	0.756124	1.16549	2	0.558364	4	Inverse variance weighted (fixed effects)	O00533
EGFR--eur.annotated.liftover.hg38.refined	CHL1	UKBBOlink	pQTL	0.0754939	0.123214	0.540069	0.811784	NA	NA	NA	NA	NA	NA	NA	NA	NA	1	Wald ratio	O00533
EGFR--eur.annotated.liftover.hg38.refined	CHL1	deCODESoma	pQTL	0.00632358	0.100074	0.949616	0.991529	12.7615	7	0.0781381	0.15329	0.283125	0.60772	12.0399	6	0.0610853	8	Inverse variance weighted (fixed effects)	O00533
EGFR--eur.annotated.liftover.hg38.refined	DLL1	ARIC	pQTL	-0.0792483	0.21608	0.713802	0.90404	NA	NA	NA	NA	NA	NA	NA	NA	NA	1	Wald ratio	O00548
EGFR--eur.annotated.liftover.hg38.refined	DLL1	Fenland	pQTL	-0.0945578	0.257823	0.713802	0.931692	NA	NA	NA	NA	NA	NA	NA	NA	NA	1	Wald ratio	O00548
EGFR--eur.annotated.liftover.hg38.refined	DLL1	UKBBOlink	pQTL	-0.105176	0.242861	0.664963	0.874307	NA	NA	NA	NA	NA	NA	NA	NA	NA	1	Wald ratio	O00548
EGFR--eur.annotated.liftover.hg38.refined	DLL1	deCODESoma	pQTL	0.14634	0.165152	0.375567	0.804001	5.05046	4	0.282159	0.0931032	0.685165	0.900518	5.03922	3	0.168948	5	Inverse variance weighted (fixed effects)	O00548
EGFR--eur.annotated.liftover.hg38.refined	EBAG9	UKBBOlink	pQTL	0.910339	0.583551	0.11876	0.397669	NA	NA	NA	NA	NA	NA	NA	NA	NA	1	Wald ratio	O00559
EGFR--eur.annotated.liftover.hg38.refined	RNASET2	ARIC	pQTL	-0.131473	0.0855885	0.124511	0.405699	NA	NA	NA	NA	NA	NA	NA	NA	NA	1	Wald ratio	O00584
EGFR--eur.annotated.liftover.hg38.refined	RNASET2	Fenland	pQTL	-0.112895	0.0719072	0.116411	0.460969	1.79886	3	0.615183	-0.203283	0.148667	0.304899	1.31632	2	0.517802	4	Inverse variance weighted (fixed effects)	O00584
EGFR--eur.annotated.liftover.hg38.refined	RNASET2	UKBBOlink	pQTL	0.00603956	0.0962015	0.949941	0.987309	NA	NA	NA	NA	NA	NA	NA	NA	NA	1	Wald ratio	O00584
EGFR--eur.annotated.liftover.hg38.refined	RNASET2	deCODESoma	pQTL	0.00986058	0.0550639	0.857879	0.980131	14.3947	5	0.0132874	-0.354731	0.226593	0.192521	8.28503	4	0.0816778	6	Inverse variance weighted (fixed effects)	O00584
EGFR--eur.annotated.liftover.hg38.refined	CCL21	ARIC	pQTL	0.308907	0.3246	0.341273	0.650138	NA	NA	NA	NA	NA	NA	NA	NA	NA	1	Wald ratio	O00585
EGFR--eur.annotated.liftover.hg38.refined	CCL21	Fenland	pQTL	0.281124	0.408635	0.491478	0.830482	NA	NA	NA	NA	NA	NA	NA	NA	NA	1	Wald ratio	O00585
EGFR--eur.annotated.liftover.hg38.refined	CCL21	UKBBOlink	pQTL	0.271386	0.394479	0.491478	0.775136	NA	NA	NA	NA	NA	NA	NA	NA	NA	1	Wald ratio	O00585
EGFR--eur.annotated.liftover.hg38.refined	CCL21	deCODESoma	pQTL	0.0870412	0.238706	0.715382	0.939139	0.445194	1	0.504626	NA	NA	NA	NA	NA	NA	2	Inverse variance weighted (fixed effects)	O00585
EGFR--eur.annotated.liftover.hg38.refined	MFNG	ARIC	pQTL	-0.0962677	0.1935	0.61883	0.867322	NA	NA	NA	NA	NA	NA	NA	NA	NA	1	Wald ratio	O00587
EGFR--eur.annotated.liftover.hg38.refined	MFNG	Fenland	pQTL	-0.117027	0.235225	0.61883	0.892278	NA	NA	NA	NA	NA	NA	NA	NA	NA	1	Wald ratio	O00587
EGFR--eur.annotated.liftover.hg38.refined	PODXL	UKBBOlink	pQTL	-0.216549	0.160454	0.177143	0.491065	NA	NA	NA	NA	NA	NA	NA	NA	NA	1	Wald ratio	O00592
EGFR--eur.annotated.liftover.hg38.refined	FCN1	ARIC	pQTL	0.103619	0.0776631	0.182135	0.485165	NA	NA	NA	NA	NA	NA	NA	NA	NA	1	Wald ratio	O00602
EGFR--eur.annotated.liftover.hg38.refined	FCN1	Fenland	pQTL	0.122315	0.0761953	0.108432	0.447341	1.53467	2	0.464249	-0.0119133	0.156314	0.951574	0.567483	1	0.451261	3	Inverse variance weighted (fixed effects)	O00602
EGFR--eur.annotated.liftover.hg38.refined	FCN1	UKBBOlink	pQTL	0.0366271	0.0969941	0.705711	0.886878	NA	NA	NA	NA	NA	NA	NA	NA	NA	1	Wald ratio	O00602
EGFR--eur.annotated.liftover.hg38.refined	FCN1	deCODESoma	pQTL	0.0407707	0.0799074	0.609895	0.908254	3.59339	4	0.463821	-0.206025	0.187039	0.351121	1.46361	3	0.690694	5	Inverse variance weighted (fixed effects)	O00602
EGFR--eur.annotated.liftover.hg38.refined	CCN1	UKBBOlink	pQTL	0.546153	0.3596	0.128818	0.420524	NA	NA	NA	NA	NA	NA	NA	NA	NA	1	Wald ratio	O00622
EGFR--eur.annotated.liftover.hg38.refined	CCL22	ARIC	pQTL	0.0346843	0.189227	0.854567	0.95157	NA	NA	NA	NA	NA	NA	NA	NA	NA	1	Wald ratio	O00626
EGFR--eur.annotated.liftover.hg38.refined	CCL22	Fenland	pQTL	-0.0868736	0.142054	0.540833	0.860645	1.94971	2	0.377246	0.0251832	0.606076	0.973563	1.87813	1	0.170547	3	Inverse variance weighted (fixed effects)	O00626
EGFR--eur.annotated.liftover.hg38.refined	CCL22	deCODESoma	pQTL	-0.124417	0.171981	0.469414	0.865644	1.93929	1	0.163746	NA	NA	NA	NA	NA	NA	2	Inverse variance weighted (fixed effects)	O00626
EGFR--eur.annotated.liftover.hg38.refined	NME4	ARIC	pQTL	0.149081	0.236573	0.528583	0.81129	NA	NA	NA	NA	NA	NA	NA	NA	NA	1	Wald ratio	O00746
EGFR--eur.annotated.liftover.hg38.refined	NME4	Fenland	pQTL	0.0720646	0.114357	0.528583	0.854954	NA	NA	NA	NA	NA	NA	NA	NA	NA	1	Wald ratio	O00746
EGFR--eur.annotated.liftover.hg38.refined	NME4	deCODESoma	pQTL	0.178499	0.197361	0.365768	0.802549	0.604863	1	0.436729	NA	NA	NA	NA	NA	NA	2	Inverse variance weighted (fixed effects)	O00746
EGFR--eur.annotated.liftover.hg38.refined	FBP2	Fenland	pQTL	-0.0836084	0.198387	0.673433	0.921261	NA	NA	NA	NA	NA	NA	NA	NA	NA	1	Wald ratio	O00757
EGFR--eur.annotated.liftover.hg38.refined	FBP2	deCODESoma	pQTL	0.244545	0.158481	0.122818	0.55802	2.2022	1	0.137814	NA	NA	NA	NA	NA	NA	2	Inverse variance weighted (fixed effects)	O00757
EGFR--eur.annotated.liftover.hg38.refined	UBE2C	Fenland	pQTL	0.21004	0.246167	0.393525	0.767784	NA	NA	NA	NA	NA	NA	NA	NA	NA	1	Wald ratio	O00762
EGFR--eur.annotated.liftover.hg38.refined	PDXK	ARIC	pQTL	-0.164186	0.217623	0.450579	0.74651	NA	NA	NA	NA	NA	NA	NA	NA	NA	1	Wald ratio	O00764
EGFR--eur.annotated.liftover.hg38.refined	PDXK	Fenland	pQTL	-0.0328806	0.279485	0.906347	0.982242	NA	NA	NA	NA	NA	NA	NA	NA	NA	1	Wald ratio	O00764
EGFR--eur.annotated.liftover.hg38.refined	PDXK	deCODESoma	pQTL	0.374572	0.192579	0.0517705	0.351439	1.17506	2	0.555698	0.852206	0.518016	0.347705	0.188553	1	0.664124	3	Inverse variance weighted (fixed effects)	O00764
EGFR--eur.annotated.liftover.hg38.refined	C2CD2L	UKBBOlink	pQTL	2.32071	0.712279	0.00112143	0.0206124	NA	NA	NA	NA	NA	NA	NA	NA	NA	1	Wald ratio	O14523
EGFR--eur.annotated.liftover.hg38.refined	TXNDC9	UKBBOlink	pQTL	-1.33118	0.972695	0.17114	0.486364	NA	NA	NA	NA	NA	NA	NA	NA	NA	1	Wald ratio	O14530
EGFR--eur.annotated.liftover.hg38.refined	CIT	UKBBOlink	pQTL	-0.776858	0.67711	0.251251	0.571825	NA	NA	NA	NA	NA	NA	NA	NA	NA	1	Wald ratio	O14578
EGFR--eur.annotated.liftover.hg38.refined	NCAN	ARIC	pQTL	0.744968	0.169703	1.13439e-05	0.000422425	NA	NA	NA	NA	NA	NA	NA	NA	NA	1	Wald ratio	O14594
EGFR--eur.annotated.liftover.hg38.refined	NCAN	Fenland	pQTL	1.17195	0.266968	1.13439e-05	0.000531178	NA	NA	NA	NA	NA	NA	NA	NA	NA	1	Wald ratio	O14594
EGFR--eur.annotated.liftover.hg38.refined	NCAN	UKBBOlink	pQTL	1.24494	0.258878	1.51696e-06	8.84543e-05	NA	NA	NA	NA	NA	NA	NA	NA	NA	1	Wald ratio	O14594
EGFR--eur.annotated.liftover.hg38.refined	NCAN	deCODESoma	pQTL	1.15904	0.264028	1.13439e-05	0.000647986	NA	NA	NA	NA	NA	NA	NA	NA	NA	1	Wald ratio	O14594
EGFR--eur.annotated.liftover.hg38.refined	GNGT2	ARIC	pQTL	-0.12696	0.435099	0.770442	0.925306	NA	NA	NA	NA	NA	NA	NA	NA	NA	1	Wald ratio	O14610
EGFR--eur.annotated.liftover.hg38.refined	GNGT2	deCODESoma	pQTL	-0.21936	0.751756	0.770442	0.960285	NA	NA	NA	NA	NA	NA	NA	NA	NA	1	Wald ratio	O14610
EGFR--eur.annotated.liftover.hg38.refined	CCS	Fenland	pQTL	0.519648	0.218182	0.017232	0.163809	NA	NA	NA	NA	NA	NA	NA	NA	NA	1	Wald ratio	O14618
EGFR--eur.annotated.liftover.hg38.refined	CCS	UKBBOlink	pQTL	-0.182873	0.0775133	0.0183119	0.138948	NA	NA	NA	NA	NA	NA	NA	NA	NA	1	Wald ratio	O14618
EGFR--eur.annotated.liftover.hg38.refined	CCS	deCODESoma	pQTL	0.468531	0.198494	0.0182536	0.203571	NA	NA	NA	NA	NA	NA	NA	NA	NA	1	Wald ratio	O14618
EGFR--eur.annotated.liftover.hg38.refined	CXCL11	ARIC	pQTL	0.495986	0.196425	0.0115677	0.0957597	NA	NA	NA	NA	NA	NA	NA	NA	NA	1	Wald ratio	O14625
EGFR--eur.annotated.liftover.hg38.refined	CXCL11	Fenland	pQTL	-0.226587	0.0670835	0.000730993	0.0177812	6.3488	3	0.09582	2.78844	1.438	0.192048	1.94315	2	0.378487	4	Inverse variance weighted (fixed effects)	O14625
EGFR--eur.annotated.liftover.hg38.refined	CXCL11	UKBBOlink	pQTL	-0.636886	0.166687	0.000132989	0.00398581	NA	NA	NA	NA	NA	NA	NA	NA	NA	1	Wald ratio	O14625
EGFR--eur.annotated.liftover.hg38.refined	CXCL11	deCODESoma	pQTL	-0.0634156	0.437163	0.884662	0.980763	NA	NA	NA	NA	NA	NA	NA	NA	NA	1	Wald ratio	O14625
EGFR--eur.annotated.liftover.hg38.refined	STX16	UKBBOlink	pQTL	-0.434054	0.656728	0.508655	0.789115	NA	NA	NA	NA	NA	NA	NA	NA	NA	1	Wald ratio	O14662
EGFR--eur.annotated.liftover.hg38.refined	TRDMT1	Fenland	pQTL	-0.0905115	0.0705457	0.199485	0.597747	NA	NA	NA	NA	NA	NA	NA	NA	NA	1	Wald ratio	O14717
EGFR--eur.annotated.liftover.hg38.refined	TRDMT1	UKBBOlink	pQTL	-0.324512	0.252928	0.199485	0.521685	NA	NA	NA	NA	NA	NA	NA	NA	NA	1	Wald ratio	O14717
EGFR--eur.annotated.liftover.hg38.refined	TRDMT1	deCODESoma	pQTL	-0.112098	0.0890542	0.208117	0.690382	NA	NA	NA	NA	NA	NA	NA	NA	NA	1	Wald ratio	O14717
EGFR--eur.annotated.liftover.hg38.refined	ACOT8	Fenland	pQTL	0.524621	0.358902	0.143812	0.514046	NA	NA	NA	NA	NA	NA	NA	NA	NA	1	Wald ratio	O14734
EGFR--eur.annotated.liftover.hg38.refined	PDCD5	ARIC	pQTL	-0.104698	0.0587261	0.0746162	0.299999	NA	NA	NA	NA	NA	NA	NA	NA	NA	1	Wald ratio	O14737
EGFR--eur.annotated.liftover.hg38.refined	PDCD5	Fenland	pQTL	-0.230379	0.0874123	0.00840031	0.10237	2.14132	2	0.342783	-0.389874	0.442969	0.540531	1.87855	1	0.170499	3	Inverse variance weighted (fixed effects)	O14737
EGFR--eur.annotated.liftover.hg38.refined	PDCD5	UKBBOlink	pQTL	-0.315716	0.113408	0.00537083	0.0630699	NA	NA	NA	NA	NA	NA	NA	NA	NA	1	Wald ratio	O14737
EGFR--eur.annotated.liftover.hg38.refined	PDCD5	deCODESoma	pQTL	-0.152472	0.0908388	0.0932513	0.480104	0.448759	1	0.502925	NA	NA	NA	NA	NA	NA	2	Inverse variance weighted (fixed effects)	O14737
EGFR--eur.annotated.liftover.hg38.refined	TNFRSF10B	UKBBOlink	pQTL	-0.00111588	0.113447	0.992152	0.999065	NA	NA	NA	NA	NA	NA	NA	NA	NA	1	Wald ratio	O14763
EGFR--eur.annotated.liftover.hg38.refined	TPP1	ARIC	pQTL	0.0696998	0.166844	0.676127	0.892074	NA	NA	NA	NA	NA	NA	NA	NA	NA	1	Wald ratio	O14773
EGFR--eur.annotated.liftover.hg38.refined	TPP1	Fenland	pQTL	0.0577976	0.16965	0.733339	0.938213	0.461953	1	0.496713	NA	NA	NA	NA	NA	NA	2	Inverse variance weighted (fixed effects)	O14773
EGFR--eur.annotated.liftover.hg38.refined	TPP1	deCODESoma	pQTL	-0.000245233	0.156234	0.998748	0.999528	0.177987	1	0.673109	NA	NA	NA	NA	NA	NA	2	Inverse variance weighted (fixed effects)	O14773
EGFR--eur.annotated.liftover.hg38.refined	NRP1	ARIC	pQTL	0.00964301	0.0989677	0.92238	0.981962	NA	NA	NA	NA	NA	NA	NA	NA	NA	1	Wald ratio	O14786
EGFR--eur.annotated.liftover.hg38.refined	NRP1	Fenland	pQTL	0.0115867	0.125523	0.926454	0.987058	NA	NA	NA	NA	NA	NA	NA	NA	NA	1	Wald ratio	O14786
EGFR--eur.annotated.liftover.hg38.refined	NRP1	UKBBOlink	pQTL	0.011814	0.127985	0.926454	0.975595	NA	NA	NA	NA	NA	NA	NA	NA	NA	1	Wald ratio	O14786
EGFR--eur.annotated.liftover.hg38.refined	NRP1	deCODESoma	pQTL	0.000220834	0.0815141	0.997838	0.999398	0.0170009	3	0.999413	0.0227701	0.409068	0.960671	0.0138367	2	0.993106	4	Inverse variance weighted (fixed effects)	O14786
EGFR--eur.annotated.liftover.hg38.refined	TNFSF11	UKBBOlink	pQTL	0.129621	0.328074	0.692773	0.881474	NA	NA	NA	NA	NA	NA	NA	NA	NA	1	Wald ratio	O14788
EGFR--eur.annotated.liftover.hg38.refined	APOL1	ARIC	pQTL	0.120599	0.094034	0.199667	0.50327	NA	NA	NA	NA	NA	NA	NA	NA	NA	1	Wald ratio	O14791
EGFR--eur.annotated.liftover.hg38.refined	APOL1	Fenland	pQTL	0.0367108	0.0723377	0.611809	0.89038	2.703	1	0.10016	NA	NA	NA	NA	NA	NA	2	Inverse variance weighted (fixed effects)	O14791
EGFR--eur.annotated.liftover.hg38.refined	APOL1	UKBBOlink	pQTL	-0.141295	0.14633	0.334249	0.649612	NA	NA	NA	NA	NA	NA	NA	NA	NA	1	Wald ratio	O14791
EGFR--eur.annotated.liftover.hg38.refined	APOL1	deCODESoma	pQTL	0.0638284	0.0553321	0.248684	0.732382	2.74316	3	0.432942	0.403592	0.221646	0.210221	0.237163	2	0.888179	4	Inverse variance weighted (fixed effects)	O14791
EGFR--eur.annotated.liftover.hg38.refined	CPLX1	ARIC	pQTL	-0.803734	0.305821	0.00858587	0.0844548	NA	NA	NA	NA	NA	NA	NA	NA	NA	1	Wald ratio	O14810
EGFR--eur.annotated.liftover.hg38.refined	CPLX1	deCODESoma	pQTL	-0.567624	0.400065	0.155949	0.622201	1.17242	1	0.278905	NA	NA	NA	NA	NA	NA	2	Inverse variance weighted (fixed effects)	O14810
EGFR--eur.annotated.liftover.hg38.refined	SCAMP3	UKBBOlink	pQTL	0.905947	0.492977	0.0661053	0.274654	NA	NA	NA	NA	NA	NA	NA	NA	NA	1	Wald ratio	O14828
EGFR--eur.annotated.liftover.hg38.refined	TNFRSF13B	UKBBOlink	pQTL	0.299462	0.342653	0.382146	0.687616	NA	NA	NA	NA	NA	NA	NA	NA	NA	1	Wald ratio	O14836
EGFR--eur.annotated.liftover.hg38.refined	OPLAH	UKBBOlink	pQTL	-0.0854587	0.199226	0.667956	0.874307	NA	NA	NA	NA	NA	NA	NA	NA	NA	1	Wald ratio	O14841
EGFR--eur.annotated.liftover.hg38.refined	IFIT3	Fenland	pQTL	0.961883	0.324365	0.00302252	0.0514654	NA	NA	NA	NA	NA	NA	NA	NA	NA	1	Wald ratio	O14879
EGFR--eur.annotated.liftover.hg38.refined	IFIT3	UKBBOlink	pQTL	1.187	0.400277	0.00302252	0.0448341	NA	NA	NA	NA	NA	NA	NA	NA	NA	1	Wald ratio	O14879
EGFR--eur.annotated.liftover.hg38.refined	IFIT3	deCODESoma	pQTL	-1.12414	0.370719	0.00242672	0.0568337	NA	NA	NA	NA	NA	NA	NA	NA	NA	1	Wald ratio	O14879
EGFR--eur.annotated.liftover.hg38.refined	WNT9A	UKBBOlink	pQTL	-0.268663	0.303604	0.376205	0.685228	NA	NA	NA	NA	NA	NA	NA	NA	NA	1	Wald ratio	O14904
EGFR--eur.annotated.liftover.hg38.refined	TAX1BP3	ARIC	pQTL	0.194739	0.251052	0.43793	0.737269	NA	NA	NA	NA	NA	NA	NA	NA	NA	1	Wald ratio	O14907
EGFR--eur.annotated.liftover.hg38.refined	TAX1BP3	Fenland	pQTL	-0.130435	0.259489	0.615204	0.891587	NA	NA	NA	NA	NA	NA	NA	NA	NA	1	Wald ratio	O14907
EGFR--eur.annotated.liftover.hg38.refined	TAX1BP3	deCODESoma	pQTL	-0.187639	0.236218	0.426995	0.843188	1.63824	1	0.200567	NA	NA	NA	NA	NA	NA	2	Inverse variance weighted (fixed effects)	O14907
EGFR--eur.annotated.liftover.hg38.refined	PCDH17	UKBBOlink	pQTL	0.183459	0.107584	0.0881454	0.333664	NA	NA	NA	NA	NA	NA	NA	NA	NA	1	Wald ratio	O14917
EGFR--eur.annotated.liftover.hg38.refined	NCR3	ARIC	pQTL	0.370051	0.102505	0.000306123	0.00644306	NA	NA	NA	NA	NA	NA	NA	NA	NA	1	Wald ratio	O14931
EGFR--eur.annotated.liftover.hg38.refined	NCR3	Fenland	pQTL	0.505838	0.140119	0.000306123	0.00926305	NA	NA	NA	NA	NA	NA	NA	NA	NA	1	Wald ratio	O14931
EGFR--eur.annotated.liftover.hg38.refined	NCR3	deCODESoma	pQTL	0.0209503	0.0880425	0.811915	0.974131	30.5569	5	1.14561e-05	-0.571348	0.365899	0.193434	16.4326	4	0.00249034	6	Inverse variance weighted (fixed effects)	O14931
EGFR--eur.annotated.liftover.hg38.refined	UBE2L6	UKBBOlink	pQTL	-0.36037	0.16384	0.027841	0.169828	NA	NA	NA	NA	NA	NA	NA	NA	NA	1	Wald ratio	O14933
EGFR--eur.annotated.liftover.hg38.refined	EREG	Fenland	pQTL	0.218119	0.392418	0.578324	0.887507	NA	NA	NA	NA	NA	NA	NA	NA	NA	1	Wald ratio	O14944
EGFR--eur.annotated.liftover.hg38.refined	EREG	UKBBOlink	pQTL	0.235557	0.42379	0.578324	0.832362	NA	NA	NA	NA	NA	NA	NA	NA	NA	1	Wald ratio	O14944
EGFR--eur.annotated.liftover.hg38.refined	EREG	deCODESoma	pQTL	0.231211	0.415971	0.578324	0.905755	NA	NA	NA	NA	NA	NA	NA	NA	NA	1	Wald ratio	O14944
EGFR--eur.annotated.liftover.hg38.refined	LECT2	Fenland	pQTL	0.036575	0.0533715	0.49316	0.830656	NA	NA	NA	NA	NA	NA	NA	NA	NA	1	Wald ratio	O14960
EGFR--eur.annotated.liftover.hg38.refined	LECT2	UKBBOlink	pQTL	-0.0402463	0.0471207	0.393043	0.701093	NA	NA	NA	NA	NA	NA	NA	NA	NA	1	Wald ratio	O14960
EGFR--eur.annotated.liftover.hg38.refined	LECT2	deCODESoma	pQTL	-0.00279317	0.0424234	0.947505	0.991529	2.16973	2	0.337947	0.108121	0.0912119	0.446124	0.282876	1	0.594822	3	Inverse variance weighted (fixed effects)	O14960
EGFR--eur.annotated.liftover.hg38.refined	CLGN	UKBBOlink	pQTL	0.000255284	0.0553116	0.996317	0.999065	NA	NA	NA	NA	NA	NA	NA	NA	NA	1	Wald ratio	O14967
EGFR--eur.annotated.liftover.hg38.refined	ARHGEF10	UKBBOlink	pQTL	0.0782888	0.136374	0.565918	0.829091	NA	NA	NA	NA	NA	NA	NA	NA	NA	1	Wald ratio	O15013
EGFR--eur.annotated.liftover.hg38.refined	PDZD2	UKBBOlink	pQTL	-0.368639	0.166662	0.0269742	0.168939	NA	NA	NA	NA	NA	NA	NA	NA	NA	1	Wald ratio	O15018
EGFR--eur.annotated.liftover.hg38.refined	PLXNB2	ARIC	pQTL	-0.0955783	0.0589606	0.105006	0.372004	NA	NA	NA	NA	NA	NA	NA	NA	NA	1	Wald ratio	O15031
EGFR--eur.annotated.liftover.hg38.refined	PLXNB2	Fenland	pQTL	-0.0636768	0.0560491	0.255919	0.659257	1.60886	1	0.204651	NA	NA	NA	NA	NA	NA	2	Inverse variance weighted (fixed effects)	O15031
EGFR--eur.annotated.liftover.hg38.refined	PLXNB2	UKBBOlink	pQTL	0.0304151	0.0535417	0.569992	0.829481	NA	NA	NA	NA	NA	NA	NA	NA	NA	1	Wald ratio	O15031
EGFR--eur.annotated.liftover.hg38.refined	PLXNB2	deCODESoma	pQTL	-0.0782699	0.0409577	0.0560057	0.370524	28.6822	6	6.98642e-05	-0.166258	0.283134	0.582578	28.068	5	3.53022e-05	7	Inverse variance weighted (fixed effects)	O15031
EGFR--eur.annotated.liftover.hg38.refined	SEMA3E	ARIC	pQTL	-0.0729729	0.0523237	0.163124	0.463022	NA	NA	NA	NA	NA	NA	NA	NA	NA	1	Wald ratio	O15041
EGFR--eur.annotated.liftover.hg38.refined	SEMA3E	Fenland	pQTL	-0.0579374	0.0438073	0.185985	0.573576	7.56301	3	0.0559614	-0.1611	0.106614	0.269883	4.34757	2	0.113747	4	Inverse variance weighted (fixed effects)	O15041
EGFR--eur.annotated.liftover.hg38.refined	SEMA3E	deCODESoma	pQTL	0.0518057	0.0329992	0.116437	0.542446	10.1737	8	0.253044	0.0916209	0.0535879	0.131061	8.83686	7	0.264582	9	Inverse variance weighted (fixed effects)	O15041
EGFR--eur.annotated.liftover.hg38.refined	MCF2L	Fenland	pQTL	-0.0620155	0.0990248	0.531143	0.85649	NA	NA	NA	NA	NA	NA	NA	NA	NA	1	Wald ratio	O15068
EGFR--eur.annotated.liftover.hg38.refined	MCF2L	deCODESoma	pQTL	-0.0705194	0.108629	0.516223	0.888545	0.0274094	1	0.868505	NA	NA	NA	NA	NA	NA	2	Inverse variance weighted (fixed effects)	O15068
EGFR--eur.annotated.liftover.hg38.refined	DCLK1	ARIC	pQTL	0.236132	0.144518	0.102274	0.367139	NA	NA	NA	NA	NA	NA	NA	NA	NA	1	Wald ratio	O15075
EGFR--eur.annotated.liftover.hg38.refined	DCLK1	Fenland	pQTL	-0.393661	0.231595	0.0891725	0.408682	NA	NA	NA	NA	NA	NA	NA	NA	NA	1	Wald ratio	O15075
EGFR--eur.annotated.liftover.hg38.refined	DCLK1	deCODESoma	pQTL	-0.167557	0.162676	0.303006	0.773872	2.40667	1	0.120819	NA	NA	NA	NA	NA	NA	2	Inverse variance weighted (fixed effects)	O15075
EGFR--eur.annotated.liftover.hg38.refined	SNPH	Fenland	pQTL	0.0167663	0.143186	0.906785	0.982242	3.33357	2	0.188853	1.42191	0.785144	0.321182	0.0204759	1	0.886216	3	Inverse variance weighted (fixed effects)	O15079
EGFR--eur.annotated.liftover.hg38.refined	SNPH	deCODESoma	pQTL	-0.0446481	0.300585	0.881919	0.980763	5.10316	2	0.0779585	2.65211	2.31289	0.456573	2.11758	1	0.145617	3	Inverse variance weighted (fixed effects)	O15079
EGFR--eur.annotated.liftover.hg38.refined	ERC2	UKBBOlink	pQTL	0.27965	0.695888	0.687786	0.878434	NA	NA	NA	NA	NA	NA	NA	NA	NA	1	Wald ratio	O15083
EGFR--eur.annotated.liftover.hg38.refined	ANGPT2	ARIC	pQTL	0.447958	0.190737	0.0188463	0.132773	NA	NA	NA	NA	NA	NA	NA	NA	NA	1	Wald ratio	O15123
EGFR--eur.annotated.liftover.hg38.refined	ANGPT2	Fenland	pQTL	0.953171	0.405854	0.0188463	0.172966	NA	NA	NA	NA	NA	NA	NA	NA	NA	1	Wald ratio	O15123
EGFR--eur.annotated.liftover.hg38.refined	ANGPT2	UKBBOlink	pQTL	0.623536	0.265497	0.0188463	0.141891	NA	NA	NA	NA	NA	NA	NA	NA	NA	1	Wald ratio	O15123
EGFR--eur.annotated.liftover.hg38.refined	ANGPT2	deCODESoma	pQTL	0.659342	0.290353	0.0231572	0.23478	0.478817	1	0.488959	NA	NA	NA	NA	NA	NA	2	Inverse variance weighted (fixed effects)	O15123
EGFR--eur.annotated.liftover.hg38.refined	ARPC1B	Fenland	pQTL	-0.691928	0.339796	0.0417195	0.272267	NA	NA	NA	NA	NA	NA	NA	NA	NA	1	Wald ratio	O15143
EGFR--eur.annotated.liftover.hg38.refined	ARPC1B	deCODESoma	pQTL	1.07518	0.425725	0.0115523	0.1573	NA	NA	NA	NA	NA	NA	NA	NA	NA	1	Wald ratio	O15143
EGFR--eur.annotated.liftover.hg38.refined	CETN3	Fenland	pQTL	0.156532	0.237613	0.510045	0.843172	NA	NA	NA	NA	NA	NA	NA	NA	NA	1	Wald ratio	O15182
EGFR--eur.annotated.liftover.hg38.refined	CETN3	UKBBOlink	pQTL	-0.182377	0.23836	0.444192	0.737897	NA	NA	NA	NA	NA	NA	NA	NA	NA	1	Wald ratio	O15182
EGFR--eur.annotated.liftover.hg38.refined	CETN3	deCODESoma	pQTL	-0.244015	0.318919	0.444192	0.851159	NA	NA	NA	NA	NA	NA	NA	NA	NA	1	Wald ratio	O15182
EGFR--eur.annotated.liftover.hg38.refined	EPHB6	ARIC	pQTL	-0.0556561	0.072742	0.444202	0.742626	NA	NA	NA	NA	NA	NA	NA	NA	NA	1	Wald ratio	O15197
EGFR--eur.annotated.liftover.hg38.refined	EPHB6	Fenland	pQTL	-0.057134	0.116811	0.62476	0.898062	0.964055	1	0.326167	NA	NA	NA	NA	NA	NA	2	Inverse variance weighted (fixed effects)	O15197
EGFR--eur.annotated.liftover.hg38.refined	EPHB6	UKBBOlink	pQTL	-0.103384	0.135122	0.444202	0.737897	NA	NA	NA	NA	NA	NA	NA	NA	NA	1	Wald ratio	O15197
EGFR--eur.annotated.liftover.hg38.refined	EPHB6	deCODESoma	pQTL	-0.0949493	0.0980751	0.33298	0.794438	1.32043	2	0.51674	-0.378118	0.333634	0.460264	0.531937	1	0.465794	3	Inverse variance weighted (fixed effects)	O15197
EGFR--eur.annotated.liftover.hg38.refined	MATN3	ARIC	pQTL	0.0412822	0.0539223	0.443923	0.742626	NA	NA	NA	NA	NA	NA	NA	NA	NA	1	Wald ratio	O15232
EGFR--eur.annotated.liftover.hg38.refined	MATN3	Fenland	pQTL	-0.00206824	0.0572788	0.971196	0.994881	2.20552	3	0.530862	-0.10145	0.17591	0.622392	1.84849	2	0.396831	4	Inverse variance weighted (fixed effects)	O15232
EGFR--eur.annotated.liftover.hg38.refined	MATN3	UKBBOlink	pQTL	0.0544569	0.0711309	0.443923	0.737897	NA	NA	NA	NA	NA	NA	NA	NA	NA	1	Wald ratio	O15232
EGFR--eur.annotated.liftover.hg38.refined	MATN3	deCODESoma	pQTL	-0.00436036	0.0795759	0.956302	0.992331	2.58087	3	0.460853	-0.00730545	0.139879	0.963095	2.57989	2	0.275286	4	Inverse variance weighted (fixed effects)	O15232
EGFR--eur.annotated.liftover.hg38.refined	VGF	UKBBOlink	pQTL	1.40714	0.60226	0.0194685	0.141902	NA	NA	NA	NA	NA	NA	NA	NA	NA	1	Wald ratio	O15240
EGFR--eur.annotated.liftover.hg38.refined	DEFB4A_DEFB4B	UKBBOlink	pQTL	-0.0825419	0.677532	0.903036	0.967257	NA	NA	NA	NA	NA	NA	NA	NA	NA	1	Wald ratio	O15263
EGFR--eur.annotated.liftover.hg38.refined	MAPK13	ARIC	pQTL	-0.073697	0.281823	0.793706	0.932521	NA	NA	NA	NA	NA	NA	NA	NA	NA	1	Wald ratio	O15264
EGFR--eur.annotated.liftover.hg38.refined	MAPK13	Fenland	pQTL	-0.057508	0.219915	0.793706	0.944397	NA	NA	NA	NA	NA	NA	NA	NA	NA	1	Wald ratio	O15264
EGFR--eur.annotated.liftover.hg38.refined	MAPK13	UKBBOlink	pQTL	-0.164177	0.627825	0.793706	0.925024	NA	NA	NA	NA	NA	NA	NA	NA	NA	1	Wald ratio	O15264
EGFR--eur.annotated.liftover.hg38.refined	MAPK13	deCODESoma	pQTL	0.0129222	0.189672	0.945683	0.991529	0.902921	1	0.342	NA	NA	NA	NA	NA	NA	2	Inverse variance weighted (fixed effects)	O15264
EGFR--eur.annotated.liftover.hg38.refined	SPTLC1	UKBBOlink	pQTL	-0.0199822	0.209995	0.924191	0.975595	NA	NA	NA	NA	NA	NA	NA	NA	NA	1	Wald ratio	O15269
EGFR--eur.annotated.liftover.hg38.refined	ALOX15B	Fenland	pQTL	0.0742736	0.137943	0.590276	0.887507	7.53502	2	0.0231096	1.22533	0.597258	0.288731	1.49612	1	0.22127	3	Inverse variance weighted (fixed effects)	O15296
EGFR--eur.annotated.liftover.hg38.refined	ALOX15B	deCODESoma	pQTL	-0.548766	0.465335	0.238282	0.721002	NA	NA	NA	NA	NA	NA	NA	NA	NA	1	Wald ratio	O15296
EGFR--eur.annotated.liftover.hg38.refined	PMM2	ARIC	pQTL	0.109445	0.225853	0.627971	0.867322	NA	NA	NA	NA	NA	NA	NA	NA	NA	1	Wald ratio	O15305
EGFR--eur.annotated.liftover.hg38.refined	PMM2	Fenland	pQTL	-0.156509	0.117384	0.182432	0.569492	2.24301	3	0.523527	0.0894804	0.328184	0.810692	1.59877	2	0.449605	4	Inverse variance weighted (fixed effects)	O15305
EGFR--eur.annotated.liftover.hg38.refined	PMM2	UKBBOlink	pQTL	0.106343	0.219451	0.627971	0.85568	NA	NA	NA	NA	NA	NA	NA	NA	NA	1	Wald ratio	O15305
EGFR--eur.annotated.liftover.hg38.refined	PMM2	deCODESoma	pQTL	-0.224096	0.176135	0.203267	0.679302	2.08336	2	0.352861	-0.0374878	0.522617	0.954413	1.79575	1	0.180228	3	Inverse variance weighted (fixed effects)	O15305
EGFR--eur.annotated.liftover.hg38.refined	CHAD	ARIC	pQTL	0.46012	0.311435	0.139563	0.429679	NA	NA	NA	NA	NA	NA	NA	NA	NA	1	Wald ratio	O15335
EGFR--eur.annotated.liftover.hg38.refined	CHAD	Fenland	pQTL	0.497646	0.336834	0.139563	0.507359	NA	NA	NA	NA	NA	NA	NA	NA	NA	1	Wald ratio	O15335
EGFR--eur.annotated.liftover.hg38.refined	GPR37	UKBBOlink	pQTL	0.0105785	0.0548045	0.846941	0.942681	NA	NA	NA	NA	NA	NA	NA	NA	NA	1	Wald ratio	O15354
EGFR--eur.annotated.liftover.hg38.refined	BCAT2	ARIC	pQTL	-0.227292	0.0774821	0.00335184	0.0449018	NA	NA	NA	NA	NA	NA	NA	NA	NA	1	Wald ratio	O15382
EGFR--eur.annotated.liftover.hg38.refined	BCAT2	Fenland	pQTL	0.449011	0.214736	0.0365284	0.25526	5.60373	1	0.0179223	NA	NA	NA	NA	NA	NA	2	Inverse variance weighted (fixed effects)	O15382
EGFR--eur.annotated.liftover.hg38.refined	BCAT2	deCODESoma	pQTL	-0.377202	0.169293	0.0258738	0.253542	3.9044	1	0.0481597	NA	NA	NA	NA	NA	NA	2	Inverse variance weighted (fixed effects)	O15382
EGFR--eur.annotated.liftover.hg38.refined	SIGLEC5	ARIC	pQTL	0.0247948	0.0574195	0.665874	0.890869	NA	NA	NA	NA	NA	NA	NA	NA	NA	1	Wald ratio	O15389
EGFR--eur.annotated.liftover.hg38.refined	SIGLEC5	Fenland	pQTL	-0.00522905	0.0398565	0.89562	0.981565	8.51834	6	0.202533	0.0305369	0.100674	0.773859	8.238	5	0.143598	7	Inverse variance weighted (fixed effects)	O15389
EGFR--eur.annotated.liftover.hg38.refined	SIGLEC5	UKBBOlink	pQTL	0.0205834	0.0471532	0.662458	0.874307	NA	NA	NA	NA	NA	NA	NA	NA	NA	1	Wald ratio	O15389
EGFR--eur.annotated.liftover.hg38.refined	SIGLEC5	deCODESoma	pQTL	-0.0242147	0.0382754	0.526965	0.888545	6.81438	5	0.234816	0.0260442	0.0740256	0.742721	5.7409	4	0.219352	6	Inverse variance weighted (fixed effects)	O15389
EGFR--eur.annotated.liftover.hg38.refined	NCAM2	ARIC	pQTL	-0.122853	0.0757137	0.104676	0.372004	NA	NA	NA	NA	NA	NA	NA	NA	NA	1	Wald ratio	O15394
EGFR--eur.annotated.liftover.hg38.refined	NCAM2	Fenland	pQTL	0.232452	0.0931902	0.0126178	0.137402	1.3767	3	0.711006	-0.0539356	0.28956	0.869417	0.285466	2	0.866986	4	Inverse variance weighted (fixed effects)	O15394
EGFR--eur.annotated.liftover.hg38.refined	NCAM2	UKBBOlink	pQTL	0.106427	0.0746277	0.153837	0.461238	NA	NA	NA	NA	NA	NA	NA	NA	NA	1	Wald ratio	O15394
EGFR--eur.annotated.liftover.hg38.refined	NCAM2	deCODESoma	pQTL	0.178701	0.0852049	0.035966	0.300037	2.61182	4	0.624731	0.118574	0.162728	0.518938	2.42372	3	0.489234	5	Inverse variance weighted (fixed effects)	O15394
EGFR--eur.annotated.liftover.hg38.refined	STX7	ARIC	pQTL	-0.394006	0.178604	0.0273819	0.161543	NA	NA	NA	NA	NA	NA	NA	NA	NA	1	Wald ratio	O15400
EGFR--eur.annotated.liftover.hg38.refined	STX7	Fenland	pQTL	0.333016	0.243449	0.171341	0.553315	NA	NA	NA	NA	NA	NA	NA	NA	NA	1	Wald ratio	O15400
EGFR--eur.annotated.liftover.hg38.refined	STX7	UKBBOlink	pQTL	-0.148759	0.0674327	0.0273819	0.169607	NA	NA	NA	NA	NA	NA	NA	NA	NA	1	Wald ratio	O15400
EGFR--eur.annotated.liftover.hg38.refined	STX7	deCODESoma	pQTL	-0.658171	0.298351	0.0273819	0.262821	NA	NA	NA	NA	NA	NA	NA	NA	NA	1	Wald ratio	O15400
EGFR--eur.annotated.liftover.hg38.refined	CCL25	ARIC	pQTL	-0.0153732	0.0580765	0.791236	0.932521	NA	NA	NA	NA	NA	NA	NA	NA	NA	1	Wald ratio	O15444
EGFR--eur.annotated.liftover.hg38.refined	CCL25	Fenland	pQTL	-0.0570502	0.0491648	0.245891	0.646303	2.9306	2	0.231009	0.0324085	0.0990213	0.798637	1.32484	1	0.249725	3	Inverse variance weighted (fixed effects)	O15444
EGFR--eur.annotated.liftover.hg38.refined	CCL25	UKBBOlink	pQTL	0.0915296	0.057774	0.113132	0.387442	NA	NA	NA	NA	NA	NA	NA	NA	NA	1	Wald ratio	O15444
EGFR--eur.annotated.liftover.hg38.refined	CCL25	deCODESoma	pQTL	-0.00365361	0.0472505	0.938366	0.990893	4.44427	3	0.217316	-0.0292032	0.113381	0.82082	4.27185	2	0.118135	4	Inverse variance weighted (fixed effects)	O15444
EGFR--eur.annotated.liftover.hg38.refined	TLR3	ARIC	pQTL	-0.0877519	0.0508504	0.084404	0.325142	NA	NA	NA	NA	NA	NA	NA	NA	NA	1	Wald ratio	O15455
EGFR--eur.annotated.liftover.hg38.refined	TLR3	Fenland	pQTL	-0.0815407	0.0486498	0.0937238	0.417963	0.175398	1	0.675358	NA	NA	NA	NA	NA	NA	2	Inverse variance weighted (fixed effects)	O15455
EGFR--eur.annotated.liftover.hg38.refined	TLR3	UKBBOlink	pQTL	-0.0601462	0.0348535	0.084404	0.325474	NA	NA	NA	NA	NA	NA	NA	NA	NA	1	Wald ratio	O15455
EGFR--eur.annotated.liftover.hg38.refined	TLR3	deCODESoma	pQTL	0.113861	0.177456	0.521113	0.888545	NA	NA	NA	NA	NA	NA	NA	NA	NA	1	Wald ratio	O15455
EGFR--eur.annotated.liftover.hg38.refined	CCL16	ARIC	pQTL	-0.0373993	0.0526956	0.477875	0.764617	NA	NA	NA	NA	NA	NA	NA	NA	NA	1	Wald ratio	O15467
EGFR--eur.annotated.liftover.hg38.refined	CCL16	Fenland	pQTL	-0.0558574	0.0464145	0.228804	0.630273	3.15588	1	0.075654	NA	NA	NA	NA	NA	NA	2	Inverse variance weighted (fixed effects)	O15467
EGFR--eur.annotated.liftover.hg38.refined	CCL16	UKBBOlink	pQTL	-0.0367147	0.051731	0.477875	0.764952	NA	NA	NA	NA	NA	NA	NA	NA	NA	1	Wald ratio	O15467
EGFR--eur.annotated.liftover.hg38.refined	CCL16	deCODESoma	pQTL	-0.0952103	0.0386432	0.013746	0.173081	10.2361	2	0.00598756	0.0620244	0.0625414	0.502642	0.0122155	1	0.911994	3	Inverse variance weighted (fixed effects)	O15467
EGFR--eur.annotated.liftover.hg38.refined	TAPBP	ARIC	pQTL	-0.119018	0.0811186	0.142318	0.436111	NA	NA	NA	NA	NA	NA	NA	NA	NA	1	Wald ratio	O15533
EGFR--eur.annotated.liftover.hg38.refined	TAPBP	Fenland	pQTL	0.0693617	0.0780851	0.374388	0.748377	NA	NA	NA	NA	NA	NA	NA	NA	NA	1	Wald ratio	O15533
EGFR--eur.annotated.liftover.hg38.refined	TAPBP	deCODESoma	pQTL	-0.0475277	0.0520564	0.36124	0.80116	3.07011	1	0.0797439	NA	NA	NA	NA	NA	NA	2	Inverse variance weighted (fixed effects)	O15533
EGFR--eur.annotated.liftover.hg38.refined	FLRT2	ARIC	pQTL	0.0210484	0.0804684	0.79365	0.932521	NA	NA	NA	NA	NA	NA	NA	NA	NA	1	Wald ratio	O43155
EGFR--eur.annotated.liftover.hg38.refined	FLRT2	Fenland	pQTL	-0.0479467	0.186534	0.797148	0.944397	3.47198	1	0.0624167	NA	NA	NA	NA	NA	NA	2	Inverse variance weighted (fixed effects)	O43155
EGFR--eur.annotated.liftover.hg38.refined	FLRT2	UKBBOlink	pQTL	0.0600938	0.0741157	0.417474	0.721014	NA	NA	NA	NA	NA	NA	NA	NA	NA	1	Wald ratio	O43155
EGFR--eur.annotated.liftover.hg38.refined	FLRT2	deCODESoma	pQTL	-0.195622	0.153687	0.203068	0.679302	2.94173	2	0.229726	0.389815	0.376106	0.488606	0.0331325	1	0.855564	3	Inverse variance weighted (fixed effects)	O43155
EGFR--eur.annotated.liftover.hg38.refined	ADAM12	UKBBOlink	pQTL	-0.102789	0.298321	0.730425	0.898808	NA	NA	NA	NA	NA	NA	NA	NA	NA	1	Wald ratio	O43184
EGFR--eur.annotated.liftover.hg38.refined	KLK10	ARIC	pQTL	0.0987086	0.06044	0.102434	0.367139	NA	NA	NA	NA	NA	NA	NA	NA	NA	1	Wald ratio	O43240
EGFR--eur.annotated.liftover.hg38.refined	KLK10	Fenland	pQTL	0.119903	0.0679451	0.0776144	0.37357	1.44632	2	0.485216	-0.00750521	0.13002	0.963293	0.125367	1	0.723285	3	Inverse variance weighted (fixed effects)	O43240
EGFR--eur.annotated.liftover.hg38.refined	KLK10	UKBBOlink	pQTL	0.109521	0.0670605	0.102434	0.363899	NA	NA	NA	NA	NA	NA	NA	NA	NA	1	Wald ratio	O43240
EGFR--eur.annotated.liftover.hg38.refined	KLK10	deCODESoma	pQTL	0.0490717	0.0522274	0.347434	0.796826	5.48555	7	0.600927	0.027863	0.0850834	0.754431	5.38585	6	0.49536	8	Inverse variance weighted (fixed effects)	O43240
EGFR--eur.annotated.liftover.hg38.refined	SPINT1	ARIC	pQTL	-0.159368	0.155623	0.305805	0.616294	NA	NA	NA	NA	NA	NA	NA	NA	NA	1	Wald ratio	O43278
EGFR--eur.annotated.liftover.hg38.refined	SPINT1	Fenland	pQTL	-0.241108	0.235442	0.305805	0.695113	NA	NA	NA	NA	NA	NA	NA	NA	NA	1	Wald ratio	O43278
EGFR--eur.annotated.liftover.hg38.refined	SPINT1	UKBBOlink	pQTL	-0.113343	0.110679	0.305805	0.626808	NA	NA	NA	NA	NA	NA	NA	NA	NA	1	Wald ratio	O43278
EGFR--eur.annotated.liftover.hg38.refined	SPINT1	deCODESoma	pQTL	-0.0729565	0.165039	0.658449	0.923409	3.32994	1	0.0680292	NA	NA	NA	NA	NA	NA	2	Inverse variance weighted (fixed effects)	O43278
EGFR--eur.annotated.liftover.hg38.refined	TREH	UKBBOlink	pQTL	-0.0953675	0.0445727	0.0323876	0.184402	NA	NA	NA	NA	NA	NA	NA	NA	NA	1	Wald ratio	O43280
EGFR--eur.annotated.liftover.hg38.refined	EFS	Fenland	pQTL	0.66791	0.443097	0.131716	0.490257	NA	NA	NA	NA	NA	NA	NA	NA	NA	1	Wald ratio	O43281
EGFR--eur.annotated.liftover.hg38.refined	SPINT2	ARIC	pQTL	0.127889	0.0504121	0.011185	0.0945583	NA	NA	NA	NA	NA	NA	NA	NA	NA	1	Wald ratio	O43291
EGFR--eur.annotated.liftover.hg38.refined	SPINT2	Fenland	pQTL	0.127019	0.0500692	0.011185	0.126966	NA	NA	NA	NA	NA	NA	NA	NA	NA	1	Wald ratio	O43291
EGFR--eur.annotated.liftover.hg38.refined	SPINT2	UKBBOlink	pQTL	-0.484894	0.253467	0.0557425	0.239682	NA	NA	NA	NA	NA	NA	NA	NA	NA	1	Wald ratio	O43291
EGFR--eur.annotated.liftover.hg38.refined	SPINT2	deCODESoma	pQTL	0.000400539	0.0333885	0.990429	0.995957	13.8058	4	0.00794152	0.0819772	0.2279	0.742897	13.184	3	0.00425507	5	Inverse variance weighted (fixed effects)	O43291
EGFR--eur.annotated.liftover.hg38.refined	LRRTM2	ARIC	pQTL	-0.0446426	0.227071	0.844139	0.949745	NA	NA	NA	NA	NA	NA	NA	NA	NA	1	Wald ratio	O43300
EGFR--eur.annotated.liftover.hg38.refined	LRRTM2	deCODESoma	pQTL	-0.0582192	0.474886	0.902427	0.983382	NA	NA	NA	NA	NA	NA	NA	NA	NA	1	Wald ratio	O43300
EGFR--eur.annotated.liftover.hg38.refined	RIPK2	ARIC	pQTL	0.925494	0.353959	0.00893078	0.085399	NA	NA	NA	NA	NA	NA	NA	NA	NA	1	Wald ratio	O43353
EGFR--eur.annotated.liftover.hg38.refined	RIPK2	deCODESoma	pQTL	1.36307	0.528169	0.00985886	0.145903	NA	NA	NA	NA	NA	NA	NA	NA	NA	1	Wald ratio	O43353
EGFR--eur.annotated.liftover.hg38.refined	COCH	ARIC	pQTL	0.0317757	0.0940617	0.735501	0.915862	NA	NA	NA	NA	NA	NA	NA	NA	NA	1	Wald ratio	O43405
EGFR--eur.annotated.liftover.hg38.refined	COCH	Fenland	pQTL	0.0398542	0.097147	0.681625	0.922209	2.48264	3	0.478437	-0.193526	0.213952	0.461185	0.983746	2	0.61148	4	Inverse variance weighted (fixed effects)	O43405
EGFR--eur.annotated.liftover.hg38.refined	COCH	UKBBOlink	pQTL	0.044295	0.131121	0.735501	0.901255	NA	NA	NA	NA	NA	NA	NA	NA	NA	1	Wald ratio	O43405
EGFR--eur.annotated.liftover.hg38.refined	COCH	deCODESoma	pQTL	0.0851378	0.0903394	0.345977	0.796826	0.913623	3	0.822139	0.131939	0.157684	0.490794	0.782489	2	0.676215	4	Inverse variance weighted (fixed effects)	O43405
EGFR--eur.annotated.liftover.hg38.refined	EIF4G3	UKBBOlink	pQTL	-0.809214	0.551043	0.141965	0.444263	NA	NA	NA	NA	NA	NA	NA	NA	NA	1	Wald ratio	O43432
EGFR--eur.annotated.liftover.hg38.refined	PPIH	ARIC	pQTL	-0.438697	0.337024	0.193025	0.49735	NA	NA	NA	NA	NA	NA	NA	NA	NA	1	Wald ratio	O43447
EGFR--eur.annotated.liftover.hg38.refined	AKR7A2	ARIC	pQTL	-0.182454	0.132188	0.167506	0.468512	NA	NA	NA	NA	NA	NA	NA	NA	NA	1	Wald ratio	O43488
EGFR--eur.annotated.liftover.hg38.refined	AKR7A2	Fenland	pQTL	-0.132121	0.139342	0.343039	0.721683	2.08407	1	0.148842	NA	NA	NA	NA	NA	NA	2	Inverse variance weighted (fixed effects)	O43488
EGFR--eur.annotated.liftover.hg38.refined	AKR7A2	deCODESoma	pQTL	-0.0934318	0.180231	0.604179	0.908024	3.88427	3	0.274235	-0.788501	0.441918	0.21631	0.916848	2	0.632279	4	Inverse variance weighted (fixed effects)	O43488
EGFR--eur.annotated.liftover.hg38.refined	TGOLN2	UKBBOlink	pQTL	-0.103108	0.0512041	0.0440451	0.21128	NA	NA	NA	NA	NA	NA	NA	NA	NA	1	Wald ratio	O43493
EGFR--eur.annotated.liftover.hg38.refined	B4GAT1	UKBBOlink	pQTL	0.246242	0.14071	0.0801183	0.315513	NA	NA	NA	NA	NA	NA	NA	NA	NA	1	Wald ratio	O43505
EGFR--eur.annotated.liftover.hg38.refined	TNFSF12	ARIC	pQTL	-0.325565	0.232152	0.160802	0.458094	NA	NA	NA	NA	NA	NA	NA	NA	NA	1	Wald ratio	O43508
EGFR--eur.annotated.liftover.hg38.refined	TNFSF12	Fenland	pQTL	-0.12562	0.061608	0.0414475	0.271437	0.0686991	1	0.79324	NA	NA	NA	NA	NA	NA	2	Inverse variance weighted (fixed effects)	O43508
EGFR--eur.annotated.liftover.hg38.refined	TNFSF12	UKBBOlink	pQTL	-0.166728	0.112763	0.139255	0.439877	NA	NA	NA	NA	NA	NA	NA	NA	NA	1	Wald ratio	O43508
EGFR--eur.annotated.liftover.hg38.refined	TNFSF12	deCODESoma	pQTL	-0.14135	0.0552827	0.0105624	0.150083	0.0969398	2	0.952686	-0.234769	1.18127	0.875104	0.0906718	1	0.763325	3	Inverse variance weighted (fixed effects)	O43508
EGFR--eur.annotated.liftover.hg38.refined	FOXO3	deCODESoma	pQTL	1.66291	0.600251	0.00559952	0.100878	NA	NA	NA	NA	NA	NA	NA	NA	NA	1	Wald ratio	O43524
EGFR--eur.annotated.liftover.hg38.refined	GNRH2	ARIC	pQTL	-1.32089	0.31843	3.35175e-05	0.00109211	NA	NA	NA	NA	NA	NA	NA	NA	NA	1	Wald ratio	O43555
EGFR--eur.annotated.liftover.hg38.refined	GNRH2	Fenland	pQTL	0.604405	0.146167	3.54909e-05	0.00151078	NA	NA	NA	NA	NA	NA	NA	NA	NA	1	Wald ratio	O43555
EGFR--eur.annotated.liftover.hg38.refined	GNRH2	deCODESoma	pQTL	0.596301	0.18777	0.00149476	0.0388969	0.00197596	1	0.964544	NA	NA	NA	NA	NA	NA	2	Inverse variance weighted (fixed effects)	O43555
EGFR--eur.annotated.liftover.hg38.refined	TNFSF14	Fenland	pQTL	0.0271921	0.0950689	0.774859	0.942541	5.15311	3	0.160923	-0.185478	0.282384	0.578767	3.78607	2	0.150614	4	Inverse variance weighted (fixed effects)	O43557
EGFR--eur.annotated.liftover.hg38.refined	TNFSF14	UKBBOlink	pQTL	0.181106	0.143368	0.206509	0.525913	NA	NA	NA	NA	NA	NA	NA	NA	NA	1	Wald ratio	O43557
EGFR--eur.annotated.liftover.hg38.refined	TNFSF14	deCODESoma	pQTL	0.698343	0.496133	0.159258	0.625875	NA	NA	NA	NA	NA	NA	NA	NA	NA	1	Wald ratio	O43557
EGFR--eur.annotated.liftover.hg38.refined	CA12	UKBBOlink	pQTL	-0.35437	0.144537	0.0142158	0.121408	NA	NA	NA	NA	NA	NA	NA	NA	NA	1	Wald ratio	O43570
EGFR--eur.annotated.liftover.hg38.refined	CA12	deCODESoma	pQTL	-2.55603	0.537589	1.98823e-06	0.000141104	NA	NA	NA	NA	NA	NA	NA	NA	NA	1	Wald ratio	O43570
EGFR--eur.annotated.liftover.hg38.refined	PSTPIP1	deCODESoma	pQTL	0.118967	0.603816	0.843807	0.977646	NA	NA	NA	NA	NA	NA	NA	NA	NA	1	Wald ratio	O43586
EGFR--eur.annotated.liftover.hg38.refined	SPRY2	UKBBOlink	pQTL	0.517221	0.465987	0.267022	0.593145	NA	NA	NA	NA	NA	NA	NA	NA	NA	1	Wald ratio	O43597
EGFR--eur.annotated.liftover.hg38.refined	RCL	ARIC	pQTL	-0.793496	0.219593	0.000302107	0.00644306	NA	NA	NA	NA	NA	NA	NA	NA	NA	1	Wald ratio	O43598
EGFR--eur.annotated.liftover.hg38.refined	DNPH1	Fenland	pQTL	-1.0355	0.32335	0.00136287	0.0311299	NA	NA	NA	NA	NA	NA	NA	NA	NA	1	Wald ratio	O43598
EGFR--eur.annotated.liftover.hg38.refined	DNPH1	UKBBOlink	pQTL	0.479439	0.132079	0.000283493	0.00726345	NA	NA	NA	NA	NA	NA	NA	NA	NA	1	Wald ratio	O43598
EGFR--eur.annotated.liftover.hg38.refined	RCL	deCODESoma	pQTL	0.831508	0.165232	4.84456e-07	4.53838e-05	1.3972	1	0.237192	NA	NA	NA	NA	NA	NA	2	Inverse variance weighted (fixed effects)	O43598
EGFR--eur.annotated.liftover.hg38.refined	CHMP2A	ARIC	pQTL	0.527119	0.351176	0.133353	0.418803	NA	NA	NA	NA	NA	NA	NA	NA	NA	1	Wald ratio	O43633
EGFR--eur.annotated.liftover.hg38.refined	NCK2	ARIC	pQTL	-0.0140733	0.216729	0.948226	0.990665	NA	NA	NA	NA	NA	NA	NA	NA	NA	1	Wald ratio	O43639
EGFR--eur.annotated.liftover.hg38.refined	PSCA	UKBBOlink	pQTL	-0.0479087	0.0321402	0.136062	0.432483	NA	NA	NA	NA	NA	NA	NA	NA	NA	1	Wald ratio	O43653
EGFR--eur.annotated.liftover.hg38.refined	SIGLEC6	ARIC	pQTL	-0.0261608	0.0617593	0.671863	0.891574	NA	NA	NA	NA	NA	NA	NA	NA	NA	1	Wald ratio	O43699
EGFR--eur.annotated.liftover.hg38.refined	SIGLEC6	Fenland	pQTL	0.0326546	0.0430817	0.44847	0.808607	1.82647	1	0.176546	NA	NA	NA	NA	NA	NA	2	Inverse variance weighted (fixed effects)	O43699
EGFR--eur.annotated.liftover.hg38.refined	SIGLEC6	UKBBOlink	pQTL	0.0672801	0.0934983	0.47178	0.759998	NA	NA	NA	NA	NA	NA	NA	NA	NA	1	Wald ratio	O43699
EGFR--eur.annotated.liftover.hg38.refined	SIGLEC6	deCODESoma	pQTL	-0.000786539	0.0478446	0.986884	0.993885	1.43144	3	0.698181	0.0772508	0.216877	0.755758	1.29535	2	0.523262	4	Inverse variance weighted (fixed effects)	O43699
EGFR--eur.annotated.liftover.hg38.refined	GSTZ1	ARIC	pQTL	0.0171924	0.0468884	0.713868	0.90404	NA	NA	NA	NA	NA	NA	NA	NA	NA	1	Wald ratio	O43708
EGFR--eur.annotated.liftover.hg38.refined	GSTZ1	Fenland	pQTL	0.00904663	0.0303254	0.76546	0.942463	0.0576911	1	0.810183	NA	NA	NA	NA	NA	NA	2	Inverse variance weighted (fixed effects)	O43708
EGFR--eur.annotated.liftover.hg38.refined	GSTZ1	deCODESoma	pQTL	0.0117922	0.0296028	0.690373	0.934288	0.0365474	2	0.981892	0.0103544	0.0868872	0.92449	0.0362376	1	0.849026	3	Inverse variance weighted (fixed effects)	O43708
EGFR--eur.annotated.liftover.hg38.refined	ITM2A	UKBBOlink	pQTL	0.00213315	0.15412	0.988957	0.999065	NA	NA	NA	NA	NA	NA	NA	NA	NA	1	Wald ratio	O43736
EGFR--eur.annotated.liftover.hg38.refined	SGTA	deCODESoma	pQTL	-0.131535	0.677909	0.846153	0.977646	NA	NA	NA	NA	NA	NA	NA	NA	NA	1	Wald ratio	O43765
EGFR--eur.annotated.liftover.hg38.refined	ENSA	Fenland	pQTL	0.392886	0.313749	0.210486	0.609337	NA	NA	NA	NA	NA	NA	NA	NA	NA	1	Wald ratio	O43768
EGFR--eur.annotated.liftover.hg38.refined	ENSA	UKBBOlink	pQTL	-0.342105	0.755991	0.650891	0.869452	NA	NA	NA	NA	NA	NA	NA	NA	NA	1	Wald ratio	O43768
EGFR--eur.annotated.liftover.hg38.refined	ENSA	deCODESoma	pQTL	-0.324403	0.716872	0.650891	0.918905	NA	NA	NA	NA	NA	NA	NA	NA	NA	1	Wald ratio	O43768
EGFR--eur.annotated.liftover.hg38.refined	LANCL1	Fenland	pQTL	1.35231	0.30198	7.52955e-06	0.000371127	NA	NA	NA	NA	NA	NA	NA	NA	NA	1	Wald ratio	O43813
EGFR--eur.annotated.liftover.hg38.refined	SCO2	ARIC	pQTL	0.0776666	0.237314	0.743462	0.916024	NA	NA	NA	NA	NA	NA	NA	NA	NA	1	Wald ratio	O43819
EGFR--eur.annotated.liftover.hg38.refined	SCO2	Fenland	pQTL	0.0585193	0.179641	0.744608	0.941694	NA	NA	NA	NA	NA	NA	NA	NA	NA	1	Wald ratio	O43819
EGFR--eur.annotated.liftover.hg38.refined	SCO2	deCODESoma	pQTL	0.12219	0.354839	0.730581	0.945838	NA	NA	NA	NA	NA	NA	NA	NA	NA	1	Wald ratio	O43819
EGFR--eur.annotated.liftover.hg38.refined	EDIL3	ARIC	pQTL	0.643616	0.388043	0.0971922	0.355992	NA	NA	NA	NA	NA	NA	NA	NA	NA	1	Wald ratio	O43854
EGFR--eur.annotated.liftover.hg38.refined	EDIL3	UKBBOlink	pQTL	0.245524	0.484032	0.611982	0.850338	NA	NA	NA	NA	NA	NA	NA	NA	NA	1	Wald ratio	O43854
EGFR--eur.annotated.liftover.hg38.refined	EDIL3	deCODESoma	pQTL	-0.487521	0.747088	0.514039	0.888545	NA	NA	NA	NA	NA	NA	NA	NA	NA	1	Wald ratio	O43854
EGFR--eur.annotated.liftover.hg38.refined	CD5L	ARIC	pQTL	0.279319	0.102391	0.00637236	0.0706835	NA	NA	NA	NA	NA	NA	NA	NA	NA	1	Wald ratio	O43866
EGFR--eur.annotated.liftover.hg38.refined	CD5L	Fenland	pQTL	0.26655	0.0920903	0.00379832	0.0602278	0.108267	1	0.742126	NA	NA	NA	NA	NA	NA	2	Inverse variance weighted (fixed effects)	O43866
EGFR--eur.annotated.liftover.hg38.refined	CD5L	UKBBOlink	pQTL	0.527404	0.193332	0.00637236	0.0721062	NA	NA	NA	NA	NA	NA	NA	NA	NA	1	Wald ratio	O43866
EGFR--eur.annotated.liftover.hg38.refined	CD5L	deCODESoma	pQTL	0.273658	0.0999606	0.00618783	0.106558	2.24622	3	0.522903	0.466929	0.190086	0.133365	0.817262	2	0.664559	4	Inverse variance weighted (fixed effects)	O43866
EGFR--eur.annotated.liftover.hg38.refined	XPNPEP2	UKBBOlink	pQTL	-0.109322	0.0514671	0.03366	0.187117	NA	NA	NA	NA	NA	NA	NA	NA	NA	1	Wald ratio	O43895
EGFR--eur.annotated.liftover.hg38.refined	TLL1	ARIC	pQTL	-0.0606063	0.411113	0.8828	0.959466	NA	NA	NA	NA	NA	NA	NA	NA	NA	1	Wald ratio	O43897
EGFR--eur.annotated.liftover.hg38.refined	TLL1	deCODESoma	pQTL	-0.114504	0.776718	0.8828	0.980763	NA	NA	NA	NA	NA	NA	NA	NA	NA	1	Wald ratio	O43897
EGFR--eur.annotated.liftover.hg38.refined	GAS2	UKBBOlink	pQTL	0.193216	0.35758	0.588961	0.839034	NA	NA	NA	NA	NA	NA	NA	NA	NA	1	Wald ratio	O43903
EGFR--eur.annotated.liftover.hg38.refined	VEGFD	UKBBOlink	pQTL	-0.0284239	0.0764551	0.710062	0.889418	NA	NA	NA	NA	NA	NA	NA	NA	NA	1	Wald ratio	O43915
EGFR--eur.annotated.liftover.hg38.refined	CHST1	ARIC	pQTL	-0.266881	0.377472	0.479553	0.764617	NA	NA	NA	NA	NA	NA	NA	NA	NA	1	Wald ratio	O43916
EGFR--eur.annotated.liftover.hg38.refined	CHST1	deCODESoma	pQTL	0.300813	0.479675	0.530581	0.888545	NA	NA	NA	NA	NA	NA	NA	NA	NA	1	Wald ratio	O43916
EGFR--eur.annotated.liftover.hg38.refined	CXCL13	UKBBOlink	pQTL	0.491635	0.726446	0.498553	0.779883	NA	NA	NA	NA	NA	NA	NA	NA	NA	1	Wald ratio	O43927
EGFR--eur.annotated.liftover.hg38.refined	GMFG	ARIC	pQTL	0.222416	0.16637	0.181264	0.485165	NA	NA	NA	NA	NA	NA	NA	NA	NA	1	Wald ratio	O60234
EGFR--eur.annotated.liftover.hg38.refined	GMFG	UKBBOlink	pQTL	0.89284	0.564505	0.113733	0.387442	NA	NA	NA	NA	NA	NA	NA	NA	NA	1	Wald ratio	O60234
EGFR--eur.annotated.liftover.hg38.refined	GMFG	deCODESoma	pQTL	0.951404	0.711663	0.181264	0.655435	NA	NA	NA	NA	NA	NA	NA	NA	NA	1	Wald ratio	O60234
EGFR--eur.annotated.liftover.hg38.refined	TMPRSS11D	UKBBOlink	pQTL	-0.126791	0.297988	0.670479	0.874307	NA	NA	NA	NA	NA	NA	NA	NA	NA	1	Wald ratio	O60235
EGFR--eur.annotated.liftover.hg38.refined	BNIP3L	UKBBOlink	pQTL	-0.259727	0.762485	0.73338	0.899961	NA	NA	NA	NA	NA	NA	NA	NA	NA	1	Wald ratio	O60238
EGFR--eur.annotated.liftover.hg38.refined	ADGRB3	UKBBOlink	pQTL	0.0260263	0.0415359	0.530922	0.804428	NA	NA	NA	NA	NA	NA	NA	NA	NA	1	Wald ratio	O60242
EGFR--eur.annotated.liftover.hg38.refined	HS6ST1	ARIC	pQTL	0.220679	0.154674	0.153656	0.450297	NA	NA	NA	NA	NA	NA	NA	NA	NA	1	Wald ratio	O60243
EGFR--eur.annotated.liftover.hg38.refined	HS6ST1	Fenland	pQTL	-0.0562585	0.135234	0.677404	0.921847	1.22898	2	0.540916	-0.277697	0.327682	0.552445	0.678566	1	0.410081	3	Inverse variance weighted (fixed effects)	O60243
EGFR--eur.annotated.liftover.hg38.refined	HS6ST1	UKBBOlink	pQTL	-0.221544	0.184381	0.229538	0.554327	NA	NA	NA	NA	NA	NA	NA	NA	NA	1	Wald ratio	O60243
EGFR--eur.annotated.liftover.hg38.refined	HS6ST1	deCODESoma	pQTL	0.115317	0.119387	0.334091	0.794697	5.82907	3	0.120229	0.340236	0.6264	0.641463	5.43995	2	0.0658765	4	Inverse variance weighted (fixed effects)	O60243
EGFR--eur.annotated.liftover.hg38.refined	PCDH7	UKBBOlink	pQTL	-0.342897	0.354097	0.33286	0.648842	NA	NA	NA	NA	NA	NA	NA	NA	NA	1	Wald ratio	O60245
EGFR--eur.annotated.liftover.hg38.refined	PRPSAP2	ARIC	pQTL	-0.66687	0.389313	0.0867239	0.329712	NA	NA	NA	NA	NA	NA	NA	NA	NA	1	Wald ratio	O60256
EGFR--eur.annotated.liftover.hg38.refined	PRPSAP2	Fenland	pQTL	0.731831	0.289971	0.0116091	0.129427	NA	NA	NA	NA	NA	NA	NA	NA	NA	1	Wald ratio	O60256
EGFR--eur.annotated.liftover.hg38.refined	KLK8	ARIC	pQTL	-0.145955	0.0996457	0.142993	0.436111	NA	NA	NA	NA	NA	NA	NA	NA	NA	1	Wald ratio	O60259
EGFR--eur.annotated.liftover.hg38.refined	KLK8	Fenland	pQTL	-0.0603393	0.109239	0.5807	0.887507	2.56692	2	0.277077	-0.232025	0.191168	0.438727	1.12754	1	0.288301	3	Inverse variance weighted (fixed effects)	O60259
EGFR--eur.annotated.liftover.hg38.refined	KLK8	UKBBOlink	pQTL	-0.0259659	0.123267	0.833162	0.941133	NA	NA	NA	NA	NA	NA	NA	NA	NA	1	Wald ratio	O60259
EGFR--eur.annotated.liftover.hg38.refined	KLK8	deCODESoma	pQTL	-0.0909283	0.105639	0.389379	0.813178	3.3614	3	0.339188	-0.121218	0.156815	0.52038	3.15439	2	0.206554	4	Inverse variance weighted (fixed effects)	O60259
EGFR--eur.annotated.liftover.hg38.refined	PARK2	deCODESoma	pQTL	-2.46465	0.673882	0.000254799	0.0090415	NA	NA	NA	NA	NA	NA	NA	NA	NA	1	Wald ratio	O60260
EGFR--eur.annotated.liftover.hg38.refined	SUSD5	UKBBOlink	pQTL	0.141437	0.101957	0.165373	0.477211	NA	NA	NA	NA	NA	NA	NA	NA	NA	1	Wald ratio	O60279
EGFR--eur.annotated.liftover.hg38.refined	PPL	UKBBOlink	pQTL	0.163342	0.490027	0.738883	0.90213	NA	NA	NA	NA	NA	NA	NA	NA	NA	1	Wald ratio	O60437
EGFR--eur.annotated.liftover.hg38.refined	EVI5	UKBBOlink	pQTL	0.356119	0.287926	0.216146	0.535815	NA	NA	NA	NA	NA	NA	NA	NA	NA	1	Wald ratio	O60447
EGFR--eur.annotated.liftover.hg38.refined	LY75	ARIC	pQTL	-0.11195	0.0429428	0.00913522	0.0858746	NA	NA	NA	NA	NA	NA	NA	NA	NA	1	Wald ratio	O60449
EGFR--eur.annotated.liftover.hg38.refined	LY75	Fenland	pQTL	-0.0560372	0.0384992	0.14552	0.51719	24.1736	6	0.000485225	0.0499247	0.196153	0.809231	22.5783	5	0.000406331	7	Inverse variance weighted (fixed effects)	O60449
EGFR--eur.annotated.liftover.hg38.refined	LY75	UKBBOlink	pQTL	0.143516	0.039919	0.000324175	0.00794462	NA	NA	NA	NA	NA	NA	NA	NA	NA	1	Wald ratio	O60449
EGFR--eur.annotated.liftover.hg38.refined	LY75	deCODESoma	pQTL	-0.0579697	0.0230944	0.0120691	0.161519	47.4655	8	1.2498e-07	-0.0321272	0.17458	0.859211	47.2976	7	4.88341e-08	9	Inverse variance weighted (fixed effects)	O60449
EGFR--eur.annotated.liftover.hg38.refined	NRP2	ARIC	pQTL	-0.0994796	0.205301	0.627991	0.867322	NA	NA	NA	NA	NA	NA	NA	NA	NA	1	Wald ratio	O60462
EGFR--eur.annotated.liftover.hg38.refined	NRP2	UKBBOlink	pQTL	0.147842	0.215088	0.491858	0.775136	NA	NA	NA	NA	NA	NA	NA	NA	NA	1	Wald ratio	O60462
EGFR--eur.annotated.liftover.hg38.refined	NRP2	deCODESoma	pQTL	-0.0439333	0.146304	0.763958	0.95781	0.412073	3	0.937737	-0.182905	0.450303	0.723946	0.305587	2	0.858307	4	Inverse variance weighted (fixed effects)	O60462
EGFR--eur.annotated.liftover.hg38.refined	DSCAM	ARIC	pQTL	0.177773	0.242164	0.462888	0.754732	NA	NA	NA	NA	NA	NA	NA	NA	NA	1	Wald ratio	O60469
EGFR--eur.annotated.liftover.hg38.refined	DSCAM	Fenland	pQTL	0.289178	0.194525	0.137123	0.502606	1.93628	1	0.164073	NA	NA	NA	NA	NA	NA	2	Inverse variance weighted (fixed effects)	O60469
EGFR--eur.annotated.liftover.hg38.refined	DSCAM	UKBBOlink	pQTL	0.0875058	0.119202	0.462888	0.753363	NA	NA	NA	NA	NA	NA	NA	NA	NA	1	Wald ratio	O60469
EGFR--eur.annotated.liftover.hg38.refined	DSCAM	deCODESoma	pQTL	0.199826	0.15952	0.210325	0.691827	4.77516	4	0.311156	0.0197217	0.215954	0.932992	3.11228	3	0.374635	5	Inverse variance weighted (fixed effects)	O60469
EGFR--eur.annotated.liftover.hg38.refined	MAN1A2	ARIC	pQTL	0.281485	0.101959	0.00576675	0.0658336	NA	NA	NA	NA	NA	NA	NA	NA	NA	1	Wald ratio	O60476
EGFR--eur.annotated.liftover.hg38.refined	MAN1A2	Fenland	pQTL	-0.0584531	0.07781	0.452515	0.811839	8.61797	4	0.0713908	0.142241	0.412544	0.753009	7.92769	3	0.04753	5	Inverse variance weighted (fixed effects)	O60476
EGFR--eur.annotated.liftover.hg38.refined	MAN1A2	UKBBOlink	pQTL	-0.235953	0.210598	0.262546	0.588034	NA	NA	NA	NA	NA	NA	NA	NA	NA	1	Wald ratio	O60476
EGFR--eur.annotated.liftover.hg38.refined	MAN1A2	deCODESoma	pQTL	-0.21131	0.100173	0.0349051	0.299442	4.71155	3	0.194179	0.0786016	0.202094	0.734827	1.98336	2	0.370953	4	Inverse variance weighted (fixed effects)	O60476
EGFR--eur.annotated.liftover.hg38.refined	PLXNC1	Fenland	pQTL	0.00239767	0.0684082	0.97204	0.994881	0.834626	3	0.841168	0.000673837	0.115177	0.995863	0.83428	2	0.658929	4	Inverse variance weighted (fixed effects)	O60486
EGFR--eur.annotated.liftover.hg38.refined	PLXNC1	deCODESoma	pQTL	0.0118126	0.0606522	0.845581	0.977646	2.08665	6	0.91156	-0.0591412	0.0893911	0.537494	0.919128	5	0.968821	7	Inverse variance weighted (fixed effects)	O60486
EGFR--eur.annotated.liftover.hg38.refined	DOK2	ARIC	pQTL	0.247676	0.185634	0.182133	0.485165	NA	NA	NA	NA	NA	NA	NA	NA	NA	1	Wald ratio	O60496
EGFR--eur.annotated.liftover.hg38.refined	DOK2	UKBBOlink	pQTL	-0.617641	0.617641	0.317311	0.636503	NA	NA	NA	NA	NA	NA	NA	NA	NA	1	Wald ratio	O60496
EGFR--eur.annotated.liftover.hg38.refined	DOK2	deCODESoma	pQTL	-0.907492	0.874618	0.299462	0.772992	NA	NA	NA	NA	NA	NA	NA	NA	NA	1	Wald ratio	O60496
EGFR--eur.annotated.liftover.hg38.refined	NPHS1	UKBBOlink	pQTL	-0.12359	0.094877	0.192701	0.51316	NA	NA	NA	NA	NA	NA	NA	NA	NA	1	Wald ratio	O60500
EGFR--eur.annotated.liftover.hg38.refined	OGA	UKBBOlink	pQTL	0.43497	0.303364	0.151623	0.458665	NA	NA	NA	NA	NA	NA	NA	NA	NA	1	Wald ratio	O60502
EGFR--eur.annotated.liftover.hg38.refined	SORBS3	deCODESoma	pQTL	1.93463	0.929329	0.0373654	0.304912	NA	NA	NA	NA	NA	NA	NA	NA	NA	1	Wald ratio	O60504
EGFR--eur.annotated.liftover.hg38.refined	TPST1	ARIC	pQTL	-0.0158246	0.106481	0.881858	0.959466	NA	NA	NA	NA	NA	NA	NA	NA	NA	1	Wald ratio	O60507
EGFR--eur.annotated.liftover.hg38.refined	TPST1	Fenland	pQTL	0.20604	0.138187	0.135955	0.500281	4.52415	1	0.0334197	NA	NA	NA	NA	NA	NA	2	Inverse variance weighted (fixed effects)	O60507
EGFR--eur.annotated.liftover.hg38.refined	TPST1	deCODESoma	pQTL	-0.080774	0.128471	0.529525	0.888545	3.58213	1	0.058404	NA	NA	NA	NA	NA	NA	2	Inverse variance weighted (fixed effects)	O60507
EGFR--eur.annotated.liftover.hg38.refined	GMDS	deCODESoma	pQTL	0.218962	0.89842	0.807449	0.970611	NA	NA	NA	NA	NA	NA	NA	NA	NA	1	Wald ratio	O60547
EGFR--eur.annotated.liftover.hg38.refined	NMT2	ARIC	pQTL	-0.025447	0.171109	0.881776	0.959466	NA	NA	NA	NA	NA	NA	NA	NA	NA	1	Wald ratio	O60551
EGFR--eur.annotated.liftover.hg38.refined	NMT2	deCODESoma	pQTL	-0.660194	0.692557	0.340453	0.796026	NA	NA	NA	NA	NA	NA	NA	NA	NA	1	Wald ratio	O60551
EGFR--eur.annotated.liftover.hg38.refined	GREM1	ARIC	pQTL	0.0948481	0.0522785	0.0696337	0.288071	NA	NA	NA	NA	NA	NA	NA	NA	NA	1	Wald ratio	O60565
EGFR--eur.annotated.liftover.hg38.refined	GREM1	Fenland	pQTL	0.0546954	0.0411108	0.183373	0.570271	2.39777	1	0.121508	NA	NA	NA	NA	NA	NA	2	Inverse variance weighted (fixed effects)	O60565
EGFR--eur.annotated.liftover.hg38.refined	GREM1	deCODESoma	pQTL	0.0685765	0.0321037	0.0326718	0.287972	1.03608	4	0.904276	0.0870254	0.0480547	0.167829	0.769887	3	0.856655	5	Inverse variance weighted (fixed effects)	O60565
EGFR--eur.annotated.liftover.hg38.refined	PLOD3	deCODESoma	pQTL	-0.284656	0.651852	0.662337	0.923409	NA	NA	NA	NA	NA	NA	NA	NA	NA	1	Wald ratio	O60568
EGFR--eur.annotated.liftover.hg38.refined	EIF4E2	deCODESoma	pQTL	0.889273	0.801038	0.266934	0.754732	NA	NA	NA	NA	NA	NA	NA	NA	NA	1	Wald ratio	O60573
EGFR--eur.annotated.liftover.hg38.refined	SPINK4	ARIC	pQTL	0.0205551	0.0630357	0.744359	0.916024	NA	NA	NA	NA	NA	NA	NA	NA	NA	1	Wald ratio	O60575
EGFR--eur.annotated.liftover.hg38.refined	SPINK4	Fenland	pQTL	0.0432163	0.13253	0.744359	0.941694	NA	NA	NA	NA	NA	NA	NA	NA	NA	1	Wald ratio	O60575
EGFR--eur.annotated.liftover.hg38.refined	SPINK4	UKBBOlink	pQTL	-0.0147248	0.0456109	0.74682	0.903637	NA	NA	NA	NA	NA	NA	NA	NA	NA	1	Wald ratio	O60575
EGFR--eur.annotated.liftover.hg38.refined	SPINK4	deCODESoma	pQTL	0.0447783	0.084337	0.595457	0.907042	0.013205	1	0.908514	NA	NA	NA	NA	NA	NA	2	Inverse variance weighted (fixed effects)	O60575
EGFR--eur.annotated.liftover.hg38.refined	GFRA3	UKBBOlink	pQTL	-0.236547	0.450202	0.599289	0.846614	NA	NA	NA	NA	NA	NA	NA	NA	NA	1	Wald ratio	O60609
EGFR--eur.annotated.liftover.hg38.refined	PLIN3	UKBBOlink	pQTL	-0.0893289	0.615828	0.884667	0.957092	NA	NA	NA	NA	NA	NA	NA	NA	NA	1	Wald ratio	O60664
EGFR--eur.annotated.liftover.hg38.refined	FAIM3	ARIC	pQTL	-0.645089	0.322811	0.045679	0.22466	NA	NA	NA	NA	NA	NA	NA	NA	NA	1	Wald ratio	O60667
EGFR--eur.annotated.liftover.hg38.refined	FAIM3	Fenland	pQTL	0.634937	0.329498	0.0539816	0.304541	NA	NA	NA	NA	NA	NA	NA	NA	NA	1	Wald ratio	O60667
EGFR--eur.annotated.liftover.hg38.refined	FAIM3	deCODESoma	pQTL	-0.205109	0.250793	0.413447	0.829017	4.44191	1	0.035067	NA	NA	NA	NA	NA	NA	2	Inverse variance weighted (fixed effects)	O60667
EGFR--eur.annotated.liftover.hg38.refined	PRMT3	deCODESoma	pQTL	-0.119128	0.669463	0.858766	0.980131	NA	NA	NA	NA	NA	NA	NA	NA	NA	1	Wald ratio	O60678
EGFR--eur.annotated.liftover.hg38.refined	KPNA6	ARIC	pQTL	0.22405	0.160236	0.162036	0.460772	NA	NA	NA	NA	NA	NA	NA	NA	NA	1	Wald ratio	O60684
EGFR--eur.annotated.liftover.hg38.refined	KPNA6	Fenland	pQTL	0.39309	0.271399	0.147509	0.51861	NA	NA	NA	NA	NA	NA	NA	NA	NA	1	Wald ratio	O60684
EGFR--eur.annotated.liftover.hg38.refined	KPNA6	deCODESoma	pQTL	0.717341	0.510886	0.160286	0.625875	NA	NA	NA	NA	NA	NA	NA	NA	NA	1	Wald ratio	O60684
EGFR--eur.annotated.liftover.hg38.refined	UGDH	ARIC	pQTL	0.0379939	0.0849922	0.654855	0.884449	NA	NA	NA	NA	NA	NA	NA	NA	NA	1	Wald ratio	O60701
EGFR--eur.annotated.liftover.hg38.refined	UGDH	Fenland	pQTL	-0.114097	0.0804009	0.15587	0.533612	NA	NA	NA	NA	NA	NA	NA	NA	NA	1	Wald ratio	O60701
EGFR--eur.annotated.liftover.hg38.refined	UGDH	deCODESoma	pQTL	-0.051168	0.106785	0.63182	0.916805	NA	NA	NA	NA	NA	NA	NA	NA	NA	1	Wald ratio	O60701
EGFR--eur.annotated.liftover.hg38.refined	TPST2	ARIC	pQTL	0.388869	0.137554	0.00469824	0.0578586	NA	NA	NA	NA	NA	NA	NA	NA	NA	1	Wald ratio	O60704
EGFR--eur.annotated.liftover.hg38.refined	TPST2	Fenland	pQTL	-0.19364	0.133475	0.146848	0.51861	11.1341	1	0.000847554	NA	NA	NA	NA	NA	NA	2	Inverse variance weighted (fixed effects)	O60704
EGFR--eur.annotated.liftover.hg38.refined	TPST2	deCODESoma	pQTL	0.287746	0.144454	0.0463762	0.336264	6.9783	2	0.0305268	0.300853	3.58247	0.946662	6.97821	1	0.00825082	3	Inverse variance weighted (fixed effects)	O60704
EGFR--eur.annotated.liftover.hg38.refined	HPGDS	ARIC	pQTL	-0.0860605	0.067519	0.202447	0.50327	NA	NA	NA	NA	NA	NA	NA	NA	NA	1	Wald ratio	O60760
EGFR--eur.annotated.liftover.hg38.refined	HPGDS	Fenland	pQTL	-0.0644245	0.0675197	0.340003	0.718764	3.1028	2	0.211951	0.30532	0.281042	0.473657	1.08984	1	0.296507	3	Inverse variance weighted (fixed effects)	O60760
EGFR--eur.annotated.liftover.hg38.refined	HPGDS	UKBBOlink	pQTL	0.0742344	0.0824347	0.367842	0.679804	NA	NA	NA	NA	NA	NA	NA	NA	NA	1	Wald ratio	O60760
EGFR--eur.annotated.liftover.hg38.refined	HPGDS	deCODESoma	pQTL	-0.0105996	0.0695054	0.878793	0.980763	1.51837	1	0.217867	NA	NA	NA	NA	NA	NA	2	Inverse variance weighted (fixed effects)	O60760
EGFR--eur.annotated.liftover.hg38.refined	PFKFB2	UKBBOlink	pQTL	0.602067	0.20122	0.0027708	0.0414639	NA	NA	NA	NA	NA	NA	NA	NA	NA	1	Wald ratio	O60825
EGFR--eur.annotated.liftover.hg38.refined	SH2D1A	UKBBOlink	pQTL	0.0438625	0.123824	0.723165	0.898808	NA	NA	NA	NA	NA	NA	NA	NA	NA	1	Wald ratio	O60880
EGFR--eur.annotated.liftover.hg38.refined	B4GALT2	ARIC	pQTL	0.0286059	0.0916203	0.754872	0.917596	NA	NA	NA	NA	NA	NA	NA	NA	NA	1	Wald ratio	O60909
EGFR--eur.annotated.liftover.hg38.refined	B4GALT2	Fenland	pQTL	0.029315	0.117835	0.803531	0.946869	3.66368	1	0.0556107	NA	NA	NA	NA	NA	NA	2	Inverse variance weighted (fixed effects)	O60909
EGFR--eur.annotated.liftover.hg38.refined	B4GALT2	deCODESoma	pQTL	-0.0687834	0.110044	0.531937	0.888545	0.571417	2	0.751482	0.0064355	0.174557	0.97654	0.263258	1	0.607891	3	Inverse variance weighted (fixed effects)	O60909
EGFR--eur.annotated.liftover.hg38.refined	CTSV	ARIC	pQTL	0.0301964	0.18732	0.871934	0.957658	NA	NA	NA	NA	NA	NA	NA	NA	NA	1	Wald ratio	O60911
EGFR--eur.annotated.liftover.hg38.refined	CTSV	Fenland	pQTL	-0.066383	0.168015	0.692769	0.923527	0.0505646	1	0.822084	NA	NA	NA	NA	NA	NA	2	Inverse variance weighted (fixed effects)	O60911
EGFR--eur.annotated.liftover.hg38.refined	CTSV	UKBBOlink	pQTL	-0.0806301	0.179178	0.65271	0.870452	NA	NA	NA	NA	NA	NA	NA	NA	NA	1	Wald ratio	O60911
EGFR--eur.annotated.liftover.hg38.refined	CTSV	deCODESoma	pQTL	-0.12414	0.225471	0.581921	0.905755	0.0824466	1	0.774009	NA	NA	NA	NA	NA	NA	2	Inverse variance weighted (fixed effects)	O60911
EGFR--eur.annotated.liftover.hg38.refined	FCGR3B	ARIC	pQTL	-0.192119	0.0841603	0.0224435	0.146257	NA	NA	NA	NA	NA	NA	NA	NA	NA	1	Wald ratio	O75015
EGFR--eur.annotated.liftover.hg38.refined	FCGR3B	Fenland	pQTL	-0.182154	0.0797949	0.0224435	0.187032	NA	NA	NA	NA	NA	NA	NA	NA	NA	1	Wald ratio	O75015
EGFR--eur.annotated.liftover.hg38.refined	FCGR3B	UKBBOlink	pQTL	-0.0630828	0.123846	0.610498	0.850338	NA	NA	NA	NA	NA	NA	NA	NA	NA	1	Wald ratio	O75015
EGFR--eur.annotated.liftover.hg38.refined	FCGR3B	deCODESoma	pQTL	-0.0773718	0.10068	0.442194	0.8495	6.3972	3	0.093806	0.319807	0.191053	0.236124	0.413857	2	0.813078	4	Inverse variance weighted (fixed effects)	O75015
EGFR--eur.annotated.liftover.hg38.refined	LILRB3	ARIC	pQTL	0.108938	0.0844746	0.197192	0.502716	NA	NA	NA	NA	NA	NA	NA	NA	NA	1	Wald ratio	O75022
EGFR--eur.annotated.liftover.hg38.refined	LILRB3	Fenland	pQTL	0.0724085	0.038272	0.0584986	0.320374	13.3009	4	0.00989561	-0.0590452	0.147083	0.714981	9.90453	3	0.0193954	5	Inverse variance weighted (fixed effects)	O75022
EGFR--eur.annotated.liftover.hg38.refined	LILRB3	deCODESoma	pQTL	0.0137265	0.0362129	0.70465	0.935699	4.94065	7	0.667205	0.0777087	0.078529	0.360604	4.09753	6	0.663479	8	Inverse variance weighted (fixed effects)	O75022
EGFR--eur.annotated.liftover.hg38.refined	LILRB5	ARIC	pQTL	-0.0154275	0.0404157	0.702669	0.899064	NA	NA	NA	NA	NA	NA	NA	NA	NA	1	Wald ratio	O75023
EGFR--eur.annotated.liftover.hg38.refined	LILRB5	Fenland	pQTL	-0.00745742	0.032203	0.816868	0.950154	1.59618	1	0.206446	NA	NA	NA	NA	NA	NA	2	Inverse variance weighted (fixed effects)	O75023
EGFR--eur.annotated.liftover.hg38.refined	LILRB5	UKBBOlink	pQTL	-0.0119794	0.0313826	0.702669	0.886065	NA	NA	NA	NA	NA	NA	NA	NA	NA	1	Wald ratio	O75023
EGFR--eur.annotated.liftover.hg38.refined	LILRB5	deCODESoma	pQTL	-0.00313188	0.0228568	0.891013	0.981078	0.958662	3	0.811253	0.0786006	0.106354	0.536845	0.339482	2	0.843883	4	Inverse variance weighted (fixed effects)	O75023
EGFR--eur.annotated.liftover.hg38.refined	IGSF3	ARIC	pQTL	-0.163812	0.185327	0.376747	0.683565	NA	NA	NA	NA	NA	NA	NA	NA	NA	1	Wald ratio	O75054
EGFR--eur.annotated.liftover.hg38.refined	IGSF3	UKBBOlink	pQTL	-0.379899	0.425451	0.371893	0.683982	NA	NA	NA	NA	NA	NA	NA	NA	NA	1	Wald ratio	O75054
EGFR--eur.annotated.liftover.hg38.refined	IGSF3	deCODESoma	pQTL	-0.569404	0.333217	0.0874863	0.465287	1.69403	1	0.19307	NA	NA	NA	NA	NA	NA	2	Inverse variance weighted (fixed effects)	O75054
EGFR--eur.annotated.liftover.hg38.refined	DNAJC6	UKBBOlink	pQTL	-0.390102	0.47819	0.414621	0.720936	NA	NA	NA	NA	NA	NA	NA	NA	NA	1	Wald ratio	O75061
EGFR--eur.annotated.liftover.hg38.refined	FAM20B	ARIC	pQTL	-0.453776	0.23169	0.0501656	0.237036	NA	NA	NA	NA	NA	NA	NA	NA	NA	1	Wald ratio	O75063
EGFR--eur.annotated.liftover.hg38.refined	FAM20B	Fenland	pQTL	0.183233	0.334337	0.583659	0.887507	NA	NA	NA	NA	NA	NA	NA	NA	NA	1	Wald ratio	O75063
EGFR--eur.annotated.liftover.hg38.refined	FAM20B	deCODESoma	pQTL	-0.521739	0.266391	0.0501656	0.346572	NA	NA	NA	NA	NA	NA	NA	NA	NA	1	Wald ratio	O75063
EGFR--eur.annotated.liftover.hg38.refined	ADAM23	ARIC	pQTL	-0.12395	0.0796406	0.11962	0.397211	NA	NA	NA	NA	NA	NA	NA	NA	NA	1	Wald ratio	O75077
EGFR--eur.annotated.liftover.hg38.refined	ADAM23	Fenland	pQTL	-0.0704688	0.0700683	0.314552	0.70389	1.78989	3	0.617137	-0.0121042	0.269025	0.968201	1.7394	2	0.419078	4	Inverse variance weighted (fixed effects)	O75077
EGFR--eur.annotated.liftover.hg38.refined	ADAM23	UKBBOlink	pQTL	0.119383	0.0743866	0.108516	0.377399	NA	NA	NA	NA	NA	NA	NA	NA	NA	1	Wald ratio	O75077
EGFR--eur.annotated.liftover.hg38.refined	ADAM23	deCODESoma	pQTL	0.0246038	0.0654606	0.707023	0.935947	5.47116	3	0.140374	-0.00611291	0.236105	0.981696	5.41332	2	0.0667595	4	Inverse variance weighted (fixed effects)	O75077
EGFR--eur.annotated.liftover.hg38.refined	LRP4	ARIC	pQTL	-0.0861602	0.0824614	0.29609	0.609322	NA	NA	NA	NA	NA	NA	NA	NA	NA	1	Wald ratio	O75096
EGFR--eur.annotated.liftover.hg38.refined	LRP4	Fenland	pQTL	-0.101175	0.0968319	0.29609	0.684663	NA	NA	NA	NA	NA	NA	NA	NA	NA	1	Wald ratio	O75096
EGFR--eur.annotated.liftover.hg38.refined	LRP4	deCODESoma	pQTL	-0.0943082	0.0902596	0.29609	0.772102	NA	NA	NA	NA	NA	NA	NA	NA	NA	1	Wald ratio	O75096
EGFR--eur.annotated.liftover.hg38.refined	AOC2	deCODESoma	pQTL	0.40926	0.795636	0.606985	0.908024	NA	NA	NA	NA	NA	NA	NA	NA	NA	1	Wald ratio	O75106
EGFR--eur.annotated.liftover.hg38.refined	ICOSLG	ARIC	pQTL	0.385359	0.251676	0.125727	0.405745	NA	NA	NA	NA	NA	NA	NA	NA	NA	1	Wald ratio	O75144
EGFR--eur.annotated.liftover.hg38.refined	ICOSLG	Fenland	pQTL	0.333021	0.391182	0.394592	0.769065	NA	NA	NA	NA	NA	NA	NA	NA	NA	1	Wald ratio	O75144
EGFR--eur.annotated.liftover.hg38.refined	ICOSLG	UKBBOlink	pQTL	0.220147	0.100632	0.0286948	0.172067	NA	NA	NA	NA	NA	NA	NA	NA	NA	1	Wald ratio	O75144
EGFR--eur.annotated.liftover.hg38.refined	HIP1R	UKBBOlink	pQTL	-0.106523	0.475664	0.822799	0.940103	NA	NA	NA	NA	NA	NA	NA	NA	NA	1	Wald ratio	O75146
EGFR--eur.annotated.liftover.hg38.refined	RAB11FIP3	UKBBOlink	pQTL	0.823915	0.674444	0.221851	0.545276	NA	NA	NA	NA	NA	NA	NA	NA	NA	1	Wald ratio	O75154
EGFR--eur.annotated.liftover.hg38.refined	PHACTR2	UKBBOlink	pQTL	0.194609	0.18373	0.289504	0.614866	NA	NA	NA	NA	NA	NA	NA	NA	NA	1	Wald ratio	O75167
EGFR--eur.annotated.liftover.hg38.refined	ADAMTS4	UKBBOlink	pQTL	0.601997	0.322136	0.0616553	0.259869	NA	NA	NA	NA	NA	NA	NA	NA	NA	1	Wald ratio	O75173
EGFR--eur.annotated.liftover.hg38.refined	ADAMTS4	deCODESoma	pQTL	-0.506709	0.473072	0.284123	0.766576	0.728571	1	0.393347	NA	NA	NA	NA	NA	NA	2	Inverse variance weighted (fixed effects)	O75173
EGFR--eur.annotated.liftover.hg38.refined	DNAJB6	Fenland	pQTL	-0.0597098	0.217634	0.783809	0.944397	NA	NA	NA	NA	NA	NA	NA	NA	NA	1	Wald ratio	O75190
EGFR--eur.annotated.liftover.hg38.refined	DNAJB6	UKBBOlink	pQTL	-0.0560221	0.204193	0.783809	0.920431	NA	NA	NA	NA	NA	NA	NA	NA	NA	1	Wald ratio	O75190
EGFR--eur.annotated.liftover.hg38.refined	DNAJB6	deCODESoma	pQTL	-0.132754	0.483871	0.783809	0.964118	NA	NA	NA	NA	NA	NA	NA	NA	NA	1	Wald ratio	O75190
EGFR--eur.annotated.liftover.hg38.refined	GGCT	UKBBOlink	pQTL	0.641139	0.35078	0.0675869	0.278077	NA	NA	NA	NA	NA	NA	NA	NA	NA	1	Wald ratio	O75223
EGFR--eur.annotated.liftover.hg38.refined	SEMA7A	ARIC	pQTL	1.22685	0.321304	0.000134353	0.00328326	NA	NA	NA	NA	NA	NA	NA	NA	NA	1	Wald ratio	O75326
EGFR--eur.annotated.liftover.hg38.refined	SEMA7A	UKBBOlink	pQTL	0.953451	0.249703	0.000134353	0.00398581	NA	NA	NA	NA	NA	NA	NA	NA	NA	1	Wald ratio	O75326
EGFR--eur.annotated.liftover.hg38.refined	SEMA7A	deCODESoma	pQTL	1.55313	0.406756	0.000134353	0.00542509	NA	NA	NA	NA	NA	NA	NA	NA	NA	1	Wald ratio	O75326
EGFR--eur.annotated.liftover.hg38.refined	CILP	UKBBOlink	pQTL	0.0452707	0.135126	0.737606	0.901333	NA	NA	NA	NA	NA	NA	NA	NA	NA	1	Wald ratio	O75339
EGFR--eur.annotated.liftover.hg38.refined	PDCD6	ARIC	pQTL	0.409764	0.315433	0.193926	0.498823	NA	NA	NA	NA	NA	NA	NA	NA	NA	1	Wald ratio	O75340
EGFR--eur.annotated.liftover.hg38.refined	PDCD6	Fenland	pQTL	-0.00188206	0.364492	0.99588	0.999595	NA	NA	NA	NA	NA	NA	NA	NA	NA	1	Wald ratio	O75340
EGFR--eur.annotated.liftover.hg38.refined	PDCD6	UKBBOlink	pQTL	-0.0276498	0.0371335	0.456511	0.748438	NA	NA	NA	NA	NA	NA	NA	NA	NA	1	Wald ratio	O75340
EGFR--eur.annotated.liftover.hg38.refined	PDCD6	deCODESoma	pQTL	-0.195358	0.401354	0.626438	0.911819	NA	NA	NA	NA	NA	NA	NA	NA	NA	1	Wald ratio	O75340
EGFR--eur.annotated.liftover.hg38.refined	TBCA	UKBBOlink	pQTL	0.118642	0.299463	0.691971	0.881151	NA	NA	NA	NA	NA	NA	NA	NA	NA	1	Wald ratio	O75347
EGFR--eur.annotated.liftover.hg38.refined	VPS4B	deCODESoma	pQTL	-0.171143	1.06056	0.871802	0.980763	NA	NA	NA	NA	NA	NA	NA	NA	NA	1	Wald ratio	O75351
EGFR--eur.annotated.liftover.hg38.refined	ENTPD6	ARIC	pQTL	0.100662	0.184846	0.586048	0.84132	NA	NA	NA	NA	NA	NA	NA	NA	NA	1	Wald ratio	O75354
EGFR--eur.annotated.liftover.hg38.refined	ENTPD6	Fenland	pQTL	0.0967388	0.177642	0.586048	0.887507	NA	NA	NA	NA	NA	NA	NA	NA	NA	1	Wald ratio	O75354
EGFR--eur.annotated.liftover.hg38.refined	ENTPD6	UKBBOlink	pQTL	0.0330932	0.0607692	0.586048	0.836999	NA	NA	NA	NA	NA	NA	NA	NA	NA	1	Wald ratio	O75354
EGFR--eur.annotated.liftover.hg38.refined	ENTPD6	deCODESoma	pQTL	0.0857749	0.162067	0.596627	0.907042	NA	NA	NA	NA	NA	NA	NA	NA	NA	1	Wald ratio	O75354
EGFR--eur.annotated.liftover.hg38.refined	ENTPD5	ARIC	pQTL	0.0891826	0.0617908	0.148936	0.444535	NA	NA	NA	NA	NA	NA	NA	NA	NA	1	Wald ratio	O75356
EGFR--eur.annotated.liftover.hg38.refined	ENTPD5	Fenland	pQTL	0.110507	0.0560319	0.0485851	0.292066	0.0683485	2	0.966403	0.0915953	0.101838	0.533677	0.0188905	1	0.890681	3	Inverse variance weighted (fixed effects)	O75356
EGFR--eur.annotated.liftover.hg38.refined	ENTPD5	UKBBOlink	pQTL	0.120168	0.0797692	0.131953	0.424208	NA	NA	NA	NA	NA	NA	NA	NA	NA	1	Wald ratio	O75356
EGFR--eur.annotated.liftover.hg38.refined	ENTPD5	deCODESoma	pQTL	-0.0854373	0.0590092	0.147655	0.60456	0.11596	1	0.733459	NA	NA	NA	NA	NA	NA	2	Inverse variance weighted (fixed effects)	O75356
EGFR--eur.annotated.liftover.hg38.refined	PEX14	deCODESoma	pQTL	-0.93086	0.647555	0.150576	0.606943	NA	NA	NA	NA	NA	NA	NA	NA	NA	1	Wald ratio	O75381
EGFR--eur.annotated.liftover.hg38.refined	TRIM3	ARIC	pQTL	-0.383042	0.337664	0.256632	0.564518	NA	NA	NA	NA	NA	NA	NA	NA	NA	1	Wald ratio	O75382
EGFR--eur.annotated.liftover.hg38.refined	TRIM3	Fenland	pQTL	-0.255736	0.211097	0.225718	0.627256	NA	NA	NA	NA	NA	NA	NA	NA	NA	1	Wald ratio	O75382
EGFR--eur.annotated.liftover.hg38.refined	TRIM3	deCODESoma	pQTL	0.33027	0.311887	0.289628	0.769105	NA	NA	NA	NA	NA	NA	NA	NA	NA	1	Wald ratio	O75382
EGFR--eur.annotated.liftover.hg38.refined	LRCH4	UKBBOlink	pQTL	-0.665296	0.5697	0.242887	0.564904	NA	NA	NA	NA	NA	NA	NA	NA	NA	1	Wald ratio	O75427
EGFR--eur.annotated.liftover.hg38.refined	VPS26A	ARIC	pQTL	-0.0744385	0.092074	0.418824	0.719337	NA	NA	NA	NA	NA	NA	NA	NA	NA	1	Wald ratio	O75436
EGFR--eur.annotated.liftover.hg38.refined	VPS26A	Fenland	pQTL	-0.21746	0.175397	0.215042	0.613739	NA	NA	NA	NA	NA	NA	NA	NA	NA	1	Wald ratio	O75436
EGFR--eur.annotated.liftover.hg38.refined	ERN1	Fenland	pQTL	-0.26435	0.347432	0.446735	0.808607	NA	NA	NA	NA	NA	NA	NA	NA	NA	1	Wald ratio	O75460
EGFR--eur.annotated.liftover.hg38.refined	ERN1	UKBBOlink	pQTL	0.158341	0.198449	0.424933	0.725599	NA	NA	NA	NA	NA	NA	NA	NA	NA	1	Wald ratio	O75460
EGFR--eur.annotated.liftover.hg38.refined	CRLF1	ARIC	pQTL	0.237857	0.14692	0.105458	0.372004	NA	NA	NA	NA	NA	NA	NA	NA	NA	1	Wald ratio	O75462
EGFR--eur.annotated.liftover.hg38.refined	CRLF1	Fenland	pQTL	0.289208	0.187888	0.123742	0.472033	NA	NA	NA	NA	NA	NA	NA	NA	NA	1	Wald ratio	O75462
EGFR--eur.annotated.liftover.hg38.refined	CRLF1	deCODESoma	pQTL	0.387001	0.159195	0.0150578	0.184635	1.55334	1	0.212644	NA	NA	NA	NA	NA	NA	2	Inverse variance weighted (fixed effects)	O75462
EGFR--eur.annotated.liftover.hg38.refined	LGR5	ARIC	pQTL	0.518407	0.325124	0.110827	0.381791	NA	NA	NA	NA	NA	NA	NA	NA	NA	1	Wald ratio	O75473
EGFR--eur.annotated.liftover.hg38.refined	LGR5	deCODESoma	pQTL	0.519143	0.367911	0.158228	0.625875	0.634456	1	0.425726	NA	NA	NA	NA	NA	NA	2	Inverse variance weighted (fixed effects)	O75473
EGFR--eur.annotated.liftover.hg38.refined	CA11	ARIC	pQTL	0.513059	0.384794	0.182422	0.485165	NA	NA	NA	NA	NA	NA	NA	NA	NA	1	Wald ratio	O75493
EGFR--eur.annotated.liftover.hg38.refined	CA11	Fenland	pQTL	0.0190202	0.308357	0.950816	0.993691	NA	NA	NA	NA	NA	NA	NA	NA	NA	1	Wald ratio	O75493
EGFR--eur.annotated.liftover.hg38.refined	CA11	UKBBOlink	pQTL	-0.549262	0.592214	0.353681	0.66738	NA	NA	NA	NA	NA	NA	NA	NA	NA	1	Wald ratio	O75493
EGFR--eur.annotated.liftover.hg38.refined	CA11	deCODESoma	pQTL	-0.014333	0.305402	0.962568	0.992331	NA	NA	NA	NA	NA	NA	NA	NA	NA	1	Wald ratio	O75493
EGFR--eur.annotated.liftover.hg38.refined	CLN5	ARIC	pQTL	-0.0870417	0.23846	0.715099	0.904867	NA	NA	NA	NA	NA	NA	NA	NA	NA	1	Wald ratio	O75503
EGFR--eur.annotated.liftover.hg38.refined	CLN5	Fenland	pQTL	0.203874	0.133721	0.127354	0.478023	0.135995	1	0.712295	NA	NA	NA	NA	NA	NA	2	Inverse variance weighted (fixed effects)	O75503
EGFR--eur.annotated.liftover.hg38.refined	CLN5	deCODESoma	pQTL	-0.261058	0.140258	0.0627065	0.38647	0.0216055	1	0.883141	NA	NA	NA	NA	NA	NA	2	Inverse variance weighted (fixed effects)	O75503
EGFR--eur.annotated.liftover.hg38.refined	HSBP1	UKBBOlink	pQTL	0.106073	0.0715952	0.138454	0.438438	NA	NA	NA	NA	NA	NA	NA	NA	NA	1	Wald ratio	O75506
EGFR--eur.annotated.liftover.hg38.refined	TNFRSF21	ARIC	pQTL	-0.349014	0.148829	0.0190235	0.133015	NA	NA	NA	NA	NA	NA	NA	NA	NA	1	Wald ratio	O75509
EGFR--eur.annotated.liftover.hg38.refined	TNFRSF21	Fenland	pQTL	-0.688017	0.293388	0.0190235	0.172966	NA	NA	NA	NA	NA	NA	NA	NA	NA	1	Wald ratio	O75509
EGFR--eur.annotated.liftover.hg38.refined	TNFRSF21	deCODESoma	pQTL	-0.379838	0.224216	0.0902519	0.470757	2.74204	2	0.253848	-1.49433	0.713433	0.283568	0.0342865	1	0.853099	3	Inverse variance weighted (fixed effects)	O75509
EGFR--eur.annotated.liftover.hg38.refined	ECI2	ARIC	pQTL	-0.0208692	0.0893114	0.815242	0.939022	NA	NA	NA	NA	NA	NA	NA	NA	NA	1	Wald ratio	O75521
EGFR--eur.annotated.liftover.hg38.refined	ECI2	Fenland	pQTL	-0.0135421	0.0561433	0.809395	0.950154	NA	NA	NA	NA	NA	NA	NA	NA	NA	1	Wald ratio	O75521
EGFR--eur.annotated.liftover.hg38.refined	ECI2	UKBBOlink	pQTL	0.0244195	0.142926	0.864338	0.948035	NA	NA	NA	NA	NA	NA	NA	NA	NA	1	Wald ratio	O75521
EGFR--eur.annotated.liftover.hg38.refined	ECI2	deCODESoma	pQTL	0.011113	0.0710623	0.87573	0.980763	2.83856	1	0.0920267	NA	NA	NA	NA	NA	NA	2	Inverse variance weighted (fixed effects)	O75521
EGFR--eur.annotated.liftover.hg38.refined	PGLYRP1	ARIC	pQTL	-0.0416384	0.189946	0.826485	0.940555	NA	NA	NA	NA	NA	NA	NA	NA	NA	1	Wald ratio	O75594
EGFR--eur.annotated.liftover.hg38.refined	PGLYRP1	Fenland	pQTL	-0.0597166	0.203947	0.769672	0.942541	NA	NA	NA	NA	NA	NA	NA	NA	NA	1	Wald ratio	O75594
EGFR--eur.annotated.liftover.hg38.refined	PGLYRP1	UKBBOlink	pQTL	-0.0299927	0.136821	0.826485	0.941133	NA	NA	NA	NA	NA	NA	NA	NA	NA	1	Wald ratio	O75594
EGFR--eur.annotated.liftover.hg38.refined	PGLYRP1	deCODESoma	pQTL	-0.0551402	0.188318	0.769672	0.959836	NA	NA	NA	NA	NA	NA	NA	NA	NA	1	Wald ratio	O75594
EGFR--eur.annotated.liftover.hg38.refined	CREG1	ARIC	pQTL	-0.0878168	0.158608	0.579803	0.837315	NA	NA	NA	NA	NA	NA	NA	NA	NA	1	Wald ratio	O75629
EGFR--eur.annotated.liftover.hg38.refined	CREG1	Fenland	pQTL	0.0268474	0.125282	0.830317	0.956448	0.340219	2	0.843572	0.430351	0.788465	0.681932	0.0715386	1	0.78911	3	Inverse variance weighted (fixed effects)	O75629
EGFR--eur.annotated.liftover.hg38.refined	CREG1	UKBBOlink	pQTL	-0.115523	0.208649	0.579803	0.833714	NA	NA	NA	NA	NA	NA	NA	NA	NA	1	Wald ratio	O75629
EGFR--eur.annotated.liftover.hg38.refined	CREG1	deCODESoma	pQTL	0.0169348	0.112742	0.880601	0.980763	1.17253	3	0.7596	-0.278752	0.427186	0.581039	0.657557	2	0.719803	4	Inverse variance weighted (fixed effects)	O75629
EGFR--eur.annotated.liftover.hg38.refined	FCN3	ARIC	pQTL	0.281817	0.123779	0.022799	0.147346	NA	NA	NA	NA	NA	NA	NA	NA	NA	1	Wald ratio	O75636
EGFR--eur.annotated.liftover.hg38.refined	FCN3	Fenland	pQTL	0.182074	0.0763038	0.0170248	0.162691	0.0308745	1	0.860521	NA	NA	NA	NA	NA	NA	2	Inverse variance weighted (fixed effects)	O75636
EGFR--eur.annotated.liftover.hg38.refined	FCN3	deCODESoma	pQTL	0.158725	0.0622999	0.0108416	0.152042	1.21504	2	0.5447	0.0841499	0.137671	0.650723	0.846045	1	0.357674	3	Inverse variance weighted (fixed effects)	O75636
EGFR--eur.annotated.liftover.hg38.refined	RP2	UKBBOlink	pQTL	-0.0452377	0.113848	0.691109	0.881151	NA	NA	NA	NA	NA	NA	NA	NA	NA	1	Wald ratio	O75695
EGFR--eur.annotated.liftover.hg38.refined	SCRG1	UKBBOlink	pQTL	0.45672	0.35532	0.19866	0.521638	NA	NA	NA	NA	NA	NA	NA	NA	NA	1	Wald ratio	O75711
EGFR--eur.annotated.liftover.hg38.refined	RAD51L3	deCODESoma	pQTL	-0.607107	0.532995	0.254683	0.74201	NA	NA	NA	NA	NA	NA	NA	NA	NA	1	Wald ratio	O75771
EGFR--eur.annotated.liftover.hg38.refined	PALM	Fenland	pQTL	0.40211	0.372072	0.279817	0.671892	NA	NA	NA	NA	NA	NA	NA	NA	NA	1	Wald ratio	O75781
EGFR--eur.annotated.liftover.hg38.refined	PALM	UKBBOlink	pQTL	0.307422	0.25702	0.231657	0.554327	NA	NA	NA	NA	NA	NA	NA	NA	NA	1	Wald ratio	O75781
EGFR--eur.annotated.liftover.hg38.refined	PALM	deCODESoma	pQTL	0.563812	0.57544	0.327188	0.791472	NA	NA	NA	NA	NA	NA	NA	NA	NA	1	Wald ratio	O75781
EGFR--eur.annotated.liftover.hg38.refined	GRAP2	UKBBOlink	pQTL	0.602522	0.588863	0.306216	0.62689	NA	NA	NA	NA	NA	NA	NA	NA	NA	1	Wald ratio	O75791
EGFR--eur.annotated.liftover.hg38.refined	GRAP2	deCODESoma	pQTL	0.898195	0.877834	0.306216	0.775306	NA	NA	NA	NA	NA	NA	NA	NA	NA	1	Wald ratio	O75791
EGFR--eur.annotated.liftover.hg38.refined	RNASEH2A	UKBBOlink	pQTL	-0.0898385	0.361102	0.803523	0.932534	NA	NA	NA	NA	NA	NA	NA	NA	NA	1	Wald ratio	O75792
EGFR--eur.annotated.liftover.hg38.refined	CBR3	ARIC	pQTL	-0.0559007	0.0457369	0.221624	0.528819	NA	NA	NA	NA	NA	NA	NA	NA	NA	1	Wald ratio	O75828
EGFR--eur.annotated.liftover.hg38.refined	CBR3	Fenland	pQTL	0.0122987	0.0539254	0.819592	0.950154	2.47791	2	0.289687	-0.380993	0.388861	0.506506	1.21033	1	0.271266	3	Inverse variance weighted (fixed effects)	O75828
EGFR--eur.annotated.liftover.hg38.refined	CBR3	deCODESoma	pQTL	-0.00353157	0.0592449	0.952467	0.992331	3.39663	2	0.182992	-0.952884	0.617297	0.365955	1.00277	1	0.316641	3	Inverse variance weighted (fixed effects)	O75828
EGFR--eur.annotated.liftover.hg38.refined	SERPINI2	UKBBOlink	pQTL	-0.192049	0.117232	0.101382	0.360919	NA	NA	NA	NA	NA	NA	NA	NA	NA	1	Wald ratio	O75830
EGFR--eur.annotated.liftover.hg38.refined	AP1G2	ARIC	pQTL	-0.259629	0.147847	0.0790781	0.309195	NA	NA	NA	NA	NA	NA	NA	NA	NA	1	Wald ratio	O75843
EGFR--eur.annotated.liftover.hg38.refined	AP1G2	Fenland	pQTL	0.443369	0.153926	0.00397162	0.0611041	0.371903	1	0.541969	NA	NA	NA	NA	NA	NA	2	Inverse variance weighted (fixed effects)	O75843
EGFR--eur.annotated.liftover.hg38.refined	AP1G2	UKBBOlink	pQTL	-0.588906	0.343138	0.0861187	0.329186	NA	NA	NA	NA	NA	NA	NA	NA	NA	1	Wald ratio	O75843
EGFR--eur.annotated.liftover.hg38.refined	AP1G2	deCODESoma	pQTL	0.953906	0.4125	0.0207501	0.218905	NA	NA	NA	NA	NA	NA	NA	NA	NA	1	Wald ratio	O75843
EGFR--eur.annotated.liftover.hg38.refined	IDH1	ARIC	pQTL	0.0960636	0.0945257	0.309501	0.619794	NA	NA	NA	NA	NA	NA	NA	NA	NA	1	Wald ratio	O75874
EGFR--eur.annotated.liftover.hg38.refined	IDH1	Fenland	pQTL	0.43587	0.272182	0.10929	0.449891	0.012174	1	0.912143	NA	NA	NA	NA	NA	NA	2	Inverse variance weighted (fixed effects)	O75874
EGFR--eur.annotated.liftover.hg38.refined	IDH1	deCODESoma	pQTL	0.0289044	0.130254	0.824385	0.977646	2.51996	1	0.112413	NA	NA	NA	NA	NA	NA	2	Inverse variance weighted (fixed effects)	O75874
EGFR--eur.annotated.liftover.hg38.refined	ATRN	ARIC	pQTL	0.155531	0.0836716	0.0630511	0.269432	NA	NA	NA	NA	NA	NA	NA	NA	NA	1	Wald ratio	O75882
EGFR--eur.annotated.liftover.hg38.refined	ATRN	Fenland	pQTL	0.0792522	0.0638504	0.214525	0.613739	3.7851	2	0.150687	0.0823469	0.150565	0.681388	3.78012	1	0.0518651	3	Inverse variance weighted (fixed effects)	O75882
EGFR--eur.annotated.liftover.hg38.refined	ATRN	UKBBOlink	pQTL	-0.127651	0.0618912	0.0391602	0.198686	NA	NA	NA	NA	NA	NA	NA	NA	NA	1	Wald ratio	O75882
EGFR--eur.annotated.liftover.hg38.refined	ATRN	deCODESoma	pQTL	0.0454514	0.0591862	0.442523	0.8495	6.10716	5	0.295931	0.0938367	0.0800084	0.305939	4.81621	4	0.306681	6	Inverse variance weighted (fixed effects)	O75882
EGFR--eur.annotated.liftover.hg38.refined	TNFSF13	UKBBOlink	pQTL	0.423178	0.137979	0.00216245	0.0344971	NA	NA	NA	NA	NA	NA	NA	NA	NA	1	Wald ratio	O75888
EGFR--eur.annotated.liftover.hg38.refined	C1QL1	ARIC	pQTL	0.097602	0.113767	0.390943	0.695602	NA	NA	NA	NA	NA	NA	NA	NA	NA	1	Wald ratio	O75973
EGFR--eur.annotated.liftover.hg38.refined	C1QL1	Fenland	pQTL	0.208073	0.222385	0.349457	0.727258	NA	NA	NA	NA	NA	NA	NA	NA	NA	1	Wald ratio	O75973
EGFR--eur.annotated.liftover.hg38.refined	C1QL1	deCODESoma	pQTL	-0.0339213	0.091523	0.710912	0.937604	2.57105	2	0.276505	-3.53147	2.26503	0.36306	0.18274	1	0.669029	3	Inverse variance weighted (fixed effects)	O75973
EGFR--eur.annotated.liftover.hg38.refined	CPD	deCODESoma	pQTL	-1.71968	0.518868	0.000918776	0.0268972	NA	NA	NA	NA	NA	NA	NA	NA	NA	1	Wald ratio	O75976
EGFR--eur.annotated.liftover.hg38.refined	GLRX3	ARIC	pQTL	0.335937	0.332775	0.312734	0.623873	NA	NA	NA	NA	NA	NA	NA	NA	NA	1	Wald ratio	O76003
EGFR--eur.annotated.liftover.hg38.refined	GLRX3	Fenland	pQTL	-0.364203	0.335708	0.277975	0.671892	NA	NA	NA	NA	NA	NA	NA	NA	NA	1	Wald ratio	O76003
EGFR--eur.annotated.liftover.hg38.refined	GLRX3	deCODESoma	pQTL	-0.449945	0.414741	0.277975	0.766576	NA	NA	NA	NA	NA	NA	NA	NA	NA	1	Wald ratio	O76003
EGFR--eur.annotated.liftover.hg38.refined	NCR1	ARIC	pQTL	0.164109	0.213398	0.441876	0.741518	NA	NA	NA	NA	NA	NA	NA	NA	NA	1	Wald ratio	O76036
EGFR--eur.annotated.liftover.hg38.refined	NCR1	Fenland	pQTL	0.0550734	0.137571	0.688915	0.922911	0.3814	1	0.536855	NA	NA	NA	NA	NA	NA	2	Inverse variance weighted (fixed effects)	O76036
EGFR--eur.annotated.liftover.hg38.refined	NCR1	UKBBOlink	pQTL	0.0788205	0.151542	0.602977	0.848121	NA	NA	NA	NA	NA	NA	NA	NA	NA	1	Wald ratio	O76036
EGFR--eur.annotated.liftover.hg38.refined	NCR1	deCODESoma	pQTL	0.0441641	0.114897	0.700697	0.935375	0.253221	1	0.614816	NA	NA	NA	NA	NA	NA	2	Inverse variance weighted (fixed effects)	O76036
EGFR--eur.annotated.liftover.hg38.refined	SCGN	UKBBOlink	pQTL	0.793639	0.46602	0.088565	0.333664	NA	NA	NA	NA	NA	NA	NA	NA	NA	1	Wald ratio	O76038
EGFR--eur.annotated.liftover.hg38.refined	SCGN	deCODESoma	pQTL	-0.769368	0.470631	0.102099	0.505738	0.468027	1	0.493896	NA	NA	NA	NA	NA	NA	2	Inverse variance weighted (fixed effects)	O76038
EGFR--eur.annotated.liftover.hg38.refined	STC2	UKBBOlink	pQTL	-0.296965	0.482722	0.538429	0.811483	NA	NA	NA	NA	NA	NA	NA	NA	NA	1	Wald ratio	O76061
EGFR--eur.annotated.liftover.hg38.refined	SNCG	UKBBOlink	pQTL	0.0452301	0.0415552	0.276403	0.603388	NA	NA	NA	NA	NA	NA	NA	NA	NA	1	Wald ratio	O76070
EGFR--eur.annotated.liftover.hg38.refined	PDE5A	ARIC	pQTL	-0.017722	0.0772597	0.818572	0.939022	NA	NA	NA	NA	NA	NA	NA	NA	NA	1	Wald ratio	O76074
EGFR--eur.annotated.liftover.hg38.refined	PDE5A	Fenland	pQTL	0.147616	0.0937578	0.115386	0.460969	3.88635	1	0.0486802	NA	NA	NA	NA	NA	NA	2	Inverse variance weighted (fixed effects)	O76074
EGFR--eur.annotated.liftover.hg38.refined	PDE5A	UKBBOlink	pQTL	-0.0563537	0.245677	0.818572	0.940103	NA	NA	NA	NA	NA	NA	NA	NA	NA	1	Wald ratio	O76074
EGFR--eur.annotated.liftover.hg38.refined	PDE5A	deCODESoma	pQTL	-0.538248	0.19025	0.00466694	0.0910831	NA	NA	NA	NA	NA	NA	NA	NA	NA	1	Wald ratio	O76074
EGFR--eur.annotated.liftover.hg38.refined	WISP2	Fenland	pQTL	0.00519856	0.170846	0.975725	0.995798	0.633445	1	0.426094	NA	NA	NA	NA	NA	NA	2	Inverse variance weighted (fixed effects)	O76076
EGFR--eur.annotated.liftover.hg38.refined	CCN5	UKBBOlink	pQTL	0.343698	0.204117	0.0922158	0.34139	NA	NA	NA	NA	NA	NA	NA	NA	NA	1	Wald ratio	O76076
EGFR--eur.annotated.liftover.hg38.refined	WISP2	deCODESoma	pQTL	-0.0460525	0.0915983	0.615129	0.909489	6.37521	3	0.0947158	-1.31691	0.521107	0.127349	0.237986	2	0.887814	4	Inverse variance weighted (fixed effects)	O76076
EGFR--eur.annotated.liftover.hg38.refined	CST7	ARIC	pQTL	-0.0555357	0.0792095	0.483226	0.76572	NA	NA	NA	NA	NA	NA	NA	NA	NA	1	Wald ratio	O76096
EGFR--eur.annotated.liftover.hg38.refined	CST7	Fenland	pQTL	0.0450643	0.0457577	0.324699	0.709082	0.754806	5	0.979826	0.0128702	0.104933	0.908298	0.638574	4	0.958682	6	Inverse variance weighted (fixed effects)	O76096
EGFR--eur.annotated.liftover.hg38.refined	CST7	UKBBOlink	pQTL	0.0332598	0.052761	0.528442	0.804317	NA	NA	NA	NA	NA	NA	NA	NA	NA	1	Wald ratio	O76096
EGFR--eur.annotated.liftover.hg38.refined	CST7	deCODESoma	pQTL	0.0527379	0.115114	0.646853	0.918905	2.11429	2	0.347446	-0.121705	0.550367	0.861451	1.90546	1	0.167469	3	Inverse variance weighted (fixed effects)	O76096
EGFR--eur.annotated.liftover.hg38.refined	DXO	UKBBOlink	pQTL	-0.206469	0.105304	0.0499142	0.226287	NA	NA	NA	NA	NA	NA	NA	NA	NA	1	Wald ratio	O77932
EGFR--eur.annotated.liftover.hg38.refined	DDAH1	ARIC	pQTL	-0.235131	0.31485	0.455182	0.750122	NA	NA	NA	NA	NA	NA	NA	NA	NA	1	Wald ratio	O94760
EGFR--eur.annotated.liftover.hg38.refined	DDAH1	UKBBOlink	pQTL	0.22176	0.247534	0.370318	0.682887	NA	NA	NA	NA	NA	NA	NA	NA	NA	1	Wald ratio	O94760
EGFR--eur.annotated.liftover.hg38.refined	B3GAT3	ARIC	pQTL	0.222611	0.100271	0.0264123	0.160757	NA	NA	NA	NA	NA	NA	NA	NA	NA	1	Wald ratio	O94766
EGFR--eur.annotated.liftover.hg38.refined	B3GAT3	Fenland	pQTL	0.267862	0.114483	0.0192962	0.173758	NA	NA	NA	NA	NA	NA	NA	NA	NA	1	Wald ratio	O94766
EGFR--eur.annotated.liftover.hg38.refined	B3GAT3	deCODESoma	pQTL	0.978073	0.405497	0.0158638	0.188594	NA	NA	NA	NA	NA	NA	NA	NA	NA	1	Wald ratio	O94766
EGFR--eur.annotated.liftover.hg38.refined	CNTN5	ARIC	pQTL	0.0410163	0.0988492	0.678187	0.892163	NA	NA	NA	NA	NA	NA	NA	NA	NA	1	Wald ratio	O94779
EGFR--eur.annotated.liftover.hg38.refined	CNTN5	Fenland	pQTL	-0.0273609	0.0875746	0.754714	0.942387	5.08336	4	0.27885	0.15391	0.131489	0.326317	1.66771	3	0.644135	5	Inverse variance weighted (fixed effects)	O94779
EGFR--eur.annotated.liftover.hg38.refined	CNTN5	UKBBOlink	pQTL	0.0394044	0.0929539	0.671629	0.874307	NA	NA	NA	NA	NA	NA	NA	NA	NA	1	Wald ratio	O94779
EGFR--eur.annotated.liftover.hg38.refined	CNTN5	deCODESoma	pQTL	-0.0482493	0.0850385	0.570454	0.905755	10.5012	9	0.311454	0.0922258	0.140348	0.52955	8.69084	8	0.369044	10	Inverse variance weighted (fixed effects)	O94779
EGFR--eur.annotated.liftover.hg38.refined	SLIT2	ARIC	pQTL	-0.0906948	0.262504	0.729719	0.912295	NA	NA	NA	NA	NA	NA	NA	NA	NA	1	Wald ratio	O94813
EGFR--eur.annotated.liftover.hg38.refined	SLIT2	UKBBOlink	pQTL	-0.298147	0.666351	0.654563	0.871548	NA	NA	NA	NA	NA	NA	NA	NA	NA	1	Wald ratio	O94813
EGFR--eur.annotated.liftover.hg38.refined	SLIT2	deCODESoma	pQTL	-0.158482	0.458705	0.729719	0.945838	NA	NA	NA	NA	NA	NA	NA	NA	NA	1	Wald ratio	O94813
EGFR--eur.annotated.liftover.hg38.refined	DDHD2	UKBBOlink	pQTL	0.0659631	0.402191	0.869724	0.950681	NA	NA	NA	NA	NA	NA	NA	NA	NA	1	Wald ratio	O94830
EGFR--eur.annotated.liftover.hg38.refined	NFASC	ARIC	pQTL	0.197111	0.0847189	0.019984	0.135891	NA	NA	NA	NA	NA	NA	NA	NA	NA	1	Wald ratio	O94856
EGFR--eur.annotated.liftover.hg38.refined	NFASC	Fenland	pQTL	0.106581	0.0810735	0.188637	0.575479	4.70334	1	0.030104	NA	NA	NA	NA	NA	NA	2	Inverse variance weighted (fixed effects)	O94856
EGFR--eur.annotated.liftover.hg38.refined	NFASC	UKBBOlink	pQTL	0.163968	0.10156	0.10642	0.373352	NA	NA	NA	NA	NA	NA	NA	NA	NA	1	Wald ratio	O94856
EGFR--eur.annotated.liftover.hg38.refined	NFASC	deCODESoma	pQTL	0.61451	0.342169	0.0725065	0.413164	1.61568	1	0.203696	NA	NA	NA	NA	NA	NA	2	Inverse variance weighted (fixed effects)	O94856
EGFR--eur.annotated.liftover.hg38.refined	DKK1	ARIC	pQTL	-0.023684	0.10649	0.823998	0.940555	NA	NA	NA	NA	NA	NA	NA	NA	NA	1	Wald ratio	O94907
EGFR--eur.annotated.liftover.hg38.refined	DKK1	Fenland	pQTL	-0.0117574	0.23948	0.960843	0.993691	NA	NA	NA	NA	NA	NA	NA	NA	NA	1	Wald ratio	O94907
EGFR--eur.annotated.liftover.hg38.refined	DKK1	UKBBOlink	pQTL	-0.018489	0.376591	0.960843	0.990936	NA	NA	NA	NA	NA	NA	NA	NA	NA	1	Wald ratio	O94907
EGFR--eur.annotated.liftover.hg38.refined	DKK1	deCODESoma	pQTL	0.0245213	0.223465	0.912621	0.986429	0.019981	1	0.88759	NA	NA	NA	NA	NA	NA	2	Inverse variance weighted (fixed effects)	O94907
EGFR--eur.annotated.liftover.hg38.refined	GLCE	ARIC	pQTL	0.019968	0.0523257	0.702751	0.899064	NA	NA	NA	NA	NA	NA	NA	NA	NA	1	Wald ratio	O94923
EGFR--eur.annotated.liftover.hg38.refined	GLCE	Fenland	pQTL	-0.0695472	0.0526678	0.186672	0.574115	4.41587	1	0.0356062	NA	NA	NA	NA	NA	NA	2	Inverse variance weighted (fixed effects)	O94923
EGFR--eur.annotated.liftover.hg38.refined	GLCE	deCODESoma	pQTL	0.020029	0.0524855	0.702751	0.935375	NA	NA	NA	NA	NA	NA	NA	NA	NA	1	Wald ratio	O94923
EGFR--eur.annotated.liftover.hg38.refined	ABLIM3	ARIC	pQTL	-0.211219	0.3609	0.558375	0.825729	NA	NA	NA	NA	NA	NA	NA	NA	NA	1	Wald ratio	O94929
EGFR--eur.annotated.liftover.hg38.refined	ABLIM3	Fenland	pQTL	-0.148223	0.253261	0.558375	0.870804	NA	NA	NA	NA	NA	NA	NA	NA	NA	1	Wald ratio	O94929
EGFR--eur.annotated.liftover.hg38.refined	ABLIM3	deCODESoma	pQTL	-0.205552	0.351216	0.558375	0.900689	NA	NA	NA	NA	NA	NA	NA	NA	NA	1	Wald ratio	O94929
EGFR--eur.annotated.liftover.hg38.refined	SLITRK3	ARIC	pQTL	0.0227823	0.0969123	0.814146	0.939022	NA	NA	NA	NA	NA	NA	NA	NA	NA	1	Wald ratio	O94933
EGFR--eur.annotated.liftover.hg38.refined	SLITRK3	Fenland	pQTL	0.0265558	0.113116	0.81439	0.950154	NA	NA	NA	NA	NA	NA	NA	NA	NA	1	Wald ratio	O94933
EGFR--eur.annotated.liftover.hg38.refined	SLITRK3	deCODESoma	pQTL	-0.0129125	0.105199	0.90231	0.983382	4.59054	4	0.331946	0.106904	0.144799	0.513849	3.06849	3	0.381185	5	Inverse variance weighted (fixed effects)	O94933
EGFR--eur.annotated.liftover.hg38.refined	AP2A2	ARIC	pQTL	0.649578	0.222645	0.00352789	0.0467596	NA	NA	NA	NA	NA	NA	NA	NA	NA	1	Wald ratio	O94973
EGFR--eur.annotated.liftover.hg38.refined	AP2A2	Fenland	pQTL	-0.617211	0.322453	0.055606	0.309703	NA	NA	NA	NA	NA	NA	NA	NA	NA	1	Wald ratio	O94973
EGFR--eur.annotated.liftover.hg38.refined	AP2A2	deCODESoma	pQTL	2.02611	0.513055	7.84425e-05	0.00353293	NA	NA	NA	NA	NA	NA	NA	NA	NA	1	Wald ratio	O94973
EGFR--eur.annotated.liftover.hg38.refined	SEC31A	UKBBOlink	pQTL	-0.336349	0.363813	0.35522	0.668161	NA	NA	NA	NA	NA	NA	NA	NA	NA	1	Wald ratio	O94979
EGFR--eur.annotated.liftover.hg38.refined	CLSTN1	ARIC	pQTL	-0.0371854	0.100283	0.710783	0.903291	NA	NA	NA	NA	NA	NA	NA	NA	NA	1	Wald ratio	O94985
EGFR--eur.annotated.liftover.hg38.refined	CLSTN1	Fenland	pQTL	0.0388262	0.0888861	0.66225	0.916049	5.57157	1	0.0182543	NA	NA	NA	NA	NA	NA	2	Inverse variance weighted (fixed effects)	O94985
EGFR--eur.annotated.liftover.hg38.refined	CLSTN1	deCODESoma	pQTL	0.611553	0.221776	0.00582409	0.104122	0.0713008	1	0.789452	NA	NA	NA	NA	NA	NA	2	Inverse variance weighted (fixed effects)	O94985
EGFR--eur.annotated.liftover.hg38.refined	CEP152	UKBBOlink	pQTL	-0.172045	0.878702	0.844771	0.942681	NA	NA	NA	NA	NA	NA	NA	NA	NA	1	Wald ratio	O94986
EGFR--eur.annotated.liftover.hg38.refined	FAM13A	UKBBOlink	pQTL	0.0795069	0.29292	0.786061	0.920676	NA	NA	NA	NA	NA	NA	NA	NA	NA	1	Wald ratio	O94988
EGFR--eur.annotated.liftover.hg38.refined	SLITRK5	ARIC	pQTL	-0.0878321	0.181431	0.62831	0.867322	NA	NA	NA	NA	NA	NA	NA	NA	NA	1	Wald ratio	O94991
EGFR--eur.annotated.liftover.hg38.refined	SLITRK5	Fenland	pQTL	0.129108	0.240023	0.590648	0.887507	NA	NA	NA	NA	NA	NA	NA	NA	NA	1	Wald ratio	O94991
EGFR--eur.annotated.liftover.hg38.refined	SLITRK5	deCODESoma	pQTL	-0.162915	0.22645	0.471877	0.867804	2.19279	2	0.334073	1.23833	0.976306	0.425028	0.0157258	1	0.900205	3	Inverse variance weighted (fixed effects)	O94991
EGFR--eur.annotated.liftover.hg38.refined	HEXIM1	ARIC	pQTL	0.530862	0.199904	0.00791717	0.0809582	NA	NA	NA	NA	NA	NA	NA	NA	NA	1	Wald ratio	O94992
EGFR--eur.annotated.liftover.hg38.refined	HEXIM1	Fenland	pQTL	-0.441257	0.270492	0.102824	0.43085	NA	NA	NA	NA	NA	NA	NA	NA	NA	1	Wald ratio	O94992
EGFR--eur.annotated.liftover.hg38.refined	HEXIM1	UKBBOlink	pQTL	-1.26434	0.598834	0.0347438	0.190135	NA	NA	NA	NA	NA	NA	NA	NA	NA	1	Wald ratio	O94992
EGFR--eur.annotated.liftover.hg38.refined	HEXIM1	deCODESoma	pQTL	1.17933	0.423506	0.00535791	0.100386	NA	NA	NA	NA	NA	NA	NA	NA	NA	1	Wald ratio	O94992
EGFR--eur.annotated.liftover.hg38.refined	SNUPN	ARIC	pQTL	-0.823421	0.123513	2.61678e-11	3.72059e-09	NA	NA	NA	NA	NA	NA	NA	NA	NA	1	Wald ratio	O95149
EGFR--eur.annotated.liftover.hg38.refined	SNUPN	Fenland	pQTL	-1.40191	0.15511	1.59313e-19	5.96786e-17	0.404778	1	0.524632	NA	NA	NA	NA	NA	NA	2	Inverse variance weighted (fixed effects)	O95149
EGFR--eur.annotated.liftover.hg38.refined	SNUPN	deCODESoma	pQTL	-0.031762	0.188494	0.866187	0.980763	68.9466	1	1.01164e-16	NA	NA	NA	NA	NA	NA	2	Inverse variance weighted (fixed effects)	O95149
EGFR--eur.annotated.liftover.hg38.refined	TNFSF15	ARIC	pQTL	0.142489	0.364138	0.695572	0.898829	NA	NA	NA	NA	NA	NA	NA	NA	NA	1	Wald ratio	O95150
EGFR--eur.annotated.liftover.hg38.refined	TNFSF15	deCODESoma	pQTL	0.216554	0.553417	0.695572	0.93509	NA	NA	NA	NA	NA	NA	NA	NA	NA	1	Wald ratio	O95150
EGFR--eur.annotated.liftover.hg38.refined	AKR7A3	ARIC	pQTL	-0.133679	0.0798762	0.0942141	0.348347	NA	NA	NA	NA	NA	NA	NA	NA	NA	1	Wald ratio	O95154
EGFR--eur.annotated.liftover.hg38.refined	AKR7A3	Fenland	pQTL	-0.0259438	0.104432	0.803803	0.946869	5.61301	1	0.0178276	NA	NA	NA	NA	NA	NA	2	Inverse variance weighted (fixed effects)	O95154
EGFR--eur.annotated.liftover.hg38.refined	AKR7A3	deCODESoma	pQTL	0.14099	0.107847	0.191105	0.666025	2.83637	3	0.417547	0.271594	0.483148	0.630621	2.72938	2	0.25546	4	Inverse variance weighted (fixed effects)	O95154
EGFR--eur.annotated.liftover.hg38.refined	VAMP5	UKBBOlink	pQTL	-1.00603	0.488097	0.0392911	0.198686	NA	NA	NA	NA	NA	NA	NA	NA	NA	1	Wald ratio	O95183
EGFR--eur.annotated.liftover.hg38.refined	UNC5C	ARIC	pQTL	0.117234	0.129977	0.367078	0.675423	NA	NA	NA	NA	NA	NA	NA	NA	NA	1	Wald ratio	O95185
EGFR--eur.annotated.liftover.hg38.refined	UNC5C	Fenland	pQTL	0.125411	0.130036	0.334828	0.717462	0.0172807	1	0.895415	NA	NA	NA	NA	NA	NA	2	Inverse variance weighted (fixed effects)	O95185
EGFR--eur.annotated.liftover.hg38.refined	UNC5C	deCODESoma	pQTL	-0.00877224	0.147243	0.952493	0.992331	1.55877	3	0.668774	0.0834817	0.635623	0.907528	1.53651	2	0.463822	4	Inverse variance weighted (fixed effects)	O95185
EGFR--eur.annotated.liftover.hg38.refined	APOL3	ARIC	pQTL	-0.180845	0.0465541	0.000102492	0.00263253	NA	NA	NA	NA	NA	NA	NA	NA	NA	1	Wald ratio	O95236
EGFR--eur.annotated.liftover.hg38.refined	APOL3	Fenland	pQTL	-0.187421	0.0482469	0.000102492	0.00376407	NA	NA	NA	NA	NA	NA	NA	NA	NA	1	Wald ratio	O95236
EGFR--eur.annotated.liftover.hg38.refined	APOL3	deCODESoma	pQTL	-0.174236	0.0450047	0.000108159	0.00460562	0.0682975	1	0.793832	NA	NA	NA	NA	NA	NA	2	Inverse variance weighted (fixed effects)	O95236
EGFR--eur.annotated.liftover.hg38.refined	IL18RAP	ARIC	pQTL	0.158847	0.138562	0.251629	0.555858	NA	NA	NA	NA	NA	NA	NA	NA	NA	1	Wald ratio	O95256
EGFR--eur.annotated.liftover.hg38.refined	IL18RAP	Fenland	pQTL	-0.454673	0.288826	0.115439	0.460969	NA	NA	NA	NA	NA	NA	NA	NA	NA	1	Wald ratio	O95256
EGFR--eur.annotated.liftover.hg38.refined	IL18RAP	deCODESoma	pQTL	0.283639	0.253948	0.26403	0.751606	NA	NA	NA	NA	NA	NA	NA	NA	NA	1	Wald ratio	O95256
EGFR--eur.annotated.liftover.hg38.refined	LYPD3	ARIC	pQTL	0.433058	0.254692	0.0890707	0.333865	NA	NA	NA	NA	NA	NA	NA	NA	NA	1	Wald ratio	O95274
EGFR--eur.annotated.liftover.hg38.refined	LYPD3	Fenland	pQTL	-0.101468	0.183648	0.580596	0.887507	0.482015	1	0.487511	NA	NA	NA	NA	NA	NA	2	Inverse variance weighted (fixed effects)	O95274
EGFR--eur.annotated.liftover.hg38.refined	LYPD3	UKBBOlink	pQTL	0.0216339	0.125591	0.863236	0.948035	NA	NA	NA	NA	NA	NA	NA	NA	NA	1	Wald ratio	O95274
EGFR--eur.annotated.liftover.hg38.refined	LYPD3	deCODESoma	pQTL	0.190396	0.132304	0.150128	0.606943	3.50756	3	0.319783	1.36058	1.92991	0.553853	2.95968	2	0.227674	4	Inverse variance weighted (fixed effects)	O95274
EGFR--eur.annotated.liftover.hg38.refined	PGLS	ARIC	pQTL	0.0317268	0.109712	0.772441	0.925306	NA	NA	NA	NA	NA	NA	NA	NA	NA	1	Wald ratio	O95336
EGFR--eur.annotated.liftover.hg38.refined	PGLS	Fenland	pQTL	0.827982	0.462156	0.073203	0.364978	NA	NA	NA	NA	NA	NA	NA	NA	NA	1	Wald ratio	O95336
EGFR--eur.annotated.liftover.hg38.refined	PGLS	deCODESoma	pQTL	0.131791	0.455734	0.772441	0.961357	NA	NA	NA	NA	NA	NA	NA	NA	NA	1	Wald ratio	O95336
EGFR--eur.annotated.liftover.hg38.refined	TNFAIP8	ARIC	pQTL	-0.13782	0.116617	0.237278	0.544584	NA	NA	NA	NA	NA	NA	NA	NA	NA	1	Wald ratio	O95379
EGFR--eur.annotated.liftover.hg38.refined	TNFAIP8	Fenland	pQTL	-0.227106	0.143788	0.114232	0.459135	0.0225209	1	0.88071	NA	NA	NA	NA	NA	NA	2	Inverse variance weighted (fixed effects)	O95379
EGFR--eur.annotated.liftover.hg38.refined	TNFAIP8	UKBBOlink	pQTL	-0.551041	0.467895	0.238916	0.561901	NA	NA	NA	NA	NA	NA	NA	NA	NA	1	Wald ratio	O95379
EGFR--eur.annotated.liftover.hg38.refined	TNFAIP8	deCODESoma	pQTL	-0.281255	0.177715	0.113509	0.533811	0.00280201	1	0.957784	NA	NA	NA	NA	NA	NA	2	Inverse variance weighted (fixed effects)	O95379
EGFR--eur.annotated.liftover.hg38.refined	WISP1	ARIC	pQTL	0.0256793	0.136956	0.851269	0.951465	NA	NA	NA	NA	NA	NA	NA	NA	NA	1	Wald ratio	O95388
EGFR--eur.annotated.liftover.hg38.refined	WISP1	Fenland	pQTL	-0.0348431	0.0394056	0.37658	0.750764	3.05394	3	0.383383	-0.0492483	0.319981	0.891808	3.05077	2	0.217537	4	Inverse variance weighted (fixed effects)	O95388
EGFR--eur.annotated.liftover.hg38.refined	CCN4	UKBBOlink	pQTL	0.0111671	0.0904765	0.90177	0.967257	NA	NA	NA	NA	NA	NA	NA	NA	NA	1	Wald ratio	O95388
EGFR--eur.annotated.liftover.hg38.refined	WISP1	deCODESoma	pQTL	-0.0366758	0.0384831	0.340571	0.796026	5.15969	6	0.523501	-0.181968	0.167011	0.32561	4.36042	5	0.498772	7	Inverse variance weighted (fixed effects)	O95388
EGFR--eur.annotated.liftover.hg38.refined	BMP10	ARIC	pQTL	-0.705945	0.293252	0.016071	0.119124	NA	NA	NA	NA	NA	NA	NA	NA	NA	1	Wald ratio	O95393
EGFR--eur.annotated.liftover.hg38.refined	BMP10	UKBBOlink	pQTL	-0.20254	0.084136	0.016071	0.130029	NA	NA	NA	NA	NA	NA	NA	NA	NA	1	Wald ratio	O95393
EGFR--eur.annotated.liftover.hg38.refined	BMP10	deCODESoma	pQTL	-1.44472	0.600141	0.016071	0.188621	NA	NA	NA	NA	NA	NA	NA	NA	NA	1	Wald ratio	O95393
EGFR--eur.annotated.liftover.hg38.refined	TNFRSF6B	ARIC	pQTL	0.0468508	0.272526	0.863506	0.956478	NA	NA	NA	NA	NA	NA	NA	NA	NA	1	Wald ratio	O95407
EGFR--eur.annotated.liftover.hg38.refined	TNFRSF6B	Fenland	pQTL	-0.522252	0.366939	0.154659	0.530542	NA	NA	NA	NA	NA	NA	NA	NA	NA	1	Wald ratio	O95407
EGFR--eur.annotated.liftover.hg38.refined	TNFRSF6B	UKBBOlink	pQTL	0.200748	0.130599	0.124262	0.411207	NA	NA	NA	NA	NA	NA	NA	NA	NA	1	Wald ratio	O95407
EGFR--eur.annotated.liftover.hg38.refined	TNFRSF6B	deCODESoma	pQTL	-1.3646	0.759292	0.0723034	0.413011	NA	NA	NA	NA	NA	NA	NA	NA	NA	1	Wald ratio	O95407
EGFR--eur.annotated.liftover.hg38.refined	APOM	ARIC	pQTL	0.108928	0.111659	0.329292	0.638974	NA	NA	NA	NA	NA	NA	NA	NA	NA	1	Wald ratio	O95445
EGFR--eur.annotated.liftover.hg38.refined	APOM	Fenland	pQTL	0.124637	0.134496	0.354087	0.728175	NA	NA	NA	NA	NA	NA	NA	NA	NA	1	Wald ratio	O95445
EGFR--eur.annotated.liftover.hg38.refined	APOM	UKBBOlink	pQTL	0.129006	0.135507	0.341086	0.657211	NA	NA	NA	NA	NA	NA	NA	NA	NA	1	Wald ratio	O95445
EGFR--eur.annotated.liftover.hg38.refined	APOM	deCODESoma	pQTL	-2.35586	0.524138	6.9656e-06	0.000407836	NA	NA	NA	NA	NA	NA	NA	NA	NA	1	Wald ratio	O95445
EGFR--eur.annotated.liftover.hg38.refined	MATN4	ARIC	pQTL	0.0846175	0.119641	0.479405	0.764617	NA	NA	NA	NA	NA	NA	NA	NA	NA	1	Wald ratio	O95460
EGFR--eur.annotated.liftover.hg38.refined	MATN4	Fenland	pQTL	0.205888	0.155748	0.18619	0.573576	0.609727	1	0.434891	NA	NA	NA	NA	NA	NA	2	Inverse variance weighted (fixed effects)	O95460
EGFR--eur.annotated.liftover.hg38.refined	MATN4	deCODESoma	pQTL	-0.192778	0.158293	0.22328	0.706004	5.94151	1	0.0147884	NA	NA	NA	NA	NA	NA	2	Inverse variance weighted (fixed effects)	O95460
EGFR--eur.annotated.liftover.hg38.refined	LARGE	Fenland	pQTL	0.109589	0.358904	0.760105	0.942463	NA	NA	NA	NA	NA	NA	NA	NA	NA	1	Wald ratio	O95461
EGFR--eur.annotated.liftover.hg38.refined	LARGE	deCODESoma	pQTL	-0.0599631	0.359779	0.867632	0.980763	NA	NA	NA	NA	NA	NA	NA	NA	NA	1	Wald ratio	O95461
EGFR--eur.annotated.liftover.hg38.refined	GNAS	UKBBOlink	pQTL	-0.254678	0.517314	0.622502	0.854984	NA	NA	NA	NA	NA	NA	NA	NA	NA	1	Wald ratio	O95467
EGFR--eur.annotated.liftover.hg38.refined	H6PD	ARIC	pQTL	0.00547058	0.0715384	0.939045	0.988145	NA	NA	NA	NA	NA	NA	NA	NA	NA	1	Wald ratio	O95479
EGFR--eur.annotated.liftover.hg38.refined	H6PD	Fenland	pQTL	0.0162621	0.0616414	0.791921	0.944397	2.45856	2	0.292504	-0.11474	0.256906	0.732593	1.90289	1	0.167755	3	Inverse variance weighted (fixed effects)	O95479
EGFR--eur.annotated.liftover.hg38.refined	H6PD	deCODESoma	pQTL	0.0172748	0.040008	0.665899	0.924055	2.93161	3	0.40229	0.0393145	0.204714	0.865438	2.91373	2	0.232966	4	Inverse variance weighted (fixed effects)	O95479
EGFR--eur.annotated.liftover.hg38.refined	VNN1	UKBBOlink	pQTL	0.0241705	0.0425481	0.569984	0.829481	NA	NA	NA	NA	NA	NA	NA	NA	NA	1	Wald ratio	O95497
EGFR--eur.annotated.liftover.hg38.refined	VNN2	ARIC	pQTL	0.198914	0.0564265	0.000423195	0.0083782	NA	NA	NA	NA	NA	NA	NA	NA	NA	1	Wald ratio	O95498
EGFR--eur.annotated.liftover.hg38.refined	VNN2	Fenland	pQTL	-0.178513	0.046907	0.000141419	0.00490513	1.26587	3	0.737253	-0.16693	0.0905441	0.206552	1.2435	2	0.537003	4	Inverse variance weighted (fixed effects)	O95498
EGFR--eur.annotated.liftover.hg38.refined	VNN2	UKBBOlink	pQTL	0.211008	0.0598575	0.000423195	0.00980306	NA	NA	NA	NA	NA	NA	NA	NA	NA	1	Wald ratio	O95498
EGFR--eur.annotated.liftover.hg38.refined	VNN2	deCODESoma	pQTL	0.107027	0.0385992	0.00555817	0.100878	18.3752	7	0.0103872	0.150657	0.143061	0.332846	18.0177	6	0.00618804	8	Inverse variance weighted (fixed effects)	O95498
EGFR--eur.annotated.liftover.hg38.refined	NPTXR	ARIC	pQTL	-0.00228144	0.0900862	0.979796	0.996797	NA	NA	NA	NA	NA	NA	NA	NA	NA	1	Wald ratio	O95502
EGFR--eur.annotated.liftover.hg38.refined	NPTXR	Fenland	pQTL	-0.0181085	0.116944	0.876942	0.974566	NA	NA	NA	NA	NA	NA	NA	NA	NA	1	Wald ratio	O95502
EGFR--eur.annotated.liftover.hg38.refined	NPTXR	UKBBOlink	pQTL	0.0208689	0.0727444	0.774204	0.920167	NA	NA	NA	NA	NA	NA	NA	NA	NA	1	Wald ratio	O95502
EGFR--eur.annotated.liftover.hg38.refined	NPTXR	deCODESoma	pQTL	0.0133537	0.0962033	0.889602	0.980905	0.472728	2	0.789493	0.0446276	0.110328	0.755297	0.137454	1	0.710825	3	Inverse variance weighted (fixed effects)	O95502
EGFR--eur.annotated.liftover.hg38.refined	NADK	ARIC	pQTL	-0.337288	0.121308	0.00542881	0.0647918	NA	NA	NA	NA	NA	NA	NA	NA	NA	1	Wald ratio	O95544
EGFR--eur.annotated.liftover.hg38.refined	NADK	Fenland	pQTL	-0.506506	0.182169	0.00542881	0.0772221	NA	NA	NA	NA	NA	NA	NA	NA	NA	1	Wald ratio	O95544
EGFR--eur.annotated.liftover.hg38.refined	NADK	UKBBOlink	pQTL	-0.422237	0.161607	0.00898183	0.0909477	NA	NA	NA	NA	NA	NA	NA	NA	NA	1	Wald ratio	O95544
EGFR--eur.annotated.liftover.hg38.refined	NADK	deCODESoma	pQTL	-0.301359	0.151138	0.0461592	0.336264	10.5086	2	0.0052249	-4.23638	1.40889	0.204395	1.17966	1	0.277425	3	Inverse variance weighted (fixed effects)	O95544
EGFR--eur.annotated.liftover.hg38.refined	ETHE1	deCODESoma	pQTL	0.938424	0.594828	0.114648	0.537384	NA	NA	NA	NA	NA	NA	NA	NA	NA	1	Wald ratio	O95571
EGFR--eur.annotated.liftover.hg38.refined	YEATS4	Fenland	pQTL	-0.957429	0.316361	0.00247497	0.0456986	NA	NA	NA	NA	NA	NA	NA	NA	NA	1	Wald ratio	O95619
EGFR--eur.annotated.liftover.hg38.refined	STAMBP	ARIC	pQTL	-0.101443	0.380659	0.789859	0.932521	NA	NA	NA	NA	NA	NA	NA	NA	NA	1	Wald ratio	O95630
EGFR--eur.annotated.liftover.hg38.refined	NTN1	ARIC	pQTL	-0.089805	0.0905571	0.321347	0.632184	NA	NA	NA	NA	NA	NA	NA	NA	NA	1	Wald ratio	O95631
EGFR--eur.annotated.liftover.hg38.refined	NTN1	Fenland	pQTL	-0.0629647	0.0847445	0.457485	0.814667	0.443379	1	0.505496	NA	NA	NA	NA	NA	NA	2	Inverse variance weighted (fixed effects)	O95631
EGFR--eur.annotated.liftover.hg38.refined	NTN1	deCODESoma	pQTL	-0.0861998	0.0767888	0.261626	0.750891	2.3442	3	0.504105	0.0260426	0.163167	0.887853	1.73638	2	0.419711	4	Inverse variance weighted (fixed effects)	O95631
EGFR--eur.annotated.liftover.hg38.refined	FSTL3	ARIC	pQTL	-0.304768	0.27811	0.273142	0.582009	NA	NA	NA	NA	NA	NA	NA	NA	NA	1	Wald ratio	O95633
EGFR--eur.annotated.liftover.hg38.refined	FSTL3	Fenland	pQTL	-0.829349	0.410027	0.043107	0.274933	NA	NA	NA	NA	NA	NA	NA	NA	NA	1	Wald ratio	O95633
EGFR--eur.annotated.liftover.hg38.refined	FSTL3	UKBBOlink	pQTL	0.973723	0.453404	0.0317469	0.183522	NA	NA	NA	NA	NA	NA	NA	NA	NA	1	Wald ratio	O95633
EGFR--eur.annotated.liftover.hg38.refined	FSTL3	deCODESoma	pQTL	-0.0474234	0.309758	0.878321	0.980763	2.5167	1	0.112646	NA	NA	NA	NA	NA	NA	2	Inverse variance weighted (fixed effects)	O95633
EGFR--eur.annotated.liftover.hg38.refined	NFATC1	UKBBOlink	pQTL	4.23679	0.363153	1.88672e-31	1.59522e-28	NA	NA	NA	NA	NA	NA	NA	NA	NA	1	Wald ratio	O95644
EGFR--eur.annotated.liftover.hg38.refined	ATP6V1G2	UKBBOlink	pQTL	0.327814	0.237298	0.167143	0.480138	NA	NA	NA	NA	NA	NA	NA	NA	NA	1	Wald ratio	O95670
EGFR--eur.annotated.liftover.hg38.refined	CEP43	UKBBOlink	pQTL	-0.153179	0.562166	0.785253	0.920676	NA	NA	NA	NA	NA	NA	NA	NA	NA	1	Wald ratio	O95684
EGFR--eur.annotated.liftover.hg38.refined	LY86	ARIC	pQTL	0.193668	0.225146	0.389685	0.694153	NA	NA	NA	NA	NA	NA	NA	NA	NA	1	Wald ratio	O95711
EGFR--eur.annotated.liftover.hg38.refined	LY86	deCODESoma	pQTL	0.685152	0.749553	0.360674	0.80116	NA	NA	NA	NA	NA	NA	NA	NA	NA	1	Wald ratio	O95711
EGFR--eur.annotated.liftover.hg38.refined	CXCL14	UKBBOlink	pQTL	0.174209	0.544924	0.749201	0.903637	NA	NA	NA	NA	NA	NA	NA	NA	NA	1	Wald ratio	O95715
EGFR--eur.annotated.liftover.hg38.refined	SNAP29	Fenland	pQTL	-0.0128189	0.180306	0.943322	0.992075	0.0396988	1	0.842071	NA	NA	NA	NA	NA	NA	2	Inverse variance weighted (fixed effects)	O95721
EGFR--eur.annotated.liftover.hg38.refined	SNAP29	UKBBOlink	pQTL	-0.117136	0.565642	0.835944	0.942681	NA	NA	NA	NA	NA	NA	NA	NA	NA	1	Wald ratio	O95721
EGFR--eur.annotated.liftover.hg38.refined	SNAP29	deCODESoma	pQTL	-0.0920131	0.324148	0.776516	0.963516	NA	NA	NA	NA	NA	NA	NA	NA	NA	1	Wald ratio	O95721
EGFR--eur.annotated.liftover.hg38.refined	CRTAM	ARIC	pQTL	-0.215112	0.126403	0.088793	0.333865	NA	NA	NA	NA	NA	NA	NA	NA	NA	1	Wald ratio	O95727
EGFR--eur.annotated.liftover.hg38.refined	CRTAM	Fenland	pQTL	0.065132	0.122295	0.594324	0.887507	13.1609	2	0.00138721	-0.653242	1.05735	0.647688	8.64726	1	0.00327553	3	Inverse variance weighted (fixed effects)	O95727
EGFR--eur.annotated.liftover.hg38.refined	CRTAM	UKBBOlink	pQTL	-0.211362	0.124199	0.088793	0.333664	NA	NA	NA	NA	NA	NA	NA	NA	NA	1	Wald ratio	O95727
EGFR--eur.annotated.liftover.hg38.refined	CRTAM	deCODESoma	pQTL	0.0558762	0.101198	0.580849	0.905755	32.2816	3	4.565e-07	1.3244	1.90885	0.559547	26.2607	2	1.9841e-06	4	Inverse variance weighted (fixed effects)	O95727
EGFR--eur.annotated.liftover.hg38.refined	GGPS1	Fenland	pQTL	-0.688247	0.243711	0.00474244	0.0683276	NA	NA	NA	NA	NA	NA	NA	NA	NA	1	Wald ratio	O95749
EGFR--eur.annotated.liftover.hg38.refined	GGPS1	deCODESoma	pQTL	0.60928	0.237844	0.0104169	0.149671	1.39792	1	0.237072	NA	NA	NA	NA	NA	NA	2	Inverse variance weighted (fixed effects)	O95749
EGFR--eur.annotated.liftover.hg38.refined	DDX58	Fenland	pQTL	0.0477085	0.103205	0.643887	0.910876	0.11561	1	0.733846	NA	NA	NA	NA	NA	NA	2	Inverse variance weighted (fixed effects)	O95786
EGFR--eur.annotated.liftover.hg38.refined	DDX58	UKBBOlink	pQTL	-0.135023	0.143678	0.347341	0.661338	NA	NA	NA	NA	NA	NA	NA	NA	NA	1	Wald ratio	O95786
EGFR--eur.annotated.liftover.hg38.refined	DDX58	deCODESoma	pQTL	-0.224694	0.119985	0.0611114	0.382681	2.85861	3	0.413942	0.108271	0.230958	0.685351	0.0118821	2	0.994077	4	Inverse variance weighted (fixed effects)	O95786
EGFR--eur.annotated.liftover.hg38.refined	BAG3	UKBBOlink	pQTL	-1.04699	0.713728	0.142395	0.444263	NA	NA	NA	NA	NA	NA	NA	NA	NA	1	Wald ratio	O95817
EGFR--eur.annotated.liftover.hg38.refined	MLYCD	Fenland	pQTL	0.124606	0.259201	0.630708	0.901081	NA	NA	NA	NA	NA	NA	NA	NA	NA	1	Wald ratio	O95822
EGFR--eur.annotated.liftover.hg38.refined	MLYCD	deCODESoma	pQTL	0.588178	0.502907	0.242179	0.722527	NA	NA	NA	NA	NA	NA	NA	NA	NA	1	Wald ratio	O95822
EGFR--eur.annotated.liftover.hg38.refined	CRYZL1	UKBBOlink	pQTL	-0.113438	0.351387	0.746825	0.903637	NA	NA	NA	NA	NA	NA	NA	NA	NA	1	Wald ratio	O95825
EGFR--eur.annotated.liftover.hg38.refined	LATS1	UKBBOlink	pQTL	0.570774	0.606159	0.346385	0.661235	NA	NA	NA	NA	NA	NA	NA	NA	NA	1	Wald ratio	O95835
EGFR--eur.annotated.liftover.hg38.refined	ANGPTL1	ARIC	pQTL	-0.0814904	0.0847041	0.33602	0.64721	NA	NA	NA	NA	NA	NA	NA	NA	NA	1	Wald ratio	O95841
EGFR--eur.annotated.liftover.hg38.refined	ANGPTL1	Fenland	pQTL	0.0400108	0.0738136	0.587783	0.887507	1.8564	2	0.395264	-0.457588	0.373336	0.435669	0.00765366	1	0.930286	3	Inverse variance weighted (fixed effects)	O95841
EGFR--eur.annotated.liftover.hg38.refined	ANGPTL1	UKBBOlink	pQTL	-0.120352	0.129854	0.354015	0.66738	NA	NA	NA	NA	NA	NA	NA	NA	NA	1	Wald ratio	O95841
EGFR--eur.annotated.liftover.hg38.refined	ANGPTL1	deCODESoma	pQTL	0.463286	0.249555	0.0633894	0.388633	0.091101	1	0.762782	NA	NA	NA	NA	NA	NA	2	Inverse variance weighted (fixed effects)	O95841
EGFR--eur.annotated.liftover.hg38.refined	TSPAN15	UKBBOlink	pQTL	0.121814	0.669977	0.855725	0.943436	NA	NA	NA	NA	NA	NA	NA	NA	NA	1	Wald ratio	O95858
EGFR--eur.annotated.liftover.hg38.refined	BPNT1	ARIC	pQTL	-0.176189	0.174918	0.313808	0.625217	NA	NA	NA	NA	NA	NA	NA	NA	NA	1	Wald ratio	O95861
EGFR--eur.annotated.liftover.hg38.refined	BPNT1	deCODESoma	pQTL	0.509653	0.594595	0.391366	0.813178	NA	NA	NA	NA	NA	NA	NA	NA	NA	1	Wald ratio	O95861
EGFR--eur.annotated.liftover.hg38.refined	TXNDC12	ARIC	pQTL	-0.195746	0.124566	0.116083	0.389841	NA	NA	NA	NA	NA	NA	NA	NA	NA	1	Wald ratio	O95881
EGFR--eur.annotated.liftover.hg38.refined	TXNDC12	deCODESoma	pQTL	-0.586873	0.509653	0.24952	0.732382	NA	NA	NA	NA	NA	NA	NA	NA	NA	1	Wald ratio	O95881
EGFR--eur.annotated.liftover.hg38.refined	OLFM2	ARIC	pQTL	-0.0183264	0.0467681	0.695164	0.898829	NA	NA	NA	NA	NA	NA	NA	NA	NA	1	Wald ratio	O95897
EGFR--eur.annotated.liftover.hg38.refined	OLFM2	Fenland	pQTL	-0.0462533	0.0420984	0.2719	0.671892	2.16283	3	0.539306	-0.0367004	0.0742335	0.669996	2.1359	2	0.343713	4	Inverse variance weighted (fixed effects)	O95897
EGFR--eur.annotated.liftover.hg38.refined	OLFM2	deCODESoma	pQTL	-0.0771855	0.0477706	0.106148	0.513634	2.80002	4	0.591829	-0.00487995	0.0904591	0.960369	1.91402	3	0.590442	5	Inverse variance weighted (fixed effects)	O95897
EGFR--eur.annotated.liftover.hg38.refined	CBX7	deCODESoma	pQTL	-0.335745	0.736614	0.648537	0.918905	NA	NA	NA	NA	NA	NA	NA	NA	NA	1	Wald ratio	O95931
EGFR--eur.annotated.liftover.hg38.refined	FTCD	Fenland	pQTL	0.109538	0.184352	0.552392	0.865883	NA	NA	NA	NA	NA	NA	NA	NA	NA	1	Wald ratio	O95954
EGFR--eur.annotated.liftover.hg38.refined	FTCD	deCODESoma	pQTL	0.0809382	0.136218	0.552392	0.895935	NA	NA	NA	NA	NA	NA	NA	NA	NA	1	Wald ratio	O95954
EGFR--eur.annotated.liftover.hg38.refined	ITGBL1	UKBBOlink	pQTL	0.142801	0.13646	0.295347	0.618874	NA	NA	NA	NA	NA	NA	NA	NA	NA	1	Wald ratio	O95965
EGFR--eur.annotated.liftover.hg38.refined	CD160	UKBBOlink	pQTL	-0.177448	0.109511	0.105153	0.369674	NA	NA	NA	NA	NA	NA	NA	NA	NA	1	Wald ratio	O95971
EGFR--eur.annotated.liftover.hg38.refined	RECK	UKBBOlink	pQTL	-0.0944508	0.227221	0.677646	0.876415	NA	NA	NA	NA	NA	NA	NA	NA	NA	1	Wald ratio	O95980
EGFR--eur.annotated.liftover.hg38.refined	AGR2	UKBBOlink	pQTL	0.788598	0.350488	0.0244489	0.159012	NA	NA	NA	NA	NA	NA	NA	NA	NA	1	Wald ratio	O95994
EGFR--eur.annotated.liftover.hg38.refined	IL18BP	ARIC	pQTL	-0.300917	0.406536	0.459181	0.750428	NA	NA	NA	NA	NA	NA	NA	NA	NA	1	Wald ratio	O95998
EGFR--eur.annotated.liftover.hg38.refined	BCL10	Fenland	pQTL	0.568234	0.356002	0.110454	0.451706	NA	NA	NA	NA	NA	NA	NA	NA	NA	1	Wald ratio	O95999
EGFR--eur.annotated.liftover.hg38.refined	BCL10	deCODESoma	pQTL	0.10628	0.493856	0.829608	0.977646	6.97967	1	0.0082441	NA	NA	NA	NA	NA	NA	2	Inverse variance weighted (fixed effects)	O95999
EGFR--eur.annotated.liftover.hg38.refined	MOCS2	UKBBOlink	pQTL	-0.119713	0.0898409	0.182694	0.499895	NA	NA	NA	NA	NA	NA	NA	NA	NA	1	Wald ratio	O96007
EGFR--eur.annotated.liftover.hg38.refined	PAK4	ARIC	pQTL	0.225055	0.351648	0.522173	0.803914	NA	NA	NA	NA	NA	NA	NA	NA	NA	1	Wald ratio	O96013
EGFR--eur.annotated.liftover.hg38.refined	PAK4	deCODESoma	pQTL	-0.71875	0.662829	0.278202	0.766576	NA	NA	NA	NA	NA	NA	NA	NA	NA	1	Wald ratio	O96013
EGFR--eur.annotated.liftover.hg38.refined	CYB5A	ARIC	pQTL	-1.15102	0.292851	8.48066e-05	0.00228685	NA	NA	NA	NA	NA	NA	NA	NA	NA	1	Wald ratio	P00167
EGFR--eur.annotated.liftover.hg38.refined	CYB5A	Fenland	pQTL	-0.688797	0.286307	0.0161372	0.157422	NA	NA	NA	NA	NA	NA	NA	NA	NA	1	Wald ratio	P00167
EGFR--eur.annotated.liftover.hg38.refined	CYB5A	deCODESoma	pQTL	-0.123258	0.260383	0.635947	0.917832	8.73035	1	0.00312957	NA	NA	NA	NA	NA	NA	2	Inverse variance weighted (fixed effects)	P00167
EGFR--eur.annotated.liftover.hg38.refined	ADH1B	ARIC	pQTL	-2.73243	0.343358	1.74902e-15	3.41933e-13	NA	NA	NA	NA	NA	NA	NA	NA	NA	1	Wald ratio	P00325
EGFR--eur.annotated.liftover.hg38.refined	ADH1B	deCODESoma	pQTL	-1.84669	0.232056	1.74902e-15	6.827e-13	NA	NA	NA	NA	NA	NA	NA	NA	NA	1	Wald ratio	P00325
EGFR--eur.annotated.liftover.hg38.refined	ADH1C	ARIC	pQTL	-0.035779	0.0697138	0.607792	0.858705	NA	NA	NA	NA	NA	NA	NA	NA	NA	1	Wald ratio	P00326
EGFR--eur.annotated.liftover.hg38.refined	LDHA	ARIC	pQTL	-0.31658	0.273005	0.246205	0.550093	NA	NA	NA	NA	NA	NA	NA	NA	NA	1	Wald ratio	P00338
EGFR--eur.annotated.liftover.hg38.refined	LDHA	Fenland	pQTL	0.454744	0.409707	0.267031	0.667756	NA	NA	NA	NA	NA	NA	NA	NA	NA	1	Wald ratio	P00338
EGFR--eur.annotated.liftover.hg38.refined	LDHA	deCODESoma	pQTL	0.753623	0.678986	0.267031	0.754732	NA	NA	NA	NA	NA	NA	NA	NA	NA	1	Wald ratio	P00338
EGFR--eur.annotated.liftover.hg38.refined	ALDH1A1	Fenland	pQTL	-0.0828841	0.282345	0.769097	0.942541	NA	NA	NA	NA	NA	NA	NA	NA	NA	1	Wald ratio	P00352
EGFR--eur.annotated.liftover.hg38.refined	ALDH1A1	UKBBOlink	pQTL	-0.0484124	0.458818	0.915967	0.972927	NA	NA	NA	NA	NA	NA	NA	NA	NA	1	Wald ratio	P00352
EGFR--eur.annotated.liftover.hg38.refined	ALDH1A1	deCODESoma	pQTL	0.0777293	0.361572	0.829786	0.977646	NA	NA	NA	NA	NA	NA	NA	NA	NA	1	Wald ratio	P00352
EGFR--eur.annotated.liftover.hg38.refined	GSR	ARIC	pQTL	0.209783	0.245794	0.393389	0.695995	NA	NA	NA	NA	NA	NA	NA	NA	NA	1	Wald ratio	P00390
EGFR--eur.annotated.liftover.hg38.refined	GSR	Fenland	pQTL	0.433134	0.282102	0.124691	0.474579	NA	NA	NA	NA	NA	NA	NA	NA	NA	1	Wald ratio	P00390
EGFR--eur.annotated.liftover.hg38.refined	GSR	UKBBOlink	pQTL	0.24011	0.358171	0.502616	0.78334	NA	NA	NA	NA	NA	NA	NA	NA	NA	1	Wald ratio	P00390
EGFR--eur.annotated.liftover.hg38.refined	GSR	deCODESoma	pQTL	0.0681421	0.281305	0.808597	0.971146	NA	NA	NA	NA	NA	NA	NA	NA	NA	1	Wald ratio	P00390
EGFR--eur.annotated.liftover.hg38.refined	SOD1	UKBBOlink	pQTL	-0.947776	0.664568	0.153824	0.461238	NA	NA	NA	NA	NA	NA	NA	NA	NA	1	Wald ratio	P00441
EGFR--eur.annotated.liftover.hg38.refined	CP	ARIC	pQTL	-0.199062	0.328342	0.544339	0.817816	NA	NA	NA	NA	NA	NA	NA	NA	NA	1	Wald ratio	P00450
EGFR--eur.annotated.liftover.hg38.refined	F13A1|F13B	Fenland	pQTL	0.042209	0.0727	0.561516	0.874247	1.6555	1	0.198212	NA	NA	NA	NA	NA	NA	2	Inverse variance weighted (fixed effects)	P00488|P05160
EGFR--eur.annotated.liftover.hg38.refined	PNP	ARIC	pQTL	-0.183576	0.0720055	0.0107886	0.0931177	NA	NA	NA	NA	NA	NA	NA	NA	NA	1	Wald ratio	P00491
EGFR--eur.annotated.liftover.hg38.refined	PNP	Fenland	pQTL	-0.785485	0.307001	0.0105101	0.12227	NA	NA	NA	NA	NA	NA	NA	NA	NA	1	Wald ratio	P00491
EGFR--eur.annotated.liftover.hg38.refined	PNP	deCODESoma	pQTL	-0.162405	0.161563	0.314795	0.781051	22.4607	4	0.000162239	-0.358287	1.86875	0.8602	22.3739	3	5.45283e-05	5	Inverse variance weighted (fixed effects)	P00491
EGFR--eur.annotated.liftover.hg38.refined	EGFR	ARIC	pQTL	-0.0306239	0.212378	0.885347	0.95977	NA	NA	NA	NA	NA	NA	NA	NA	NA	1	Wald ratio	P00533
EGFR--eur.annotated.liftover.hg38.refined	EGFR	Fenland	pQTL	-0.255675	0.272002	0.34723	0.724233	0.0668132	1	0.796034	NA	NA	NA	NA	NA	NA	2	Inverse variance weighted (fixed effects)	P00533
EGFR--eur.annotated.liftover.hg38.refined	EGFR	UKBBOlink	pQTL	0.282279	0.228986	0.217674	0.538139	NA	NA	NA	NA	NA	NA	NA	NA	NA	1	Wald ratio	P00533
EGFR--eur.annotated.liftover.hg38.refined	EGFR	deCODESoma	pQTL	-0.1555	0.257162	0.545394	0.89185	0.329979	3	0.954295	0.111655	0.685816	0.885634	0.153408	2	0.926164	4	Inverse variance weighted (fixed effects)	P00533
EGFR--eur.annotated.liftover.hg38.refined	AK1	ARIC	pQTL	0.00447696	0.140045	0.974498	0.996797	NA	NA	NA	NA	NA	NA	NA	NA	NA	1	Wald ratio	P00568
EGFR--eur.annotated.liftover.hg38.refined	AK1	deCODESoma	pQTL	-0.172263	0.674453	0.798405	0.966189	NA	NA	NA	NA	NA	NA	NA	NA	NA	1	Wald ratio	P00568
EGFR--eur.annotated.liftover.hg38.refined	F2	ARIC	pQTL	0.0901209	0.276712	0.744663	0.916024	NA	NA	NA	NA	NA	NA	NA	NA	NA	1	Wald ratio	P00734
EGFR--eur.annotated.liftover.hg38.refined	F2	Fenland	pQTL	0.089986	0.257907	0.727158	0.93606	0.13954	1	0.708739	NA	NA	NA	NA	NA	NA	2	Inverse variance weighted (fixed effects)	P00734
EGFR--eur.annotated.liftover.hg38.refined	F2	UKBBOlink	pQTL	0.0699077	0.214648	0.744663	0.903637	NA	NA	NA	NA	NA	NA	NA	NA	NA	1	Wald ratio	P00734
EGFR--eur.annotated.liftover.hg38.refined	F2	deCODESoma	pQTL	0.0751471	0.230735	0.744663	0.947401	NA	NA	NA	NA	NA	NA	NA	NA	NA	1	Wald ratio	P00734
EGFR--eur.annotated.liftover.hg38.refined	C1R	ARIC	pQTL	-0.192106	0.0932375	0.0393612	0.203844	NA	NA	NA	NA	NA	NA	NA	NA	NA	1	Wald ratio	P00736
EGFR--eur.annotated.liftover.hg38.refined	C1R	Fenland	pQTL	-0.245444	0.116091	0.0344956	0.245666	0.018771	1	0.891025	NA	NA	NA	NA	NA	NA	2	Inverse variance weighted (fixed effects)	P00736
EGFR--eur.annotated.liftover.hg38.refined	C1R	UKBBOlink	pQTL	-0.252548	0.122573	0.0393612	0.198686	NA	NA	NA	NA	NA	NA	NA	NA	NA	1	Wald ratio	P00736
EGFR--eur.annotated.liftover.hg38.refined	C1R	deCODESoma	pQTL	-0.231595	0.109482	0.034399	0.297278	0.0139819	1	0.905873	NA	NA	NA	NA	NA	NA	2	Inverse variance weighted (fixed effects)	P00736
EGFR--eur.annotated.liftover.hg38.refined	HP	ARIC	pQTL	-0.0324848	0.0830369	0.695643	0.898829	NA	NA	NA	NA	NA	NA	NA	NA	NA	1	Wald ratio	P00738
EGFR--eur.annotated.liftover.hg38.refined	HP	Fenland	pQTL	-0.00912006	0.0396485	0.818074	0.950154	1.95555	6	0.92374	-0.0682808	0.154587	0.677155	1.79878	5	0.876228	7	Inverse variance weighted (fixed effects)	P00738
EGFR--eur.annotated.liftover.hg38.refined	HP	deCODESoma	pQTL	-0.0108984	0.0330551	0.741624	0.947401	8.05782	7	0.327523	0.0697933	0.0594562	0.284931	5.39194	6	0.494612	8	Inverse variance weighted (fixed effects)	P00738
EGFR--eur.annotated.liftover.hg38.refined	F9	UKBBOlink	pQTL	-0.0744085	0.08681	0.391366	0.700317	NA	NA	NA	NA	NA	NA	NA	NA	NA	1	Wald ratio	P00740
EGFR--eur.annotated.liftover.hg38.refined	F10	ARIC	pQTL	0.00995733	0.136913	0.942023	0.988145	NA	NA	NA	NA	NA	NA	NA	NA	NA	1	Wald ratio	P00742
EGFR--eur.annotated.liftover.hg38.refined	F10	Fenland	pQTL	0.236824	0.130001	0.0685001	0.350175	3.13951	2	0.208096	-0.0645764	0.922109	0.955489	2.8203	1	0.0930789	3	Inverse variance weighted (fixed effects)	P00742
EGFR--eur.annotated.liftover.hg38.refined	F10	UKBBOlink	pQTL	0.0156343	0.214972	0.942023	0.982714	NA	NA	NA	NA	NA	NA	NA	NA	NA	1	Wald ratio	P00742
EGFR--eur.annotated.liftover.hg38.refined	F10	deCODESoma	pQTL	-0.290332	0.165129	0.0787106	0.433741	7.5197	3	0.0570544	-0.252324	0.619885	0.723402	7.51968	2	0.0232874	4	Inverse variance weighted (fixed effects)	P00742
EGFR--eur.annotated.liftover.hg38.refined	CFD	ARIC	pQTL	-0.230861	0.224745	0.304321	0.61414	NA	NA	NA	NA	NA	NA	NA	NA	NA	1	Wald ratio	P00746
EGFR--eur.annotated.liftover.hg38.refined	CFD	Fenland	pQTL	-0.00886841	0.222632	0.968225	0.993691	0.641188	2	0.725718	-0.710548	0.915763	0.579909	0.0172093	1	0.89563	3	Inverse variance weighted (fixed effects)	P00746
EGFR--eur.annotated.liftover.hg38.refined	CFD	UKBBOlink	pQTL	-0.139108	0.285764	0.626405	0.855177	NA	NA	NA	NA	NA	NA	NA	NA	NA	1	Wald ratio	P00746
EGFR--eur.annotated.liftover.hg38.refined	CFD	deCODESoma	pQTL	-0.171286	0.211191	0.41734	0.833906	7.80446	4	0.0990093	-0.729865	0.512173	0.249369	5.02154	3	0.170227	5	Inverse variance weighted (fixed effects)	P00746
EGFR--eur.annotated.liftover.hg38.refined	PLG	ARIC	pQTL	0.451191	0.121086	0.000194396	0.00453783	NA	NA	NA	NA	NA	NA	NA	NA	NA	1	Wald ratio	P00747
EGFR--eur.annotated.liftover.hg38.refined	PLG	Fenland	pQTL	0.279034	0.0776388	0.000325637	0.00952996	33.3053	6	9.15836e-06	0.518353	0.257117	0.0998758	25.2165	5	0.000126544	7	Inverse variance weighted (fixed effects)	P00747
EGFR--eur.annotated.liftover.hg38.refined	PLG	deCODESoma	pQTL	0.120493	0.0743969	0.10532	0.512075	29.9225	4	5.07561e-06	-0.0465276	0.450428	0.924246	24.8752	3	1.63964e-05	5	Inverse variance weighted (fixed effects)	P00747
EGFR--eur.annotated.liftover.hg38.refined	F12	UKBBOlink	pQTL	0.105731	0.0371326	0.00440807	0.0560454	NA	NA	NA	NA	NA	NA	NA	NA	NA	1	Wald ratio	P00748
EGFR--eur.annotated.liftover.hg38.refined	PLAU	ARIC	pQTL	0.0157205	0.107625	0.883868	0.959466	NA	NA	NA	NA	NA	NA	NA	NA	NA	1	Wald ratio	P00749
EGFR--eur.annotated.liftover.hg38.refined	PLAU	Fenland	pQTL	-0.134464	0.128104	0.293881	0.684515	NA	NA	NA	NA	NA	NA	NA	NA	NA	1	Wald ratio	P00749
EGFR--eur.annotated.liftover.hg38.refined	PLAU	deCODESoma	pQTL	-0.020575	0.110884	0.852794	0.97989	5.11069	2	0.0776656	1.06576	0.493189	0.27592	0.000622154	1	0.9801	3	Inverse variance weighted (fixed effects)	P00749
EGFR--eur.annotated.liftover.hg38.refined	PLAT	ARIC	pQTL	0.0189516	0.259447	0.941769	0.988145	NA	NA	NA	NA	NA	NA	NA	NA	NA	1	Wald ratio	P00750
EGFR--eur.annotated.liftover.hg38.refined	PLAT	Fenland	pQTL	-0.0384273	0.23768	0.87156	0.97304	NA	NA	NA	NA	NA	NA	NA	NA	NA	1	Wald ratio	P00750
EGFR--eur.annotated.liftover.hg38.refined	PLAT	UKBBOlink	pQTL	-0.0770196	0.476381	0.87156	0.951458	NA	NA	NA	NA	NA	NA	NA	NA	NA	1	Wald ratio	P00750
EGFR--eur.annotated.liftover.hg38.refined	PLAT	deCODESoma	pQTL	-0.0355673	0.21999	0.87156	0.980763	NA	NA	NA	NA	NA	NA	NA	NA	NA	1	Wald ratio	P00750
EGFR--eur.annotated.liftover.hg38.refined	CFB	ARIC	pQTL	0.0440992	0.0775411	0.569546	0.830168	NA	NA	NA	NA	NA	NA	NA	NA	NA	1	Wald ratio	P00751
EGFR--eur.annotated.liftover.hg38.refined	CFB	Fenland	pQTL	-0.0496698	0.0872317	0.569084	0.879451	NA	NA	NA	NA	NA	NA	NA	NA	NA	1	Wald ratio	P00751
EGFR--eur.annotated.liftover.hg38.refined	CFB	UKBBOlink	pQTL	-0.0573388	0.1007	0.569084	0.829481	NA	NA	NA	NA	NA	NA	NA	NA	NA	1	Wald ratio	P00751
EGFR--eur.annotated.liftover.hg38.refined	CFB	deCODESoma	pQTL	-0.0731746	0.0574045	0.202409	0.679302	10.5357	2	0.00515467	-0.350344	0.105543	0.18628	0.741872	1	0.389062	3	Inverse variance weighted (fixed effects)	P00751
EGFR--eur.annotated.liftover.hg38.refined	REN	deCODESoma	pQTL	0.534794	0.525773	0.309079	0.776822	NA	NA	NA	NA	NA	NA	NA	NA	NA	1	Wald ratio	P00797
EGFR--eur.annotated.liftover.hg38.refined	ADA	UKBBOlink	pQTL	0.0271147	0.0644657	0.674043	0.874767	NA	NA	NA	NA	NA	NA	NA	NA	NA	1	Wald ratio	P00813
EGFR--eur.annotated.liftover.hg38.refined	CA1	Fenland	pQTL	0.140848	0.383482	0.713405	0.931692	NA	NA	NA	NA	NA	NA	NA	NA	NA	1	Wald ratio	P00915
EGFR--eur.annotated.liftover.hg38.refined	CA1	UKBBOlink	pQTL	-0.741394	0.427034	0.0825377	0.320703	NA	NA	NA	NA	NA	NA	NA	NA	NA	1	Wald ratio	P00915
EGFR--eur.annotated.liftover.hg38.refined	CA1	deCODESoma	pQTL	0.51559	0.340315	0.129763	0.570178	0.0997801	1	0.752094	NA	NA	NA	NA	NA	NA	2	Inverse variance weighted (fixed effects)	P00915
EGFR--eur.annotated.liftover.hg38.refined	CA2	UKBBOlink	pQTL	0.270299	0.386283	0.484086	0.771144	NA	NA	NA	NA	NA	NA	NA	NA	NA	1	Wald ratio	P00918
EGFR--eur.annotated.liftover.hg38.refined	OAS1	deCODESoma	pQTL	0.092511	0.432819	0.830749	0.977646	NA	NA	NA	NA	NA	NA	NA	NA	NA	1	Wald ratio	P00973
EGFR--eur.annotated.liftover.hg38.refined	SPINK1	ARIC	pQTL	-0.319481	0.236857	0.177389	0.482499	NA	NA	NA	NA	NA	NA	NA	NA	NA	1	Wald ratio	P00995
EGFR--eur.annotated.liftover.hg38.refined	SPINK1	Fenland	pQTL	0.459307	0.313457	0.14284	0.511548	NA	NA	NA	NA	NA	NA	NA	NA	NA	1	Wald ratio	P00995
EGFR--eur.annotated.liftover.hg38.refined	SPINK1	UKBBOlink	pQTL	0.127822	0.0954964	0.180733	0.498564	NA	NA	NA	NA	NA	NA	NA	NA	NA	1	Wald ratio	P00995
EGFR--eur.annotated.liftover.hg38.refined	SPINK1	deCODESoma	pQTL	0.300464	0.224478	0.180733	0.655435	NA	NA	NA	NA	NA	NA	NA	NA	NA	1	Wald ratio	P00995
EGFR--eur.annotated.liftover.hg38.refined	SERPINA1	ARIC	pQTL	0.0782729	0.0757265	0.301311	0.61333	NA	NA	NA	NA	NA	NA	NA	NA	NA	1	Wald ratio	P01009
EGFR--eur.annotated.liftover.hg38.refined	SERPINA1	Fenland	pQTL	0.0736896	0.0549445	0.179867	0.566204	2.26874	4	0.686466	0.0988457	0.0748373	0.278281	2.02363	3	0.567518	5	Inverse variance weighted (fixed effects)	P01009
EGFR--eur.annotated.liftover.hg38.refined	SERPINA1	UKBBOlink	pQTL	0.280741	0.243345	0.248633	0.569922	NA	NA	NA	NA	NA	NA	NA	NA	NA	1	Wald ratio	P01009
EGFR--eur.annotated.liftover.hg38.refined	SERPINA1	deCODESoma	pQTL	0.0659675	0.0471271	0.161579	0.626796	2.16338	5	0.826107	0.0904804	0.0590791	0.200401	1.69002	4	0.79253	6	Inverse variance weighted (fixed effects)	P01009
EGFR--eur.annotated.liftover.hg38.refined	SERPINA3	ARIC	pQTL	-0.281653	0.206039	0.171628	0.474083	NA	NA	NA	NA	NA	NA	NA	NA	NA	1	Wald ratio	P01011
EGFR--eur.annotated.liftover.hg38.refined	SERPINA3	Fenland	pQTL	0.383294	0.302133	0.204574	0.599635	NA	NA	NA	0.209524	0.222893	0.519676	NA	NA	NA	1	Wald ratio	P01011
EGFR--eur.annotated.liftover.hg38.refined	SERPINA3	UKBBOlink	pQTL	0.146653	0.114014	0.198347	0.521626	NA	NA	NA	NA	NA	NA	NA	NA	NA	1	Wald ratio	P01011
EGFR--eur.annotated.liftover.hg38.refined	SERPINA3	deCODESoma	pQTL	0.252165	0.186751	0.17693	0.648465	0.0844517	1	0.771353	NA	NA	NA	NA	NA	NA	2	Inverse variance weighted (fixed effects)	P01011
EGFR--eur.annotated.liftover.hg38.refined	AGT	ARIC	pQTL	0.130122	0.126634	0.304167	0.61414	NA	NA	NA	NA	NA	NA	NA	NA	NA	1	Wald ratio	P01019
EGFR--eur.annotated.liftover.hg38.refined	AGT	Fenland	pQTL	-0.0770723	0.142912	0.589681	0.887507	2.44364	1	0.118002	NA	NA	NA	NA	NA	NA	2	Inverse variance weighted (fixed effects)	P01019
EGFR--eur.annotated.liftover.hg38.refined	AGT	UKBBOlink	pQTL	-0.0781207	0.0798687	0.328018	0.646346	NA	NA	NA	NA	NA	NA	NA	NA	NA	1	Wald ratio	P01019
EGFR--eur.annotated.liftover.hg38.refined	AGT	deCODESoma	pQTL	0.0262657	0.141072	0.852298	0.97989	10.5094	4	0.0326675	0.381398	0.325788	0.326254	6.34482	3	0.0959873	5	Inverse variance weighted (fixed effects)	P01019
EGFR--eur.annotated.liftover.hg38.refined	A2M	ARIC	pQTL	0.182152	0.244728	0.456693	0.750122	NA	NA	NA	NA	NA	NA	NA	NA	NA	1	Wald ratio	P01023
EGFR--eur.annotated.liftover.hg38.refined	A2M	Fenland	pQTL	-0.0814683	0.24725	0.74178	0.941694	3.43115	1	0.0639776	NA	NA	NA	NA	NA	NA	2	Inverse variance weighted (fixed effects)	P01023
EGFR--eur.annotated.liftover.hg38.refined	A2M	deCODESoma	pQTL	-0.359878	0.289975	0.214582	0.695092	2.01453	2	0.365216	-0.432245	1.21213	0.781931	2.00646	1	0.156631	3	Inverse variance weighted (fixed effects)	P01023
EGFR--eur.annotated.liftover.hg38.refined	C3	ARIC	pQTL	0.338194	0.314485	0.282201	0.592433	NA	NA	NA	NA	NA	NA	NA	NA	NA	1	Wald ratio	P01024
EGFR--eur.annotated.liftover.hg38.refined	C3	Fenland	pQTL	0.361401	0.336066	0.282201	0.671892	NA	NA	NA	NA	NA	NA	NA	NA	NA	1	Wald ratio	P01024
EGFR--eur.annotated.liftover.hg38.refined	C3	UKBBOlink	pQTL	-0.31334	0.320544	0.328308	0.646346	NA	NA	NA	NA	NA	NA	NA	NA	NA	1	Wald ratio	P01024
EGFR--eur.annotated.liftover.hg38.refined	C3	deCODESoma	pQTL	0.451163	0.419535	0.282201	0.766576	NA	NA	NA	NA	NA	NA	NA	NA	NA	1	Wald ratio	P01024
EGFR--eur.annotated.liftover.hg38.refined	C5	ARIC	pQTL	0.446668	0.169699	0.00848528	0.0840835	NA	NA	NA	NA	NA	NA	NA	NA	NA	1	Wald ratio	P01031
EGFR--eur.annotated.liftover.hg38.refined	C5	Fenland	pQTL	-0.417149	0.254152	0.100727	0.426838	NA	NA	NA	-0.270129	1.49536	0.873294	NA	NA	NA	1	Wald ratio	P01031
EGFR--eur.annotated.liftover.hg38.refined	C5	UKBBOlink	pQTL	0.502846	0.260165	0.0532614	0.233935	NA	NA	NA	NA	NA	NA	NA	NA	NA	1	Wald ratio	P01031
EGFR--eur.annotated.liftover.hg38.refined	C5	deCODESoma	pQTL	-0.229243	0.207552	0.269373	0.758259	1.48308	1	0.223293	-1.21871	1.59756	0.525244	NA	NA	NA	2	Inverse variance weighted (fixed effects)	P01031
EGFR--eur.annotated.liftover.hg38.refined	C5|C6	Fenland	pQTL	-0.0155279	0.131338	0.905886	0.982242	9.16889	2	0.0102094	-1.0463	2.27663	0.725748	7.57574	1	0.00591591	3	Inverse variance weighted (fixed effects)	P01031|P13671
EGFR--eur.annotated.liftover.hg38.refined	CST3	ARIC	pQTL	0.0677404	0.0768813	0.378262	0.684758	NA	NA	NA	NA	NA	NA	NA	NA	NA	1	Wald ratio	P01034
EGFR--eur.annotated.liftover.hg38.refined	CST3	Fenland	pQTL	-0.0931742	0.101019	0.356352	0.72945	0.7355	1	0.391106	NA	NA	NA	NA	NA	NA	2	Inverse variance weighted (fixed effects)	P01034
EGFR--eur.annotated.liftover.hg38.refined	CST3	UKBBOlink	pQTL	0.164994	0.139727	0.237671	0.559752	NA	NA	NA	NA	NA	NA	NA	NA	NA	1	Wald ratio	P01034
EGFR--eur.annotated.liftover.hg38.refined	CST3	deCODESoma	pQTL	0.143227	0.119023	0.228838	0.707744	0.0508762	1	0.821546	NA	NA	NA	NA	NA	NA	2	Inverse variance weighted (fixed effects)	P01034
EGFR--eur.annotated.liftover.hg38.refined	CST4	ARIC	pQTL	0.0612234	0.12724	0.6304	0.867991	NA	NA	NA	NA	NA	NA	NA	NA	NA	1	Wald ratio	P01036
EGFR--eur.annotated.liftover.hg38.refined	CST4	Fenland	pQTL	-0.0311957	0.0967427	0.747104	0.941694	1.81651	1	0.17773	NA	NA	NA	NA	NA	NA	2	Inverse variance weighted (fixed effects)	P01036
EGFR--eur.annotated.liftover.hg38.refined	CST4	deCODESoma	pQTL	-0.0836663	0.116234	0.471643	0.867804	0.132737	2	0.935786	-0.0342793	0.191019	0.886958	0.0265877	1	0.870473	3	Inverse variance weighted (fixed effects)	P01036
EGFR--eur.annotated.liftover.hg38.refined	CST1	ARIC	pQTL	0.128361	0.0817561	0.116404	0.389841	NA	NA	NA	NA	NA	NA	NA	NA	NA	1	Wald ratio	P01037
EGFR--eur.annotated.liftover.hg38.refined	CST1	Fenland	pQTL	0.0983104	0.0680271	0.148411	0.51861	0.380796	1	0.537178	NA	NA	NA	NA	NA	NA	2	Inverse variance weighted (fixed effects)	P01037
EGFR--eur.annotated.liftover.hg38.refined	CST1	UKBBOlink	pQTL	0.104014	0.0707158	0.141325	0.444203	NA	NA	NA	NA	NA	NA	NA	NA	NA	1	Wald ratio	P01037
EGFR--eur.annotated.liftover.hg38.refined	CST1	deCODESoma	pQTL	0.075641	0.0552425	0.17092	0.638196	0.772202	3	0.856104	0.139129	0.104982	0.316212	0.266431	2	0.875276	4	Inverse variance weighted (fixed effects)	P01037
EGFR--eur.annotated.liftover.hg38.refined	KNG1	ARIC	pQTL	-0.488502	0.12061	5.11598e-05	0.0015097	NA	NA	NA	NA	NA	NA	NA	NA	NA	1	Wald ratio	P01042
EGFR--eur.annotated.liftover.hg38.refined	KNG1	Fenland	pQTL	-0.293014	0.0545511	7.81417e-08	6.36345e-06	6.17268	2	0.0456689	0.0657045	0.331667	0.875495	2.72769	1	0.0986219	3	Inverse variance weighted (fixed effects)	P01042
EGFR--eur.annotated.liftover.hg38.refined	KNG1	deCODESoma	pQTL	-0.319342	0.0678072	2.4825e-06	0.000171001	30.3754	2	2.53546e-07	-1.77946	0.273468	0.0970764	0.000191587	1	0.988956	3	Inverse variance weighted (fixed effects)	P01042
EGFR--eur.annotated.liftover.hg38.refined	EGF	ARIC	pQTL	0.180995	0.102494	0.0774121	0.304968	NA	NA	NA	NA	NA	NA	NA	NA	NA	1	Wald ratio	P01133
EGFR--eur.annotated.liftover.hg38.refined	EGF	Fenland	pQTL	0.784664	0.405462	0.0529617	0.303598	NA	NA	NA	NA	NA	NA	NA	NA	NA	1	Wald ratio	P01133
EGFR--eur.annotated.liftover.hg38.refined	EGF	UKBBOlink	pQTL	-0.203023	0.282142	0.471786	0.759998	NA	NA	NA	NA	NA	NA	NA	NA	NA	1	Wald ratio	P01133
EGFR--eur.annotated.liftover.hg38.refined	EGF	deCODESoma	pQTL	0.533281	0.312203	0.0876137	0.465287	NA	NA	NA	NA	NA	NA	NA	NA	NA	1	Wald ratio	P01133
EGFR--eur.annotated.liftover.hg38.refined	TGFA	UKBBOlink	pQTL	0.0658384	0.320032	0.837006	0.942681	NA	NA	NA	NA	NA	NA	NA	NA	NA	1	Wald ratio	P01135
EGFR--eur.annotated.liftover.hg38.refined	TGFB1	UKBBOlink	pQTL	0.496222	0.176056	0.00482425	0.0586893	NA	NA	NA	NA	NA	NA	NA	NA	NA	1	Wald ratio	P01137
EGFR--eur.annotated.liftover.hg38.refined	NPPA	deCODESoma	pQTL	0.623006	0.424853	0.142538	0.597126	NA	NA	NA	NA	NA	NA	NA	NA	NA	1	Wald ratio	P01160
EGFR--eur.annotated.liftover.hg38.refined	OXT	ARIC	pQTL	-0.122768	0.111089	0.269101	0.576908	NA	NA	NA	NA	NA	NA	NA	NA	NA	1	Wald ratio	P01178
EGFR--eur.annotated.liftover.hg38.refined	OXT	Fenland	pQTL	-0.0258181	0.0886977	0.770991	0.942541	20.8702	2	2.93829e-05	-0.804301	0.872106	0.525735	10.99	1	0.000916053	3	Inverse variance weighted (fixed effects)	P01178
EGFR--eur.annotated.liftover.hg38.refined	OXT	UKBBOlink	pQTL	-0.0721267	0.0769139	0.348368	0.661406	NA	NA	NA	NA	NA	NA	NA	NA	NA	1	Wald ratio	P01178
EGFR--eur.annotated.liftover.hg38.refined	OXT	deCODESoma	pQTL	-0.153182	0.0733316	0.0367171	0.303825	1.77487	3	0.620419	0.0204704	0.185749	0.922309	0.73951	2	0.690904	4	Inverse variance weighted (fixed effects)	P01178
EGFR--eur.annotated.liftover.hg38.refined	POMC	UKBBOlink	pQTL	-0.256295	0.525025	0.625438	0.854984	NA	NA	NA	NA	NA	NA	NA	NA	NA	1	Wald ratio	P01189
EGFR--eur.annotated.liftover.hg38.refined	PENK	ARIC	pQTL	0.100536	0.0708238	0.155746	0.451923	NA	NA	NA	NA	NA	NA	NA	NA	NA	1	Wald ratio	P01210
EGFR--eur.annotated.liftover.hg38.refined	PENK	Fenland	pQTL	-0.0213019	0.0721842	0.767914	0.942463	16.1594	2	0.000309763	0.815112	0.223431	0.170321	0.512478	1	0.474068	3	Inverse variance weighted (fixed effects)	P01210
EGFR--eur.annotated.liftover.hg38.refined	PENK	UKBBOlink	pQTL	0.190987	0.126105	0.129896	0.421601	NA	NA	NA	NA	NA	NA	NA	NA	NA	1	Wald ratio	P01210
EGFR--eur.annotated.liftover.hg38.refined	PENK	deCODESoma	pQTL	0.0184577	0.0554112	0.739055	0.947401	3.94857	5	0.556844	0.0746366	0.156924	0.659153	3.80215	4	0.433444	6	Inverse variance weighted (fixed effects)	P01210
EGFR--eur.annotated.liftover.hg38.refined	CGA|FSHB	Fenland	pQTL	0.0489387	0.325472	0.880479	0.975449	NA	NA	NA	NA	NA	NA	NA	NA	NA	1	Wald ratio	P01215|P01225
EGFR--eur.annotated.liftover.hg38.refined	CGA|LHB	Fenland	pQTL	-0.118845	0.116842	0.309085	0.699175	NA	NA	NA	NA	NA	NA	NA	NA	NA	1	Wald ratio	P01215|P01229
EGFR--eur.annotated.liftover.hg38.refined	CGA|CGB|CGB5|CGB7|CGB8|CGB3	Fenland	pQTL	0.0752467	0.0751382	0.316613	0.706812	NA	NA	NA	NA	NA	NA	NA	NA	NA	1	Wald ratio	P01215|P01233
EGFR--eur.annotated.liftover.hg38.refined	FSHB	UKBBOlink	pQTL	0.0565199	0.375891	0.880479	0.954069	NA	NA	NA	NA	NA	NA	NA	NA	NA	1	Wald ratio	P01225
EGFR--eur.annotated.liftover.hg38.refined	LHB	ARIC	pQTL	-0.133281	0.127788	0.296958	0.610304	NA	NA	NA	NA	NA	NA	NA	NA	NA	1	Wald ratio	P01229
EGFR--eur.annotated.liftover.hg38.refined	LHB	Fenland	pQTL	-0.172846	0.170145	0.30969	0.699697	NA	NA	NA	NA	NA	NA	NA	NA	NA	1	Wald ratio	P01229
EGFR--eur.annotated.liftover.hg38.refined	LHB	UKBBOlink	pQTL	-0.600306	0.582014	0.30234	0.624245	NA	NA	NA	NA	NA	NA	NA	NA	NA	1	Wald ratio	P01229
EGFR--eur.annotated.liftover.hg38.refined	LHB	deCODESoma	pQTL	-0.124367	0.122271	0.309085	0.776822	NA	NA	NA	NA	NA	NA	NA	NA	NA	1	Wald ratio	P01229
EGFR--eur.annotated.liftover.hg38.refined	CALCA	UKBBOlink	pQTL	-0.557049	0.366479	0.128511	0.420524	NA	NA	NA	NA	NA	NA	NA	NA	NA	1	Wald ratio	P01258
EGFR--eur.annotated.liftover.hg38.refined	TG	UKBBOlink	pQTL	1.19414	0.556206	0.0317989	0.183522	NA	NA	NA	NA	NA	NA	NA	NA	NA	1	Wald ratio	P01266
EGFR--eur.annotated.liftover.hg38.refined	TG	deCODESoma	pQTL	0.229937	0.378277	0.543285	0.891018	7.55216	1	0.00599381	NA	NA	NA	NA	NA	NA	2	Inverse variance weighted (fixed effects)	P01266
EGFR--eur.annotated.liftover.hg38.refined	LTA	UKBBOlink	pQTL	0.0705433	0.0499096	0.157531	0.466525	NA	NA	NA	NA	NA	NA	NA	NA	NA	1	Wald ratio	P01374
EGFR--eur.annotated.liftover.hg38.refined	LTA|LTB	Fenland	pQTL	0.225286	0.23165	0.330788	0.712965	NA	NA	NA	NA	NA	NA	NA	NA	NA	1	Wald ratio	P01374|Q06643
EGFR--eur.annotated.liftover.hg38.refined	IL2RA	ARIC	pQTL	-0.198518	0.268196	0.459181	0.750428	NA	NA	NA	NA	NA	NA	NA	NA	NA	1	Wald ratio	P01589
EGFR--eur.annotated.liftover.hg38.refined	IL2RA	UKBBOlink	pQTL	-0.0473759	0.0640046	0.459181	0.750218	NA	NA	NA	NA	NA	NA	NA	NA	NA	1	Wald ratio	P01589
EGFR--eur.annotated.liftover.hg38.refined	IL2RA	deCODESoma	pQTL	-0.74359	0.444139	0.094086	0.481112	NA	NA	NA	NA	NA	NA	NA	NA	NA	1	Wald ratio	P01589
EGFR--eur.annotated.liftover.hg38.refined	CD4	ARIC	pQTL	0.136305	0.298796	0.648261	0.880104	NA	NA	NA	NA	NA	NA	NA	NA	NA	1	Wald ratio	P01730
EGFR--eur.annotated.liftover.hg38.refined	CD4	UKBBOlink	pQTL	0.0565	0.123855	0.648261	0.869452	NA	NA	NA	NA	NA	NA	NA	NA	NA	1	Wald ratio	P01730
EGFR--eur.annotated.liftover.hg38.refined	CD4	deCODESoma	pQTL	0.166393	0.364754	0.648261	0.918905	NA	NA	NA	NA	NA	NA	NA	NA	NA	1	Wald ratio	P01730
EGFR--eur.annotated.liftover.hg38.refined	CD8A	ARIC	pQTL	-0.117239	0.100575	0.243739	0.549089	NA	NA	NA	NA	NA	NA	NA	NA	NA	1	Wald ratio	P01732
EGFR--eur.annotated.liftover.hg38.refined	CD8A	Fenland	pQTL	-0.114178	0.120528	0.343476	0.721683	0.477879	1	0.489384	NA	NA	NA	NA	NA	NA	2	Inverse variance weighted (fixed effects)	P01732
EGFR--eur.annotated.liftover.hg38.refined	CD8A	UKBBOlink	pQTL	-0.165185	0.141706	0.243739	0.564904	NA	NA	NA	NA	NA	NA	NA	NA	NA	1	Wald ratio	P01732
EGFR--eur.annotated.liftover.hg38.refined	CD8A	deCODESoma	pQTL	-0.117661	0.110357	0.286339	0.766576	0.237435	1	0.626065	NA	NA	NA	NA	NA	NA	2	Inverse variance weighted (fixed effects)	P01732
EGFR--eur.annotated.liftover.hg38.refined	PIGR	ARIC	pQTL	-0.19231	0.179651	0.284412	0.593094	NA	NA	NA	NA	NA	NA	NA	NA	NA	1	Wald ratio	P01833
EGFR--eur.annotated.liftover.hg38.refined	PIGR	Fenland	pQTL	0.132266	0.220641	0.548865	0.865883	NA	NA	NA	NA	NA	NA	NA	NA	NA	1	Wald ratio	P01833
EGFR--eur.annotated.liftover.hg38.refined	PIGR	UKBBOlink	pQTL	0.172999	0.226138	0.444264	0.737897	NA	NA	NA	NA	NA	NA	NA	NA	NA	1	Wald ratio	P01833
EGFR--eur.annotated.liftover.hg38.refined	PIGR	deCODESoma	pQTL	-0.197076	0.235855	0.403391	0.821527	NA	NA	NA	NA	NA	NA	NA	NA	NA	1	Wald ratio	P01833
EGFR--eur.annotated.liftover.hg38.refined	IGHG1 IGHG2 IGHG3 IGHG4 IGK@ IGL@	ARIC	pQTL	-0.237073	0.295223	0.421957	0.722036	NA	NA	NA	NA	NA	NA	NA	NA	NA	1	Wald ratio	P01857
EGFR--eur.annotated.liftover.hg38.refined	IGHG1	Fenland	pQTL	-0.653211	0.374924	0.0814645	0.385272	NA	NA	NA	NA	NA	NA	NA	NA	NA	1	Wald ratio	P01857
EGFR--eur.annotated.liftover.hg38.refined	IGHA1|IGHA2	Fenland	pQTL	0.0691255	0.212944	0.74547	0.941694	NA	NA	NA	NA	NA	NA	NA	NA	NA	1	Wald ratio	P01876|P01877
EGFR--eur.annotated.liftover.hg38.refined	HLA-DRA	UKBBOlink	pQTL	-0.306529	0.0716409	1.87998e-05	0.00079476	NA	NA	NA	NA	NA	NA	NA	NA	NA	1	Wald ratio	P01903
EGFR--eur.annotated.liftover.hg38.refined	HLA-DQA2	ARIC	pQTL	0.377387	0.0669792	1.75687e-08	1.61632e-06	NA	NA	NA	NA	NA	NA	NA	NA	NA	1	Wald ratio	P01906
EGFR--eur.annotated.liftover.hg38.refined	HLA-DQA2	Fenland	pQTL	0.32222	0.0893161	0.000309007	0.00926305	NA	NA	NA	NA	NA	NA	NA	NA	NA	1	Wald ratio	P01906
EGFR--eur.annotated.liftover.hg38.refined	HLA-DQA2	deCODESoma	pQTL	-0.514932	0.113139	5.33056e-06	0.000328531	11.0592	3	0.01141	-0.994795	0.662897	0.272238	8.51303	2	0.0141716	4	Inverse variance weighted (fixed effects)	P01906
EGFR--eur.annotated.liftover.hg38.refined	HBZ	ARIC	pQTL	-0.0094971	0.0568387	0.8673	0.956478	NA	NA	NA	NA	NA	NA	NA	NA	NA	1	Wald ratio	P02008
EGFR--eur.annotated.liftover.hg38.refined	HBZ	Fenland	pQTL	-0.0467028	0.0485795	0.336367	0.718012	2.25077	2	0.324527	-0.0344573	0.167874	0.871119	2.23613	1	0.134818	3	Inverse variance weighted (fixed effects)	P02008
EGFR--eur.annotated.liftover.hg38.refined	HBZ	UKBBOlink	pQTL	-0.00640236	0.0383171	0.8673	0.949622	NA	NA	NA	NA	NA	NA	NA	NA	NA	1	Wald ratio	P02008
EGFR--eur.annotated.liftover.hg38.refined	HBZ	deCODESoma	pQTL	-0.0292591	0.027711	0.29103	0.769105	16.5229	10	0.0856107	-0.0698557	0.0586961	0.264442	15.224	9	0.0849645	11	Inverse variance weighted (fixed effects)	P02008
EGFR--eur.annotated.liftover.hg38.refined	COL2A1	ARIC	pQTL	-0.221032	0.0869453	0.0110157	0.0941453	NA	NA	NA	NA	NA	NA	NA	NA	NA	1	Wald ratio	P02458
EGFR--eur.annotated.liftover.hg38.refined	COL2A1	Fenland	pQTL	-0.0432177	0.0410333	0.292233	0.683832	14.0731	2	0.000879154	-0.254408	0.14177	0.323656	3.42305	1	0.0642923	3	Inverse variance weighted (fixed effects)	P02458
EGFR--eur.annotated.liftover.hg38.refined	COL2A1	UKBBOlink	pQTL	0.132791	0.0525519	0.0115089	0.106567	NA	NA	NA	NA	NA	NA	NA	NA	NA	1	Wald ratio	P02458
EGFR--eur.annotated.liftover.hg38.refined	COL2A1	deCODESoma	pQTL	0.0303702	0.0316676	0.337543	0.795355	29.2805	3	1.95519e-06	-0.535938	0.481549	0.381568	17.0437	2	0.000199069	4	Inverse variance weighted (fixed effects)	P02458
EGFR--eur.annotated.liftover.hg38.refined	COL3A1	deCODESoma	pQTL	-1.74737	0.702632	0.0128865	0.166741	NA	NA	NA	NA	NA	NA	NA	NA	NA	1	Wald ratio	P02461
EGFR--eur.annotated.liftover.hg38.refined	COL4A1	UKBBOlink	pQTL	0.0602482	0.215482	0.779787	0.920167	NA	NA	NA	NA	NA	NA	NA	NA	NA	1	Wald ratio	P02462
EGFR--eur.annotated.liftover.hg38.refined	APOA1	UKBBOlink	pQTL	-1.08037	0.616455	0.0796791	0.314907	NA	NA	NA	NA	NA	NA	NA	NA	NA	1	Wald ratio	P02647
EGFR--eur.annotated.liftover.hg38.refined	APOA1	deCODESoma	pQTL	0.213349	0.489869	0.663183	0.923409	NA	NA	NA	NA	NA	NA	NA	NA	NA	1	Wald ratio	P02647
EGFR--eur.annotated.liftover.hg38.refined	APOE	ARIC	pQTL	-0.870055	0.176011	7.68577e-07	4.62329e-05	NA	NA	NA	NA	NA	NA	NA	NA	NA	1	Wald ratio	P02649
EGFR--eur.annotated.liftover.hg38.refined	APOE	Fenland	pQTL	-0.142969	0.115102	0.214199	0.613739	2.80573	1	0.0939278	NA	NA	NA	NA	NA	NA	2	Inverse variance weighted (fixed effects)	P02649
EGFR--eur.annotated.liftover.hg38.refined	APOE	UKBBOlink	pQTL	0.257908	0.0521744	7.68577e-07	4.81357e-05	NA	NA	NA	NA	NA	NA	NA	NA	NA	1	Wald ratio	P02649
EGFR--eur.annotated.liftover.hg38.refined	APOE	deCODESoma	pQTL	0.468653	0.169092	0.00557828	0.100878	2.11256	1	0.146095	NA	NA	NA	NA	NA	NA	2	Inverse variance weighted (fixed effects)	P02649
EGFR--eur.annotated.liftover.hg38.refined	APOA2	UKBBOlink	pQTL	1.1647	0.561498	0.0380542	0.198686	NA	NA	NA	NA	NA	NA	NA	NA	NA	1	Wald ratio	P02652
EGFR--eur.annotated.liftover.hg38.refined	APOC1	Fenland	pQTL	-0.727273	0.322058	0.0239328	0.195543	NA	NA	NA	NA	NA	NA	NA	NA	NA	1	Wald ratio	P02654
EGFR--eur.annotated.liftover.hg38.refined	APOC1	deCODESoma	pQTL	0.412587	0.767677	0.590957	0.906961	NA	NA	NA	NA	NA	NA	NA	NA	NA	1	Wald ratio	P02654
EGFR--eur.annotated.liftover.hg38.refined	APOC3	ARIC	pQTL	0.738447	0.322725	0.0221281	0.146027	NA	NA	NA	NA	NA	NA	NA	NA	NA	1	Wald ratio	P02656
EGFR--eur.annotated.liftover.hg38.refined	APOC3	Fenland	pQTL	-0.782216	0.250119	0.00176374	0.036274	NA	NA	NA	NA	NA	NA	NA	NA	NA	1	Wald ratio	P02656
EGFR--eur.annotated.liftover.hg38.refined	APOC3	deCODESoma	pQTL	-0.26531	0.202256	0.189603	0.662761	13.4101	1	0.000250268	NA	NA	NA	NA	NA	NA	2	Inverse variance weighted (fixed effects)	P02656
EGFR--eur.annotated.liftover.hg38.refined	FGA|FGB|FGG	Fenland	pQTL	-0.28305	0.26056	0.277339	0.671892	NA	NA	NA	NA	NA	NA	NA	NA	NA	1	Wald ratio	P02671|P02675|P02679
EGFR--eur.annotated.liftover.hg38.refined	FGG	ARIC	pQTL	0.290927	0.209175	0.164277	0.463771	NA	NA	NA	NA	NA	NA	NA	NA	NA	1	Wald ratio	P02679
EGFR--eur.annotated.liftover.hg38.refined	FGG	Fenland	pQTL	-0.282276	0.259847	0.277339	0.671892	NA	NA	NA	NA	NA	NA	NA	NA	NA	1	Wald ratio	P02679
EGFR--eur.annotated.liftover.hg38.refined	FGG	deCODESoma	pQTL	-0.21175	0.192982	0.272531	0.761657	NA	NA	NA	NA	NA	NA	NA	NA	NA	1	Wald ratio	P02679
EGFR--eur.annotated.liftover.hg38.refined	SLC4A1	UKBBOlink	pQTL	0.74291	0.666807	0.265223	0.590899	NA	NA	NA	NA	NA	NA	NA	NA	NA	1	Wald ratio	P02730
EGFR--eur.annotated.liftover.hg38.refined	CRP	ARIC	pQTL	0.0949241	0.141656	0.502792	0.787943	NA	NA	NA	NA	NA	NA	NA	NA	NA	1	Wald ratio	P02741
EGFR--eur.annotated.liftover.hg38.refined	CRP	Fenland	pQTL	0.141335	0.221537	0.52349	0.852861	NA	NA	NA	NA	NA	NA	NA	NA	NA	1	Wald ratio	P02741
EGFR--eur.annotated.liftover.hg38.refined	CRP	deCODESoma	pQTL	-0.062363	0.311122	0.841132	0.977646	2.72021	1	0.0990849	NA	NA	NA	NA	NA	NA	2	Inverse variance weighted (fixed effects)	P02741
EGFR--eur.annotated.liftover.hg38.refined	APCS	ARIC	pQTL	0.163221	0.137666	0.235771	0.542273	NA	NA	NA	NA	NA	NA	NA	NA	NA	1	Wald ratio	P02743
EGFR--eur.annotated.liftover.hg38.refined	APCS	Fenland	pQTL	0.286076	0.153653	0.0626274	0.334191	0.179387	1	0.6719	NA	NA	NA	NA	NA	NA	2	Inverse variance weighted (fixed effects)	P02743
EGFR--eur.annotated.liftover.hg38.refined	APCS	UKBBOlink	pQTL	-0.278426	0.230402	0.22688	0.55167	NA	NA	NA	NA	NA	NA	NA	NA	NA	1	Wald ratio	P02743
EGFR--eur.annotated.liftover.hg38.refined	APCS	deCODESoma	pQTL	0.0286629	0.130927	0.826711	0.977646	5.98912	2	0.0500586	-0.644624	0.321758	0.294729	0.741586	1	0.389153	3	Inverse variance weighted (fixed effects)	P02743
EGFR--eur.annotated.liftover.hg38.refined	C1QA	UKBBOlink	pQTL	0.0657431	0.112318	0.558325	0.823846	NA	NA	NA	NA	NA	NA	NA	NA	NA	1	Wald ratio	P02745
EGFR--eur.annotated.liftover.hg38.refined	C1QC	ARIC	pQTL	0.0164168	0.109411	0.880727	0.959466	NA	NA	NA	NA	NA	NA	NA	NA	NA	1	Wald ratio	P02747
EGFR--eur.annotated.liftover.hg38.refined	C1QC	Fenland	pQTL	-0.016261	0.0742936	0.826747	0.954375	7.06256	5	0.216029	0.192337	0.13964	0.240447	3.95003	4	0.412811	6	Inverse variance weighted (fixed effects)	P02747
EGFR--eur.annotated.liftover.hg38.refined	C1QC	deCODESoma	pQTL	-0.0615913	0.0547122	0.260279	0.74879	9.13685	9	0.424739	0.0246781	0.0852711	0.779628	7.39705	8	0.494461	10	Inverse variance weighted (fixed effects)	P02747
EGFR--eur.annotated.liftover.hg38.refined	C9	ARIC	pQTL	-0.857931	0.174696	9.06125e-07	5.24881e-05	NA	NA	NA	NA	NA	NA	NA	NA	NA	1	Wald ratio	P02748
EGFR--eur.annotated.liftover.hg38.refined	C9	Fenland	pQTL	-0.882832	0.193282	4.93372e-06	0.000264025	5.71557	2	0.0573957	0.767178	1.1208	0.617875	1.73962	1	0.187186	3	Inverse variance weighted (fixed effects)	P02748
EGFR--eur.annotated.liftover.hg38.refined	C9	deCODESoma	pQTL	1.84254	0.386247	1.83876e-06	0.000134574	NA	NA	NA	NA	NA	NA	NA	NA	NA	1	Wald ratio	P02748
EGFR--eur.annotated.liftover.hg38.refined	APOH	ARIC	pQTL	-0.0542979	0.0680516	0.424933	0.72554	NA	NA	NA	NA	NA	NA	NA	NA	NA	1	Wald ratio	P02749
EGFR--eur.annotated.liftover.hg38.refined	APOH	Fenland	pQTL	-0.0284508	0.0602775	0.636929	0.905822	1.39822	1	0.237022	NA	NA	NA	NA	NA	NA	2	Inverse variance weighted (fixed effects)	P02749
EGFR--eur.annotated.liftover.hg38.refined	APOH	UKBBOlink	pQTL	-0.0569962	0.0714335	0.424933	0.725599	NA	NA	NA	NA	NA	NA	NA	NA	NA	1	Wald ratio	P02749
EGFR--eur.annotated.liftover.hg38.refined	APOH	deCODESoma	pQTL	0.0331726	0.0525176	0.527617	0.888545	2.21397	1	0.136766	NA	NA	NA	NA	NA	NA	2	Inverse variance weighted (fixed effects)	P02749
EGFR--eur.annotated.liftover.hg38.refined	FN1	ARIC	pQTL	-0.0746195	0.159749	0.640425	0.872639	NA	NA	NA	NA	NA	NA	NA	NA	NA	1	Wald ratio	P02751
EGFR--eur.annotated.liftover.hg38.refined	FN1	Fenland	pQTL	0.17784	0.421788	0.673293	0.921261	NA	NA	NA	NA	NA	NA	NA	NA	NA	1	Wald ratio	P02751
EGFR--eur.annotated.liftover.hg38.refined	FN1	UKBBOlink	pQTL	-0.0460239	0.101878	0.651446	0.869452	NA	NA	NA	NA	NA	NA	NA	NA	NA	1	Wald ratio	P02751
EGFR--eur.annotated.liftover.hg38.refined	FN1	deCODESoma	pQTL	-0.118399	0.253474	0.640425	0.917832	NA	NA	NA	NA	NA	NA	NA	NA	NA	1	Wald ratio	P02751
EGFR--eur.annotated.liftover.hg38.refined	RBP4	ARIC	pQTL	-0.475164	0.234267	0.0425294	0.216665	NA	NA	NA	NA	NA	NA	NA	NA	NA	1	Wald ratio	P02753
EGFR--eur.annotated.liftover.hg38.refined	RBP4	Fenland	pQTL	-0.724744	0.300146	0.015751	0.154459	NA	NA	NA	NA	NA	NA	NA	NA	NA	1	Wald ratio	P02753
EGFR--eur.annotated.liftover.hg38.refined	RBP4	deCODESoma	pQTL	-0.768543	0.37891	0.0425294	0.325747	NA	NA	NA	NA	NA	NA	NA	NA	NA	1	Wald ratio	P02753
EGFR--eur.annotated.liftover.hg38.refined	AMBP	ARIC	pQTL	-0.559323	0.288618	0.0526316	0.245233	NA	NA	NA	NA	NA	NA	NA	NA	NA	1	Wald ratio	P02760
EGFR--eur.annotated.liftover.hg38.refined	AMBP	Fenland	pQTL	0.405188	0.232717	0.0816621	0.385272	0.224947	1	0.635296	NA	NA	NA	NA	NA	NA	2	Inverse variance weighted (fixed effects)	P02760
EGFR--eur.annotated.liftover.hg38.refined	AMBP	deCODESoma	pQTL	0.480407	0.240667	0.0459177	0.33606	0.364946	1	0.545772	NA	NA	NA	NA	NA	NA	2	Inverse variance weighted (fixed effects)	P02760
EGFR--eur.annotated.liftover.hg38.refined	ORM1	UKBBOlink	pQTL	-0.0677873	0.112079	0.545299	0.816741	NA	NA	NA	NA	NA	NA	NA	NA	NA	1	Wald ratio	P02763
EGFR--eur.annotated.liftover.hg38.refined	AHSG	ARIC	pQTL	-0.0776381	0.0760931	0.307584	0.616745	NA	NA	NA	NA	NA	NA	NA	NA	NA	1	Wald ratio	P02765
EGFR--eur.annotated.liftover.hg38.refined	AHSG	Fenland	pQTL	-0.0810614	0.0748076	0.278543	0.671892	0.832771	1	0.361473	NA	NA	NA	NA	NA	NA	2	Inverse variance weighted (fixed effects)	P02765
EGFR--eur.annotated.liftover.hg38.refined	AHSG	UKBBOlink	pQTL	-0.0452621	0.057687	0.432679	0.730719	NA	NA	NA	NA	NA	NA	NA	NA	NA	1	Wald ratio	P02765
EGFR--eur.annotated.liftover.hg38.refined	AHSG	deCODESoma	pQTL	0.0441653	0.0566981	0.436006	0.84811	3.67119	3	0.299229	-0.128612	0.204208	0.593178	2.6256	2	0.269066	4	Inverse variance weighted (fixed effects)	P02765
EGFR--eur.annotated.liftover.hg38.refined	TTR	UKBBOlink	pQTL	-1.3683	0.329957	3.36997e-05	0.00126636	NA	NA	NA	NA	NA	NA	NA	NA	NA	1	Wald ratio	P02766
EGFR--eur.annotated.liftover.hg38.refined	AFP	ARIC	pQTL	-0.10441	0.348807	0.764685	0.921392	NA	NA	NA	NA	NA	NA	NA	NA	NA	1	Wald ratio	P02771
EGFR--eur.annotated.liftover.hg38.refined	AFP	UKBBOlink	pQTL	0.185439	0.203714	0.362669	0.673693	NA	NA	NA	NA	NA	NA	NA	NA	NA	1	Wald ratio	P02771
EGFR--eur.annotated.liftover.hg38.refined	GC	ARIC	pQTL	0.811714	0.240093	0.000722675	0.0129915	NA	NA	NA	NA	NA	NA	NA	NA	NA	1	Wald ratio	P02774
EGFR--eur.annotated.liftover.hg38.refined	GC	Fenland	pQTL	0.821271	0.24292	0.000722675	0.0177812	NA	NA	NA	NA	NA	NA	NA	NA	NA	1	Wald ratio	P02774
EGFR--eur.annotated.liftover.hg38.refined	GC	UKBBOlink	pQTL	-0.101404	0.0338569	0.00274367	0.0414246	NA	NA	NA	NA	NA	NA	NA	NA	NA	1	Wald ratio	P02774
EGFR--eur.annotated.liftover.hg38.refined	GC	deCODESoma	pQTL	-0.495404	0.217521	0.0227564	0.231976	3.79042	1	0.0515466	NA	NA	NA	NA	NA	NA	2	Inverse variance weighted (fixed effects)	P02774
EGFR--eur.annotated.liftover.hg38.refined	PF4	ARIC	pQTL	0.382995	0.239811	0.11025	0.381149	NA	NA	NA	NA	NA	NA	NA	NA	NA	1	Wald ratio	P02776
EGFR--eur.annotated.liftover.hg38.refined	PF4	Fenland	pQTL	0.682994	0.431818	0.113725	0.459067	NA	NA	NA	NA	NA	NA	NA	NA	NA	1	Wald ratio	P02776
EGFR--eur.annotated.liftover.hg38.refined	PF4	UKBBOlink	pQTL	0.867315	0.548354	0.113725	0.387442	NA	NA	NA	NA	NA	NA	NA	NA	NA	1	Wald ratio	P02776
EGFR--eur.annotated.liftover.hg38.refined	TFRC	ARIC	pQTL	-0.473581	0.397486	0.23348	0.539384	NA	NA	NA	NA	NA	NA	NA	NA	NA	1	Wald ratio	P02786
EGFR--eur.annotated.liftover.hg38.refined	TFRC	Fenland	pQTL	-0.00307692	0.389744	0.993701	0.999595	NA	NA	NA	NA	NA	NA	NA	NA	NA	1	Wald ratio	P02786
EGFR--eur.annotated.liftover.hg38.refined	TFRC	UKBBOlink	pQTL	-0.000381339	0.0701663	0.995664	0.999065	NA	NA	NA	NA	NA	NA	NA	NA	NA	1	Wald ratio	P02786
EGFR--eur.annotated.liftover.hg38.refined	TFRC	deCODESoma	pQTL	0.0310633	0.474313	0.947783	0.991529	NA	NA	NA	NA	NA	NA	NA	NA	NA	1	Wald ratio	P02786
EGFR--eur.annotated.liftover.hg38.refined	TF	ARIC	pQTL	0.60048	0.23064	0.00922678	0.0858969	NA	NA	NA	NA	NA	NA	NA	NA	NA	1	Wald ratio	P02787
EGFR--eur.annotated.liftover.hg38.refined	TF	Fenland	pQTL	-0.814534	0.297502	0.00618303	0.0845316	NA	NA	NA	NA	NA	NA	NA	NA	NA	1	Wald ratio	P02787
EGFR--eur.annotated.liftover.hg38.refined	TF	UKBBOlink	pQTL	0.323631	0.120449	0.00721253	0.0767068	NA	NA	NA	NA	NA	NA	NA	NA	NA	1	Wald ratio	P02787
EGFR--eur.annotated.liftover.hg38.refined	LTF	Fenland	pQTL	-0.0365344	0.140325	0.794589	0.944397	1.75664	1	0.185044	NA	NA	NA	NA	NA	NA	2	Inverse variance weighted (fixed effects)	P02788
EGFR--eur.annotated.liftover.hg38.refined	LTF	deCODESoma	pQTL	0.0821472	0.151649	0.58803	0.90603	1.11974	1	0.289975	NA	NA	NA	NA	NA	NA	2	Inverse variance weighted (fixed effects)	P02788
EGFR--eur.annotated.liftover.hg38.refined	FTL	deCODESoma	pQTL	0.274713	0.547708	0.615971	0.909532	3.91652	1	0.0478138	NA	NA	NA	NA	NA	NA	2	Inverse variance weighted (fixed effects)	P02792
EGFR--eur.annotated.liftover.hg38.refined	BGLAP	UKBBOlink	pQTL	-0.505906	0.318207	0.111866	0.385265	NA	NA	NA	NA	NA	NA	NA	NA	NA	1	Wald ratio	P02818
EGFR--eur.annotated.liftover.hg38.refined	ANG	ARIC	pQTL	-0.147272	0.0693681	0.0337496	0.186517	NA	NA	NA	NA	NA	NA	NA	NA	NA	1	Wald ratio	P03950
EGFR--eur.annotated.liftover.hg38.refined	ANG	Fenland	pQTL	-0.0383468	0.0469529	0.414095	0.781117	5.31607	3	0.150063	-0.369825	0.171671	0.164036	1.28625	2	0.525646	4	Inverse variance weighted (fixed effects)	P03950
EGFR--eur.annotated.liftover.hg38.refined	ANG	UKBBOlink	pQTL	-0.183675	0.0865148	0.0337496	0.187117	NA	NA	NA	NA	NA	NA	NA	NA	NA	1	Wald ratio	P03950
EGFR--eur.annotated.liftover.hg38.refined	ANG	deCODESoma	pQTL	-0.0474085	0.0291663	0.104066	0.511384	8.07839	9	0.526266	-0.134904	0.0751869	0.11052	6.48429	8	0.593151	10	Inverse variance weighted (fixed effects)	P03950
EGFR--eur.annotated.liftover.hg38.refined	F11	ARIC	pQTL	-0.0628319	0.0943673	0.505524	0.790578	NA	NA	NA	NA	NA	NA	NA	NA	NA	1	Wald ratio	P03951
EGFR--eur.annotated.liftover.hg38.refined	F11	Fenland	pQTL	-0.0371976	0.06991	0.594672	0.887507	0.160691	1	0.688521	NA	NA	NA	NA	NA	NA	2	Inverse variance weighted (fixed effects)	P03951
EGFR--eur.annotated.liftover.hg38.refined	F11	UKBBOlink	pQTL	-0.0683181	0.102607	0.505524	0.786423	NA	NA	NA	NA	NA	NA	NA	NA	NA	1	Wald ratio	P03951
EGFR--eur.annotated.liftover.hg38.refined	F11	deCODESoma	pQTL	-0.0284505	0.0613294	0.642722	0.918249	0.883335	5	0.971416	-0.0555409	0.109343	0.638218	0.793778	4	0.93928	6	Inverse variance weighted (fixed effects)	P03951
EGFR--eur.annotated.liftover.hg38.refined	KLKB1	Fenland	pQTL	-0.0664647	0.0680684	0.328847	0.711717	NA	NA	NA	NA	NA	NA	NA	NA	NA	1	Wald ratio	P03952
EGFR--eur.annotated.liftover.hg38.refined	KLKB1	UKBBOlink	pQTL	0.0528463	0.108006	0.624635	0.854984	NA	NA	NA	NA	NA	NA	NA	NA	NA	1	Wald ratio	P03952
EGFR--eur.annotated.liftover.hg38.refined	KLKB1	deCODESoma	pQTL	0.0247924	0.0555089	0.655136	0.920413	3.36774	4	0.498271	0.188436	0.10672	0.175623	0.144389	3	0.986024	5	Inverse variance weighted (fixed effects)	P03952
EGFR--eur.annotated.liftover.hg38.refined	MMP1	ARIC	pQTL	0.0924585	0.12414	0.456398	0.750122	NA	NA	NA	NA	NA	NA	NA	NA	NA	1	Wald ratio	P03956
EGFR--eur.annotated.liftover.hg38.refined	MMP1	Fenland	pQTL	0.0158697	0.0534172	0.766397	0.942463	6.02574	6	0.420313	0.0202391	0.110045	0.861306	6.02309	5	0.303979	7	Inverse variance weighted (fixed effects)	P03956
EGFR--eur.annotated.liftover.hg38.refined	MMP1	UKBBOlink	pQTL	0.0533299	0.0868005	0.538954	0.81155	NA	NA	NA	NA	NA	NA	NA	NA	NA	1	Wald ratio	P03956
EGFR--eur.annotated.liftover.hg38.refined	MMP1	deCODESoma	pQTL	0.00559286	0.0437812	0.89835	0.983382	5.07008	11	0.927725	-0.0199271	0.085725	0.820874	4.95019	10	0.89448	12	Inverse variance weighted (fixed effects)	P03956
EGFR--eur.annotated.liftover.hg38.refined	SLPI	Fenland	pQTL	-0.408064	0.266341	0.125495	0.474854	NA	NA	NA	NA	NA	NA	NA	NA	NA	1	Wald ratio	P03973
EGFR--eur.annotated.liftover.hg38.refined	SLPI	deCODESoma	pQTL	-0.153427	0.194833	0.431	0.844533	16.9402	3	0.000727033	-1.92901	0.48317	0.0573905	0.813419	2	0.665838	4	Inverse variance weighted (fixed effects)	P03973
EGFR--eur.annotated.liftover.hg38.refined	C4BPA	ARIC	pQTL	-0.0358106	0.0732958	0.625142	0.867322	NA	NA	NA	NA	NA	NA	NA	NA	NA	1	Wald ratio	P04003
EGFR--eur.annotated.liftover.hg38.refined	C4BPA	Fenland	pQTL	0.0747772	0.105773	0.479592	0.821421	NA	NA	NA	NA	NA	NA	NA	NA	NA	1	Wald ratio	P04003
EGFR--eur.annotated.liftover.hg38.refined	C4BPA	deCODESoma	pQTL	0.401205	0.463855	0.387074	0.813178	NA	NA	NA	NA	NA	NA	NA	NA	NA	1	Wald ratio	P04003
EGFR--eur.annotated.liftover.hg38.refined	VTN,SEBOX	Fenland	pQTL	0.088175	0.0299926	0.00328328	0.0539437	NA	NA	NA	NA	NA	NA	NA	NA	NA	1	Wald ratio	P04004
EGFR--eur.annotated.liftover.hg38.refined	VTN	deCODESoma	pQTL	0.0789319	0.0268486	0.00328328	0.069904	NA	NA	NA	NA	NA	NA	NA	NA	NA	1	Wald ratio	P04004
EGFR--eur.annotated.liftover.hg38.refined	CAT	ARIC	pQTL	-0.0638168	0.129064	0.620984	0.867322	NA	NA	NA	NA	NA	NA	NA	NA	NA	1	Wald ratio	P04040
EGFR--eur.annotated.liftover.hg38.refined	CAT	Fenland	pQTL	-0.105949	0.114629	0.35534	0.728175	0.123069	1	0.725729	NA	NA	NA	NA	NA	NA	2	Inverse variance weighted (fixed effects)	P04040
EGFR--eur.annotated.liftover.hg38.refined	CAT	UKBBOlink	pQTL	0.107188	0.244845	0.661547	0.874307	NA	NA	NA	NA	NA	NA	NA	NA	NA	1	Wald ratio	P04040
EGFR--eur.annotated.liftover.hg38.refined	CAT	deCODESoma	pQTL	-0.0413633	0.187276	0.825195	0.977646	0.928582	1	0.335232	NA	NA	NA	NA	NA	NA	2	Inverse variance weighted (fixed effects)	P04040
EGFR--eur.annotated.liftover.hg38.refined	PLA2G1B	UKBBOlink	pQTL	-0.201675	0.729245	0.782123	0.920431	NA	NA	NA	NA	NA	NA	NA	NA	NA	1	Wald ratio	P04054
EGFR--eur.annotated.liftover.hg38.refined	FUCA1	UKBBOlink	pQTL	0.261323	0.101858	0.0103012	0.100805	NA	NA	NA	NA	NA	NA	NA	NA	NA	1	Wald ratio	P04066
EGFR--eur.annotated.liftover.hg38.refined	PROC	ARIC	pQTL	-0.0839213	0.161786	0.603958	0.855608	NA	NA	NA	NA	NA	NA	NA	NA	NA	1	Wald ratio	P04070
EGFR--eur.annotated.liftover.hg38.refined	PROC	deCODESoma	pQTL	-0.11078	0.25748	0.667016	0.924055	0.811475	1	0.367684	NA	NA	NA	NA	NA	NA	2	Inverse variance weighted (fixed effects)	P04070
EGFR--eur.annotated.liftover.hg38.refined	ANXA1	ARIC	pQTL	-0.0580135	0.217943	0.790095	0.932521	NA	NA	NA	NA	NA	NA	NA	NA	NA	1	Wald ratio	P04083
EGFR--eur.annotated.liftover.hg38.refined	ANXA1	Fenland	pQTL	-0.111363	0.198436	0.574659	0.88433	NA	NA	NA	NA	NA	NA	NA	NA	NA	1	Wald ratio	P04083
EGFR--eur.annotated.liftover.hg38.refined	ANXA1	deCODESoma	pQTL	0.814737	0.415789	0.050055	0.346572	NA	NA	NA	NA	NA	NA	NA	NA	NA	1	Wald ratio	P04083
EGFR--eur.annotated.liftover.hg38.refined	RLN2	UKBBOlink	pQTL	-0.276282	0.288926	0.338953	0.655051	NA	NA	NA	NA	NA	NA	NA	NA	NA	1	Wald ratio	P04090
EGFR--eur.annotated.liftover.hg38.refined	APOB	Fenland	pQTL	0.470721	0.352853	0.18219	0.569492	NA	NA	NA	NA	NA	NA	NA	NA	NA	1	Wald ratio	P04114
EGFR--eur.annotated.liftover.hg38.refined	APOB	deCODESoma	pQTL	0.0711645	0.809612	0.929957	0.990761	NA	NA	NA	NA	NA	NA	NA	NA	NA	1	Wald ratio	P04114
EGFR--eur.annotated.liftover.hg38.refined	CLPS	ARIC	pQTL	-0.098659	0.0897556	0.271683	0.580481	NA	NA	NA	NA	NA	NA	NA	NA	NA	1	Wald ratio	P04118
EGFR--eur.annotated.liftover.hg38.refined	CLPS	Fenland	pQTL	-0.132688	0.0687967	0.0537675	0.304541	4.00486	4	0.405349	0.845087	1.02857	0.471511	3.07449	3	0.380282	5	Inverse variance weighted (fixed effects)	P04118
EGFR--eur.annotated.liftover.hg38.refined	CLPS	UKBBOlink	pQTL	-0.0805592	0.0689209	0.242458	0.564904	NA	NA	NA	NA	NA	NA	NA	NA	NA	1	Wald ratio	P04118
EGFR--eur.annotated.liftover.hg38.refined	CLPS	deCODESoma	pQTL	-0.0521063	0.0546127	0.34003	0.796026	13.1785	8	0.105853	-0.362321	0.224019	0.149831	10.1393	7	0.180815	9	Inverse variance weighted (fixed effects)	P04118
EGFR--eur.annotated.liftover.hg38.refined	CSF2	UKBBOlink	pQTL	0.150939	0.185803	0.416584	0.721014	NA	NA	NA	NA	NA	NA	NA	NA	NA	1	Wald ratio	P04141
EGFR--eur.annotated.liftover.hg38.refined	TFF1	ARIC	pQTL	0.0276627	0.122154	0.820846	0.940093	NA	NA	NA	NA	NA	NA	NA	NA	NA	1	Wald ratio	P04155
EGFR--eur.annotated.liftover.hg38.refined	TFF1	Fenland	pQTL	0.0391602	0.115422	0.734401	0.93893	0.0292231	1	0.864265	NA	NA	NA	NA	NA	NA	2	Inverse variance weighted (fixed effects)	P04155
EGFR--eur.annotated.liftover.hg38.refined	TFF1	UKBBOlink	pQTL	0.0331969	0.146592	0.820846	0.940103	NA	NA	NA	NA	NA	NA	NA	NA	NA	1	Wald ratio	P04155
EGFR--eur.annotated.liftover.hg38.refined	TFF1	deCODESoma	pQTL	0.0627779	0.117106	0.591906	0.907042	0.810387	2	0.666848	-0.185079	0.412864	0.731714	0.418453	1	0.51771	3	Inverse variance weighted (fixed effects)	P04155
EGFR--eur.annotated.liftover.hg38.refined	SOD2	UKBBOlink	pQTL	0.00189575	0.256558	0.994104	0.999065	NA	NA	NA	NA	NA	NA	NA	NA	NA	1	Wald ratio	P04179
EGFR--eur.annotated.liftover.hg38.refined	LCAT	UKBBOlink	pQTL	0.920052	0.359966	0.01059	0.101499	NA	NA	NA	NA	NA	NA	NA	NA	NA	1	Wald ratio	P04180
EGFR--eur.annotated.liftover.hg38.refined	TK1	UKBBOlink	pQTL	-0.119997	0.514844	0.815704	0.940103	NA	NA	NA	NA	NA	NA	NA	NA	NA	1	Wald ratio	P04183
EGFR--eur.annotated.liftover.hg38.refined	HRG	ARIC	pQTL	0.0547065	0.0502268	0.27607	0.585854	NA	NA	NA	NA	NA	NA	NA	NA	NA	1	Wald ratio	P04196
EGFR--eur.annotated.liftover.hg38.refined	HRG	Fenland	pQTL	-0.0776113	0.0347961	0.0257169	0.20324	71.7644	3	1.78809e-15	-0.0353911	0.318435	0.921653	70.6894	2	4.46685e-16	4	Inverse variance weighted (fixed effects)	P04196
EGFR--eur.annotated.liftover.hg38.refined	HRG	UKBBOlink	pQTL	-0.0851821	0.0783995	0.277252	0.603388	NA	NA	NA	NA	NA	NA	NA	NA	NA	1	Wald ratio	P04196
EGFR--eur.annotated.liftover.hg38.refined	HRG	deCODESoma	pQTL	-0.0408927	0.0198999	0.0398871	0.317656	56.6537	7	7.00413e-10	-0.106142	0.117776	0.402193	53.0257	6	1.15936e-09	8	Inverse variance weighted (fixed effects)	P04196
EGFR--eur.annotated.liftover.hg38.refined	THY1	UKBBOlink	pQTL	0.596433	0.15455	0.000113772	0.00368929	NA	NA	NA	NA	NA	NA	NA	NA	NA	1	Wald ratio	P04216
EGFR--eur.annotated.liftover.hg38.refined	A1BG	ARIC	pQTL	0.0969422	0.0757556	0.200661	0.50327	NA	NA	NA	NA	NA	NA	NA	NA	NA	1	Wald ratio	P04217
EGFR--eur.annotated.liftover.hg38.refined	A1BG	Fenland	pQTL	-0.13403	0.0788688	0.0892423	0.408682	NA	NA	NA	NA	NA	NA	NA	NA	NA	1	Wald ratio	P04217
EGFR--eur.annotated.liftover.hg38.refined	A1BG	deCODESoma	pQTL	-0.133968	0.078832	0.0892423	0.470733	NA	NA	NA	NA	NA	NA	NA	NA	NA	1	Wald ratio	P04217
EGFR--eur.annotated.liftover.hg38.refined	CD74	UKBBOlink	pQTL	0.135578	0.704316	0.847354	0.942681	NA	NA	NA	NA	NA	NA	NA	NA	NA	1	Wald ratio	P04233
EGFR--eur.annotated.liftover.hg38.refined	KRT1	ARIC	pQTL	-0.108489	0.355817	0.760442	0.919524	NA	NA	NA	NA	NA	NA	NA	NA	NA	1	Wald ratio	P04264
EGFR--eur.annotated.liftover.hg38.refined	KRT1	deCODESoma	pQTL	0.305236	0.885057	0.730187	0.945838	NA	NA	NA	NA	NA	NA	NA	NA	NA	1	Wald ratio	P04264
EGFR--eur.annotated.liftover.hg38.refined	VWF	UKBBOlink	pQTL	0.877588	0.400861	0.0285781	0.172067	NA	NA	NA	NA	NA	NA	NA	NA	NA	1	Wald ratio	P04275
EGFR--eur.annotated.liftover.hg38.refined	VWF	deCODESoma	pQTL	0.0168971	0.451613	0.970154	0.99334	NA	NA	NA	NA	NA	NA	NA	NA	NA	1	Wald ratio	P04275
EGFR--eur.annotated.liftover.hg38.refined	SHBG	ARIC	pQTL	0.322229	0.151004	0.0328502	0.183567	NA	NA	NA	NA	NA	NA	NA	NA	NA	1	Wald ratio	P04278
EGFR--eur.annotated.liftover.hg38.refined	SHBG	Fenland	pQTL	-0.283912	0.156489	0.0696375	0.354432	2.09589	2	0.350658	1.54585	1.29791	0.444635	0.079096	1	0.778526	3	Inverse variance weighted (fixed effects)	P04278
EGFR--eur.annotated.liftover.hg38.refined	SHBG	UKBBOlink	pQTL	-0.0339746	0.138821	0.80666	0.93493	NA	NA	NA	NA	NA	NA	NA	NA	NA	1	Wald ratio	P04278
EGFR--eur.annotated.liftover.hg38.refined	SHBG	deCODESoma	pQTL	-0.196613	0.151211	0.193513	0.667463	2.57499	2	0.275961	1.77541	2.52828	0.610252	1.59751	1	0.206256	3	Inverse variance weighted (fixed effects)	P04278
EGFR--eur.annotated.liftover.hg38.refined	GAPDH	deCODESoma	pQTL	0.489531	0.606181	0.419341	0.835218	NA	NA	NA	NA	NA	NA	NA	NA	NA	1	Wald ratio	P04406
EGFR--eur.annotated.liftover.hg38.refined	ASL	ARIC	pQTL	0.637728	0.240591	0.00803319	0.0810741	NA	NA	NA	NA	NA	NA	NA	NA	NA	1	Wald ratio	P04424
EGFR--eur.annotated.liftover.hg38.refined	ASL	Fenland	pQTL	-0.710268	0.260301	0.00635955	0.0847746	NA	NA	NA	NA	NA	NA	NA	NA	NA	1	Wald ratio	P04424
EGFR--eur.annotated.liftover.hg38.refined	HLA-A	UKBBOlink	pQTL	-0.220344	0.0381441	7.62146e-09	7.78942e-07	NA	NA	NA	NA	NA	NA	NA	NA	NA	1	Wald ratio	P04439
EGFR--eur.annotated.liftover.hg38.refined	ERBB2	UKBBOlink	pQTL	-2.0392	0.269262	3.63906e-14	7.62474e-12	NA	NA	NA	NA	NA	NA	NA	NA	NA	1	Wald ratio	P04626
EGFR--eur.annotated.liftover.hg38.refined	TP53	UKBBOlink	pQTL	-0.0503383	0.655923	0.938827	0.982514	NA	NA	NA	NA	NA	NA	NA	NA	NA	1	Wald ratio	P04637
EGFR--eur.annotated.liftover.hg38.refined	AMY1A	ARIC	pQTL	-0.0701996	0.159634	0.660115	0.888486	NA	NA	NA	NA	NA	NA	NA	NA	NA	1	Wald ratio	P04745
EGFR--eur.annotated.liftover.hg38.refined	AMY1B|AMY1C|AMY1A	Fenland	pQTL	-0.0456323	0.079604	0.566481	0.877724	6.37277	5	0.271617	-0.148747	0.190595	0.478738	5.80412	4	0.214262	6	Inverse variance weighted (fixed effects)	P04745
EGFR--eur.annotated.liftover.hg38.refined	AMY1A	deCODESoma	pQTL	0.27215	0.101667	0.00743088	0.120855	9.07057	7	0.247629	0.308256	0.316804	0.368123	9.04738	6	0.170931	8	Inverse variance weighted (fixed effects)	P04745
EGFR--eur.annotated.liftover.hg38.refined	AMY2A	ARIC	pQTL	0.233625	0.0911283	0.0103565	0.0920314	NA	NA	NA	NA	NA	NA	NA	NA	NA	1	Wald ratio	P04746
EGFR--eur.annotated.liftover.hg38.refined	AMY2A	Fenland	pQTL	0.113308	0.0733614	0.122463	0.470022	8.2446	3	0.041218	-0.569975	0.258197	0.157972	0.626376	2	0.731113	4	Inverse variance weighted (fixed effects)	P04746
EGFR--eur.annotated.liftover.hg38.refined	AMY2A	UKBBOlink	pQTL	-0.173482	0.138516	0.210412	0.530325	NA	NA	NA	NA	NA	NA	NA	NA	NA	1	Wald ratio	P04746
EGFR--eur.annotated.liftover.hg38.refined	AMY2A	deCODESoma	pQTL	-0.125556	0.0955555	0.188859	0.661147	3.32529	2	0.189637	-0.203901	0.417393	0.710711	3.19033	1	0.0740752	3	Inverse variance weighted (fixed effects)	P04746
EGFR--eur.annotated.liftover.hg38.refined	HSPB1	ARIC	pQTL	-0.0620274	0.050846	0.2225	0.529271	NA	NA	NA	NA	NA	NA	NA	NA	NA	1	Wald ratio	P04792
EGFR--eur.annotated.liftover.hg38.refined	HSPB1	Fenland	pQTL	0.161324	0.0566091	0.00437478	0.0650769	19.3936	1	1.06361e-05	NA	NA	NA	NA	NA	NA	2	Inverse variance weighted (fixed effects)	P04792
EGFR--eur.annotated.liftover.hg38.refined	HSPB1	UKBBOlink	pQTL	0.0466675	0.0788645	0.554023	0.819734	NA	NA	NA	NA	NA	NA	NA	NA	NA	1	Wald ratio	P04792
EGFR--eur.annotated.liftover.hg38.refined	HSPB1	deCODESoma	pQTL	0.855559	0.161546	1.18316e-07	1.20477e-05	NA	NA	NA	NA	NA	NA	NA	NA	NA	1	Wald ratio	P04792
EGFR--eur.annotated.liftover.hg38.refined	RPN1	ARIC	pQTL	0.14377	0.0907521	0.113146	0.385112	NA	NA	NA	NA	NA	NA	NA	NA	NA	1	Wald ratio	P04843
EGFR--eur.annotated.liftover.hg38.refined	CHGB	ARIC	pQTL	0.634145	0.411634	0.123425	0.405133	NA	NA	NA	NA	NA	NA	NA	NA	NA	1	Wald ratio	P05060
EGFR--eur.annotated.liftover.hg38.refined	CHGB	UKBBOlink	pQTL	-0.067763	0.0623616	0.277207	0.603388	NA	NA	NA	NA	NA	NA	NA	NA	NA	1	Wald ratio	P05060
EGFR--eur.annotated.liftover.hg38.refined	CHGB	deCODESoma	pQTL	0.727629	0.472315	0.123425	0.558922	NA	NA	NA	NA	NA	NA	NA	NA	NA	1	Wald ratio	P05060
EGFR--eur.annotated.liftover.hg38.refined	ALDOB	Fenland	pQTL	0.460913	0.200803	0.0217129	0.185103	NA	NA	NA	NA	NA	NA	NA	NA	NA	1	Wald ratio	P05062
EGFR--eur.annotated.liftover.hg38.refined	APP	UKBBOlink	pQTL	-0.662585	0.545739	0.224707	0.549899	NA	NA	NA	NA	NA	NA	NA	NA	NA	1	Wald ratio	P05067
EGFR--eur.annotated.liftover.hg38.refined	APP	deCODESoma	pQTL	-0.553734	0.726776	0.446117	0.851159	NA	NA	NA	NA	NA	NA	NA	NA	NA	1	Wald ratio	P05067
EGFR--eur.annotated.liftover.hg38.refined	ARG1	UKBBOlink	pQTL	0.709537	0.23061	0.00209248	0.0340229	NA	NA	NA	NA	NA	NA	NA	NA	NA	1	Wald ratio	P05089
EGFR--eur.annotated.liftover.hg38.refined	ARG1	deCODESoma	pQTL	0.347871	0.334593	0.298488	0.772992	14.4803	1	0.000141636	NA	NA	NA	NA	NA	NA	2	Inverse variance weighted (fixed effects)	P05089
EGFR--eur.annotated.liftover.hg38.refined	APOD	UKBBOlink	pQTL	-0.229768	0.217096	0.289887	0.614866	NA	NA	NA	NA	NA	NA	NA	NA	NA	1	Wald ratio	P05090
EGFR--eur.annotated.liftover.hg38.refined	ALDH2	Fenland	pQTL	-0.440375	0.219294	0.0446277	0.278081	NA	NA	NA	NA	NA	NA	NA	NA	NA	1	Wald ratio	P05091
EGFR--eur.annotated.liftover.hg38.refined	ALDH2	deCODESoma	pQTL	1.22465	0.519585	0.018424	0.204498	NA	NA	NA	NA	NA	NA	NA	NA	NA	1	Wald ratio	P05091
EGFR--eur.annotated.liftover.hg38.refined	ITGB2	UKBBOlink	pQTL	0.341753	0.324296	0.291961	0.614866	NA	NA	NA	NA	NA	NA	NA	NA	NA	1	Wald ratio	P05107
EGFR--eur.annotated.liftover.hg38.refined	SERPINE1	ARIC	pQTL	0.167385	0.200216	0.403143	0.704486	NA	NA	NA	NA	NA	NA	NA	NA	NA	1	Wald ratio	P05121
EGFR--eur.annotated.liftover.hg38.refined	SERPINE1	Fenland	pQTL	0.301357	0.360465	0.403143	0.776271	NA	NA	NA	NA	NA	NA	NA	NA	NA	1	Wald ratio	P05121
EGFR--eur.annotated.liftover.hg38.refined	SERPINE1	UKBBOlink	pQTL	0.0462706	0.393721	0.906447	0.968289	NA	NA	NA	NA	NA	NA	NA	NA	NA	1	Wald ratio	P05121
EGFR--eur.annotated.liftover.hg38.refined	SERPINE1	deCODESoma	pQTL	-0.23151	0.453481	0.60969	0.908254	2.95124	1	0.0858118	NA	NA	NA	NA	NA	NA	2	Inverse variance weighted (fixed effects)	P05121
EGFR--eur.annotated.liftover.hg38.refined	SERPINA5	ARIC	pQTL	0.557833	0.258994	0.0312522	0.177096	NA	NA	NA	NA	NA	NA	NA	NA	NA	1	Wald ratio	P05154
EGFR--eur.annotated.liftover.hg38.refined	SERPINA5	Fenland	pQTL	0.337536	0.0823043	4.11241e-05	0.00163884	2.48061	2	0.289296	0.105559	0.188676	0.675269	0.613707	1	0.433395	3	Inverse variance weighted (fixed effects)	P05154
EGFR--eur.annotated.liftover.hg38.refined	SERPINA5	UKBBOlink	pQTL	-0.225149	0.190281	0.236712	0.559049	NA	NA	NA	NA	NA	NA	NA	NA	NA	1	Wald ratio	P05154
EGFR--eur.annotated.liftover.hg38.refined	SERPINA5	deCODESoma	pQTL	-0.227932	0.121661	0.060999	0.382681	4.17919	2	0.123737	-0.304509	0.341719	0.536616	3.80929	1	0.0509689	3	Inverse variance weighted (fixed effects)	P05154
EGFR--eur.annotated.liftover.hg38.refined	SERPING1	ARIC	pQTL	-0.095427	0.0453994	0.0355584	0.194452	NA	NA	NA	NA	NA	NA	NA	NA	NA	1	Wald ratio	P05155
EGFR--eur.annotated.liftover.hg38.refined	SERPING1	Fenland	pQTL	0.0868583	0.0450495	0.0538471	0.304541	0.935902	1	0.333334	NA	NA	NA	NA	NA	NA	2	Inverse variance weighted (fixed effects)	P05155
EGFR--eur.annotated.liftover.hg38.refined	SERPING1	UKBBOlink	pQTL	0.401263	0.200161	0.0449945	0.214326	NA	NA	NA	NA	NA	NA	NA	NA	NA	1	Wald ratio	P05155
EGFR--eur.annotated.liftover.hg38.refined	SERPING1	deCODESoma	pQTL	-0.104985	0.052868	0.0470552	0.338433	4.88777	1	0.0270476	NA	NA	NA	NA	NA	NA	2	Inverse variance weighted (fixed effects)	P05155
EGFR--eur.annotated.liftover.hg38.refined	CFI	Fenland	pQTL	0.254346	0.146259	0.0820316	0.386043	NA	NA	NA	NA	NA	NA	NA	NA	NA	1	Wald ratio	P05156
EGFR--eur.annotated.liftover.hg38.refined	CFI	UKBBOlink	pQTL	-0.0684944	0.169848	0.68675	0.877773	NA	NA	NA	NA	NA	NA	NA	NA	NA	1	Wald ratio	P05156
EGFR--eur.annotated.liftover.hg38.refined	CFI	deCODESoma	pQTL	-0.0351443	0.116514	0.762932	0.957119	0.224475	1	0.635652	NA	NA	NA	NA	NA	NA	2	Inverse variance weighted (fixed effects)	P05156
EGFR--eur.annotated.liftover.hg38.refined	F13B	ARIC	pQTL	-0.114564	0.0743278	0.123236	0.405133	NA	NA	NA	NA	NA	NA	NA	NA	NA	1	Wald ratio	P05160
EGFR--eur.annotated.liftover.hg38.refined	F13B	Fenland	pQTL	0.0622186	0.0803687	0.438833	0.800645	3.27094	1	0.0705172	NA	NA	NA	NA	NA	NA	2	Inverse variance weighted (fixed effects)	P05160
EGFR--eur.annotated.liftover.hg38.refined	F13B	UKBBOlink	pQTL	-0.0173679	0.0938226	0.853139	0.943436	NA	NA	NA	NA	NA	NA	NA	NA	NA	1	Wald ratio	P05160
EGFR--eur.annotated.liftover.hg38.refined	F13B	deCODESoma	pQTL	-0.106345	0.0773607	0.169236	0.637514	0.71063	2	0.700953	-0.0303818	0.215641	0.910893	0.568209	1	0.450972	3	Inverse variance weighted (fixed effects)	P05160
EGFR--eur.annotated.liftover.hg38.refined	ISG15	ARIC	pQTL	0.345442	0.124372	0.0054781	0.0647918	NA	NA	NA	NA	NA	NA	NA	NA	NA	1	Wald ratio	P05161
EGFR--eur.annotated.liftover.hg38.refined	ISG15	Fenland	pQTL	-0.128286	0.0590709	0.0298764	0.222942	5.23881	1	0.0220884	NA	NA	NA	NA	NA	NA	2	Inverse variance weighted (fixed effects)	P05161
EGFR--eur.annotated.liftover.hg38.refined	ISG15	deCODESoma	pQTL	-0.166016	0.0741096	0.0250819	0.249965	5.22083	1	0.0223179	NA	NA	NA	NA	NA	NA	2	Inverse variance weighted (fixed effects)	P05161
EGFR--eur.annotated.liftover.hg38.refined	LGALS2	ARIC	pQTL	-0.108472	0.130166	0.404657	0.70477	NA	NA	NA	NA	NA	NA	NA	NA	NA	1	Wald ratio	P05162
EGFR--eur.annotated.liftover.hg38.refined	LGALS2	Fenland	pQTL	-0.0326947	0.127247	0.797226	0.944397	4.02936	1	0.0447148	NA	NA	NA	NA	NA	NA	2	Inverse variance weighted (fixed effects)	P05162
EGFR--eur.annotated.liftover.hg38.refined	LGALS2	deCODESoma	pQTL	-0.378844	0.263223	0.150079	0.606943	NA	NA	NA	NA	NA	NA	NA	NA	NA	1	Wald ratio	P05162
EGFR--eur.annotated.liftover.hg38.refined	MPO	ARIC	pQTL	0.160225	0.160608	0.318464	0.630244	NA	NA	NA	NA	NA	NA	NA	NA	NA	1	Wald ratio	P05164
EGFR--eur.annotated.liftover.hg38.refined	MPO	Fenland	pQTL	-0.0387496	0.107524	0.718562	0.93463	9.18552	3	0.0269234	0.511848	0.215613	0.140892	0.505844	2	0.776528	4	Inverse variance weighted (fixed effects)	P05164
EGFR--eur.annotated.liftover.hg38.refined	MPO	UKBBOlink	pQTL	0.216927	0.185571	0.242416	0.564904	NA	NA	NA	NA	NA	NA	NA	NA	NA	1	Wald ratio	P05164
EGFR--eur.annotated.liftover.hg38.refined	MPO	deCODESoma	pQTL	-0.075046	0.104987	0.474724	0.869955	10.0628	4	0.0393836	0.505238	0.217049	0.102357	0.732016	3	0.865649	5	Inverse variance weighted (fixed effects)	P05164
EGFR--eur.annotated.liftover.hg38.refined	ALPP	ARIC	pQTL	0.253809	0.114697	0.0269073	0.160757	NA	NA	NA	NA	NA	NA	NA	NA	NA	1	Wald ratio	P05187
EGFR--eur.annotated.liftover.hg38.refined	ALPP	Fenland	pQTL	0.0785123	0.0805459	0.329683	0.711748	5.27057	3	0.153024	0.669283	0.462251	0.284625	2.84354	2	0.241287	4	Inverse variance weighted (fixed effects)	P05187
EGFR--eur.annotated.liftover.hg38.refined	ALPP	UKBBOlink	pQTL	0.183358	0.0888108	0.038962	0.198686	NA	NA	NA	NA	NA	NA	NA	NA	NA	1	Wald ratio	P05187
EGFR--eur.annotated.liftover.hg38.refined	EDN1	UKBBOlink	pQTL	-0.083135	0.163327	0.610746	0.850338	NA	NA	NA	NA	NA	NA	NA	NA	NA	1	Wald ratio	P05305
EGFR--eur.annotated.liftover.hg38.refined	ICAM1	ARIC	pQTL	0.0483726	0.0353455	0.171136	0.473728	NA	NA	NA	NA	NA	NA	NA	NA	NA	1	Wald ratio	P05362
EGFR--eur.annotated.liftover.hg38.refined	ICAM1	Fenland	pQTL	0.059665	0.0293746	0.0422375	0.273381	3.27879	1	0.0701808	NA	NA	NA	NA	NA	NA	2	Inverse variance weighted (fixed effects)	P05362
EGFR--eur.annotated.liftover.hg38.refined	ICAM1	UKBBOlink	pQTL	-0.185087	0.0919416	0.0441053	0.21128	NA	NA	NA	NA	NA	NA	NA	NA	NA	1	Wald ratio	P05362
EGFR--eur.annotated.liftover.hg38.refined	ICAM1	deCODESoma	pQTL	0.0360912	0.0296153	0.22297	0.706004	0.524789	1	0.468806	NA	NA	NA	NA	NA	NA	2	Inverse variance weighted (fixed effects)	P05362
EGFR--eur.annotated.liftover.hg38.refined	FABP3	UKBBOlink	pQTL	0.53252	0.493364	0.280425	0.604517	NA	NA	NA	NA	NA	NA	NA	NA	NA	1	Wald ratio	P05413
EGFR--eur.annotated.liftover.hg38.refined	REG1A	ARIC	pQTL	-0.183598	0.153734	0.232376	0.538453	NA	NA	NA	NA	NA	NA	NA	NA	NA	1	Wald ratio	P05451
EGFR--eur.annotated.liftover.hg38.refined	REG1A	Fenland	pQTL	-0.174212	0.107046	0.103641	0.433304	0.80274	2	0.669402	0.000193432	0.303724	0.999595	0.426243	1	0.513838	3	Inverse variance weighted (fixed effects)	P05451
EGFR--eur.annotated.liftover.hg38.refined	REG1A	UKBBOlink	pQTL	-0.215531	0.180472	0.232376	0.554327	NA	NA	NA	NA	NA	NA	NA	NA	NA	1	Wald ratio	P05451
EGFR--eur.annotated.liftover.hg38.refined	REG1A	deCODESoma	pQTL	-0.0769392	0.0900102	0.392671	0.814558	6.36483	5	0.27232	-0.107686	0.189167	0.599621	6.30016	4	0.177826	6	Inverse variance weighted (fixed effects)	P05451
EGFR--eur.annotated.liftover.hg38.refined	CLEC3B	ARIC	pQTL	0.240323	0.125776	0.0560413	0.254792	NA	NA	NA	NA	NA	NA	NA	NA	NA	1	Wald ratio	P05452
EGFR--eur.annotated.liftover.hg38.refined	CLEC3B	Fenland	pQTL	-0.225271	0.141024	0.110177	0.451558	5.30012	2	0.0706469	-1.87505	0.766081	0.246925	0.499765	1	0.479603	3	Inverse variance weighted (fixed effects)	P05452
EGFR--eur.annotated.liftover.hg38.refined	CLEC3B	UKBBOlink	pQTL	-0.0546303	0.177338	0.758039	0.911048	NA	NA	NA	NA	NA	NA	NA	NA	NA	1	Wald ratio	P05452
EGFR--eur.annotated.liftover.hg38.refined	CLEC3B	deCODESoma	pQTL	-0.299399	0.166148	0.0715442	0.411687	4.08677	1	0.04322	NA	NA	NA	NA	NA	NA	2	Inverse variance weighted (fixed effects)	P05452
EGFR--eur.annotated.liftover.hg38.refined	SERPIND1	ARIC	pQTL	0.390337	0.410286	0.341413	0.650138	NA	NA	NA	NA	NA	NA	NA	NA	NA	1	Wald ratio	P05546
EGFR--eur.annotated.liftover.hg38.refined	SERPIND1	deCODESoma	pQTL	0.862649	0.526962	0.101626	0.505325	0.0800218	1	0.777268	NA	NA	NA	NA	NA	NA	2	Inverse variance weighted (fixed effects)	P05546
EGFR--eur.annotated.liftover.hg38.refined	PRKCB	ARIC	pQTL	-0.344528	0.141825	0.0151303	0.114873	NA	NA	NA	NA	NA	NA	NA	NA	NA	1	Wald ratio	P05771
EGFR--eur.annotated.liftover.hg38.refined	CD5	UKBBOlink	pQTL	-0.564768	0.276876	0.0413715	0.20337	NA	NA	NA	NA	NA	NA	NA	NA	NA	1	Wald ratio	P06127
EGFR--eur.annotated.liftover.hg38.refined	UROD	ARIC	pQTL	0.0382981	0.0538684	0.477112	0.764617	NA	NA	NA	NA	NA	NA	NA	NA	NA	1	Wald ratio	P06132
EGFR--eur.annotated.liftover.hg38.refined	UROD	Fenland	pQTL	-0.0637434	0.0874949	0.466284	0.816474	NA	NA	NA	NA	NA	NA	NA	NA	NA	1	Wald ratio	P06132
EGFR--eur.annotated.liftover.hg38.refined	UROD	UKBBOlink	pQTL	0.0645415	0.0898972	0.472789	0.760691	NA	NA	NA	NA	NA	NA	NA	NA	NA	1	Wald ratio	P06132
EGFR--eur.annotated.liftover.hg38.refined	UROD	deCODESoma	pQTL	0.092939	0.129451	0.472789	0.867804	NA	NA	NA	NA	NA	NA	NA	NA	NA	1	Wald ratio	P06132
EGFR--eur.annotated.liftover.hg38.refined	INSR	ARIC	pQTL	0.354847	0.385016	0.356715	0.665909	NA	NA	NA	NA	NA	NA	NA	NA	NA	1	Wald ratio	P06213
EGFR--eur.annotated.liftover.hg38.refined	FYN	ARIC	pQTL	0.10435	0.331958	0.753258	0.917596	NA	NA	NA	NA	NA	NA	NA	NA	NA	1	Wald ratio	P06241
EGFR--eur.annotated.liftover.hg38.refined	BCHE	ARIC	pQTL	0.0241652	0.103956	0.816184	0.939022	NA	NA	NA	NA	NA	NA	NA	NA	NA	1	Wald ratio	P06276
EGFR--eur.annotated.liftover.hg38.refined	BCHE	Fenland	pQTL	-0.00261481	0.0528871	0.960567	0.993691	0.202733	1	0.652524	NA	NA	NA	NA	NA	NA	2	Inverse variance weighted (fixed effects)	P06276
EGFR--eur.annotated.liftover.hg38.refined	BCHE	UKBBOlink	pQTL	0.0179549	0.0781468	0.818279	0.940103	NA	NA	NA	NA	NA	NA	NA	NA	NA	1	Wald ratio	P06276
EGFR--eur.annotated.liftover.hg38.refined	BCHE	deCODESoma	pQTL	-0.0460559	0.0412553	0.264266	0.751606	2.45363	5	0.783462	-0.110147	0.150642	0.505193	2.25794	4	0.688437	6	Inverse variance weighted (fixed effects)	P06276
EGFR--eur.annotated.liftover.hg38.refined	GSN	ARIC	pQTL	-0.157814	0.186525	0.397511	0.70094	NA	NA	NA	NA	NA	NA	NA	NA	NA	1	Wald ratio	P06396
EGFR--eur.annotated.liftover.hg38.refined	GSN	Fenland	pQTL	-0.00916936	0.252427	0.971023	0.994881	NA	NA	NA	NA	NA	NA	NA	NA	NA	1	Wald ratio	P06396
EGFR--eur.annotated.liftover.hg38.refined	GSN	deCODESoma	pQTL	-0.0107459	0.295828	0.971023	0.99334	NA	NA	NA	NA	NA	NA	NA	NA	NA	1	Wald ratio	P06396
EGFR--eur.annotated.liftover.hg38.refined	C2	deCODESoma	pQTL	-0.833297	0.312158	0.00759702	0.122022	NA	NA	NA	NA	NA	NA	NA	NA	NA	1	Wald ratio	P06681
EGFR--eur.annotated.liftover.hg38.refined	S100A9	ARIC	pQTL	-0.307646	0.280444	0.272642	0.581736	NA	NA	NA	NA	NA	NA	NA	NA	NA	1	Wald ratio	P06702
EGFR--eur.annotated.liftover.hg38.refined	S100A9	deCODESoma	pQTL	0.686747	0.722892	0.342112	0.796826	NA	NA	NA	NA	NA	NA	NA	NA	NA	1	Wald ratio	P06702
EGFR--eur.annotated.liftover.hg38.refined	S100A6	ARIC	pQTL	-0.337179	0.182181	0.0641992	0.270784	NA	NA	NA	NA	NA	NA	NA	NA	NA	1	Wald ratio	P06703
EGFR--eur.annotated.liftover.hg38.refined	S100A6	deCODESoma	pQTL	0.698583	0.352941	0.0477801	0.338433	NA	NA	NA	NA	NA	NA	NA	NA	NA	1	Wald ratio	P06703
EGFR--eur.annotated.liftover.hg38.refined	APOA4	deCODESoma	pQTL	-0.0472222	0.563889	0.93326	0.990761	NA	NA	NA	NA	NA	NA	NA	NA	NA	1	Wald ratio	P06727
EGFR--eur.annotated.liftover.hg38.refined	CEACAM5	UKBBOlink	pQTL	0.0791271	0.0949109	0.404451	0.713167	NA	NA	NA	NA	NA	NA	NA	NA	NA	1	Wald ratio	P06731
EGFR--eur.annotated.liftover.hg38.refined	FCER2	ARIC	pQTL	-0.0395301	0.119963	0.741763	0.916024	NA	NA	NA	NA	NA	NA	NA	NA	NA	1	Wald ratio	P06734
EGFR--eur.annotated.liftover.hg38.refined	FCER2	Fenland	pQTL	0.0914862	0.130987	0.484905	0.824163	0.320363	2	0.851989	0.14551	0.40041	0.778097	0.299978	1	0.583896	3	Inverse variance weighted (fixed effects)	P06734
EGFR--eur.annotated.liftover.hg38.refined	FCER2	UKBBOlink	pQTL	-0.122947	0.132879	0.354832	0.668161	NA	NA	NA	NA	NA	NA	NA	NA	NA	1	Wald ratio	P06734
EGFR--eur.annotated.liftover.hg38.refined	FCER2	deCODESoma	pQTL	-0.0972736	0.0701795	0.165726	0.636796	0.641117	4	0.958387	0.0680999	0.310939	0.840694	0.343068	3	0.951735	5	Inverse variance weighted (fixed effects)	P06734
EGFR--eur.annotated.liftover.hg38.refined	PYGL	ARIC	pQTL	-0.146331	0.129154	0.257217	0.565011	NA	NA	NA	NA	NA	NA	NA	NA	NA	1	Wald ratio	P06737
EGFR--eur.annotated.liftover.hg38.refined	PYGL	Fenland	pQTL	0.126855	0.3553	0.721065	0.934887	NA	NA	NA	NA	NA	NA	NA	NA	NA	1	Wald ratio	P06737
EGFR--eur.annotated.liftover.hg38.refined	PYGL	deCODESoma	pQTL	-0.410736	0.22215	0.0644709	0.390006	0.473956	2	0.789009	-0.0801168	0.589605	0.914021	0.107497	1	0.743012	3	Inverse variance weighted (fixed effects)	P06737
EGFR--eur.annotated.liftover.hg38.refined	ITGAV	UKBBOlink	pQTL	0.500927	0.258995	0.0530982	0.233826	NA	NA	NA	NA	NA	NA	NA	NA	NA	1	Wald ratio	P06756
EGFR--eur.annotated.liftover.hg38.refined	CRH	UKBBOlink	pQTL	-0.298872	0.161632	0.0644447	0.269076	NA	NA	NA	NA	NA	NA	NA	NA	NA	1	Wald ratio	P06850
EGFR--eur.annotated.liftover.hg38.refined	LPL	UKBBOlink	pQTL	-0.194393	0.0958782	0.0426109	0.207652	NA	NA	NA	NA	NA	NA	NA	NA	NA	1	Wald ratio	P06858
EGFR--eur.annotated.liftover.hg38.refined	KLK1	UKBBOlink	pQTL	-0.185335	0.0411857	6.79535e-06	0.000352267	NA	NA	NA	NA	NA	NA	NA	NA	NA	1	Wald ratio	P06870
EGFR--eur.annotated.liftover.hg38.refined	SERPINE2	ARIC	pQTL	-0.12095	0.0547026	0.0270327	0.160757	NA	NA	NA	NA	NA	NA	NA	NA	NA	1	Wald ratio	P07093
EGFR--eur.annotated.liftover.hg38.refined	SERPINE2	Fenland	pQTL	-0.140789	0.0524753	0.00729742	0.0937248	0.557884	2	0.756584	-0.085843	0.0904149	0.51651	0.000981518	1	0.975007	3	Inverse variance weighted (fixed effects)	P07093
EGFR--eur.annotated.liftover.hg38.refined	SERPINE2	UKBBOlink	pQTL	0.164325	0.079946	0.039836	0.199403	NA	NA	NA	NA	NA	NA	NA	NA	NA	1	Wald ratio	P07093
EGFR--eur.annotated.liftover.hg38.refined	SERPINE2	deCODESoma	pQTL	-0.129906	0.0558791	0.0200847	0.214357	0.277034	1	0.598652	NA	NA	NA	NA	NA	NA	2	Inverse variance weighted (fixed effects)	P07093
EGFR--eur.annotated.liftover.hg38.refined	LIPF	UKBBOlink	pQTL	0.0597649	0.138267	0.665565	0.874307	NA	NA	NA	NA	NA	NA	NA	NA	NA	1	Wald ratio	P07098
EGFR--eur.annotated.liftover.hg38.refined	DBI	ARIC	pQTL	0.0393138	0.0907242	0.664773	0.890869	NA	NA	NA	NA	NA	NA	NA	NA	NA	1	Wald ratio	P07108
EGFR--eur.annotated.liftover.hg38.refined	DBI	Fenland	pQTL	0.129179	0.115632	0.263928	0.663662	0.294086	1	0.587614	NA	NA	NA	NA	NA	NA	2	Inverse variance weighted (fixed effects)	P07108
EGFR--eur.annotated.liftover.hg38.refined	DBI	UKBBOlink	pQTL	0.101796	0.144722	0.481813	0.770081	NA	NA	NA	NA	NA	NA	NA	NA	NA	1	Wald ratio	P07108
EGFR--eur.annotated.liftover.hg38.refined	DBI	deCODESoma	pQTL	-0.12375	0.133758	0.354873	0.79843	4.51889	2	0.104409	0.149372	0.479472	0.807737	3.15945	1	0.0754884	3	Inverse variance weighted (fixed effects)	P07108
EGFR--eur.annotated.liftover.hg38.refined	FABP1	ARIC	pQTL	0.114271	0.138682	0.409951	0.71018	NA	NA	NA	NA	NA	NA	NA	NA	NA	1	Wald ratio	P07148
EGFR--eur.annotated.liftover.hg38.refined	FABP1	Fenland	pQTL	0.167011	0.202689	0.409951	0.779531	NA	NA	NA	NA	NA	NA	NA	NA	NA	1	Wald ratio	P07148
EGFR--eur.annotated.liftover.hg38.refined	FABP1	UKBBOlink	pQTL	0.136294	0.165409	0.409951	0.719106	NA	NA	NA	NA	NA	NA	NA	NA	NA	1	Wald ratio	P07148
EGFR--eur.annotated.liftover.hg38.refined	FABP1	deCODESoma	pQTL	0.180447	0.218994	0.409951	0.826253	NA	NA	NA	NA	NA	NA	NA	NA	NA	1	Wald ratio	P07148
EGFR--eur.annotated.liftover.hg38.refined	LDHB	deCODESoma	pQTL	0.912121	0.539812	0.0910852	0.47195	0.332887	1	0.563964	NA	NA	NA	NA	NA	NA	2	Inverse variance weighted (fixed effects)	P07195
EGFR--eur.annotated.liftover.hg38.refined	GPX1	ARIC	pQTL	-1.11192	0.245214	5.77448e-06	0.000237666	NA	NA	NA	NA	NA	NA	NA	NA	NA	1	Wald ratio	P07203
EGFR--eur.annotated.liftover.hg38.refined	THBD	UKBBOlink	pQTL	0.221075	0.234489	0.345785	0.661235	NA	NA	NA	NA	NA	NA	NA	NA	NA	1	Wald ratio	P07204
EGFR--eur.annotated.liftover.hg38.refined	PROS1	ARIC	pQTL	0.232994	0.272584	0.392685	0.695995	NA	NA	NA	NA	NA	NA	NA	NA	NA	1	Wald ratio	P07225
EGFR--eur.annotated.liftover.hg38.refined	PROS1	Fenland	pQTL	-0.103017	0.228495	0.652097	0.915307	0.65196	1	0.419413	NA	NA	NA	NA	NA	NA	2	Inverse variance weighted (fixed effects)	P07225
EGFR--eur.annotated.liftover.hg38.refined	P4HB	ARIC	pQTL	0.0876588	0.198492	0.658761	0.887427	NA	NA	NA	NA	NA	NA	NA	NA	NA	1	Wald ratio	P07237
EGFR--eur.annotated.liftover.hg38.refined	P4HB	UKBBOlink	pQTL	-0.32657	0.572648	0.568487	0.829481	NA	NA	NA	NA	NA	NA	NA	NA	NA	1	Wald ratio	P07237
EGFR--eur.annotated.liftover.hg38.refined	KLK3	Fenland	pQTL	0.921836	0.573201	0.107786	0.446895	NA	NA	NA	NA	NA	NA	NA	NA	NA	1	Wald ratio	P07288
EGFR--eur.annotated.liftover.hg38.refined	KLK3	UKBBOlink	pQTL	1.19859	0.673077	0.074951	0.299627	NA	NA	NA	NA	NA	NA	NA	NA	NA	1	Wald ratio	P07288
EGFR--eur.annotated.liftover.hg38.refined	ASGR1	ARIC	pQTL	-0.0295217	0.198452	0.881743	0.959466	NA	NA	NA	NA	NA	NA	NA	NA	NA	1	Wald ratio	P07306
EGFR--eur.annotated.liftover.hg38.refined	ASGR1	Fenland	pQTL	0.169015	0.245621	0.491382	0.830482	0.296426	1	0.586132	NA	NA	NA	NA	NA	NA	2	Inverse variance weighted (fixed effects)	P07306
EGFR--eur.annotated.liftover.hg38.refined	ASGR1	UKBBOlink	pQTL	0.0782181	0.247604	0.752079	0.90519	NA	NA	NA	NA	NA	NA	NA	NA	NA	1	Wald ratio	P07306
EGFR--eur.annotated.liftover.hg38.refined	ASGR1	deCODESoma	pQTL	0.164885	0.276844	0.551451	0.89563	0.238364	1	0.62539	NA	NA	NA	NA	NA	NA	2	Inverse variance weighted (fixed effects)	P07306
EGFR--eur.annotated.liftover.hg38.refined	ASGR2	UKBBOlink	pQTL	-0.179416	0.125252	0.15202	0.458666	NA	NA	NA	NA	NA	NA	NA	NA	NA	1	Wald ratio	P07307
EGFR--eur.annotated.liftover.hg38.refined	ACYP1	UKBBOlink	pQTL	-0.415828	0.146292	0.00447686	0.0564954	NA	NA	NA	NA	NA	NA	NA	NA	NA	1	Wald ratio	P07311
EGFR--eur.annotated.liftover.hg38.refined	CRYGD	Fenland	pQTL	-0.08748	0.109272	0.423382	0.787259	1.65372	1	0.198453	NA	NA	NA	NA	NA	NA	2	Inverse variance weighted (fixed effects)	P07320
EGFR--eur.annotated.liftover.hg38.refined	CRYGD	UKBBOlink	pQTL	0.00591683	0.0580413	0.918803	0.973036	NA	NA	NA	NA	NA	NA	NA	NA	NA	1	Wald ratio	P07320
EGFR--eur.annotated.liftover.hg38.refined	CRYGD	deCODESoma	pQTL	-0.116291	0.133384	0.38329	0.8109	1.53451	1	0.215437	NA	NA	NA	NA	NA	NA	2	Inverse variance weighted (fixed effects)	P07320
EGFR--eur.annotated.liftover.hg38.refined	ADH1A	ARIC	pQTL	-0.0847517	0.104602	0.417809	0.719337	NA	NA	NA	NA	NA	NA	NA	NA	NA	1	Wald ratio	P07327
EGFR--eur.annotated.liftover.hg38.refined	ADH1A	Fenland	pQTL	-0.15322	0.189107	0.417809	0.78491	NA	NA	NA	NA	NA	NA	NA	NA	NA	1	Wald ratio	P07327
EGFR--eur.annotated.liftover.hg38.refined	ADH1A	deCODESoma	pQTL	0.176752	0.205093	0.388789	0.813178	NA	NA	NA	NA	NA	NA	NA	NA	NA	1	Wald ratio	P07327
EGFR--eur.annotated.liftover.hg38.refined	FES	UKBBOlink	pQTL	0.995399	0.284185	0.000460662	0.0103864	NA	NA	NA	NA	NA	NA	NA	NA	NA	1	Wald ratio	P07332
EGFR--eur.annotated.liftover.hg38.refined	CSF1R	Fenland	pQTL	0.108333	0.268229	0.686298	0.922783	NA	NA	NA	NA	NA	NA	NA	NA	NA	1	Wald ratio	P07333
EGFR--eur.annotated.liftover.hg38.refined	CSF1R	deCODESoma	pQTL	-0.0617113	0.172854	0.721081	0.94187	4.16391	3	0.2443	-0.368965	1.07617	0.764393	3.99236	2	0.135853	4	Inverse variance weighted (fixed effects)	P07333
EGFR--eur.annotated.liftover.hg38.refined	CTSD	Fenland	pQTL	-0.361661	0.135369	0.00754766	0.0961685	0.0902361	1	0.763877	NA	NA	NA	NA	NA	NA	2	Inverse variance weighted (fixed effects)	P07339
EGFR--eur.annotated.liftover.hg38.refined	CTSD	UKBBOlink	pQTL	-0.319976	0.13564	0.0183237	0.138948	NA	NA	NA	NA	NA	NA	NA	NA	NA	1	Wald ratio	P07339
EGFR--eur.annotated.liftover.hg38.refined	CTSD	deCODESoma	pQTL	0.043251	0.124156	0.72757	0.945074	13.4543	3	0.00375044	-0.521099	0.568571	0.456151	8.33225	2	0.0155122	4	Inverse variance weighted (fixed effects)	P07339
EGFR--eur.annotated.liftover.hg38.refined	ANXA2	ARIC	pQTL	0.176471	0.0989344	0.07447	0.299999	NA	NA	NA	NA	NA	NA	NA	NA	NA	1	Wald ratio	P07355
EGFR--eur.annotated.liftover.hg38.refined	ANXA2	Fenland	pQTL	-0.140355	0.0590623	0.0174829	0.16455	0.790829	2	0.673401	-0.163368	0.0962944	0.339071	0.699268	1	0.40303	3	Inverse variance weighted (fixed effects)	P07355
EGFR--eur.annotated.liftover.hg38.refined	ANXA2	UKBBOlink	pQTL	0.15199	0.0852097	0.07447	0.298409	NA	NA	NA	NA	NA	NA	NA	NA	NA	1	Wald ratio	P07355
EGFR--eur.annotated.liftover.hg38.refined	ANXA2	deCODESoma	pQTL	0.0431416	0.0350451	0.218311	0.696573	21.9925	7	0.00254795	0.0897575	0.132558	0.523564	21.4048	6	0.00155126	8	Inverse variance weighted (fixed effects)	P07355
EGFR--eur.annotated.liftover.hg38.refined	C8A|C8B|C8G	Fenland	pQTL	-0.125532	0.135227	0.353251	0.728175	NA	NA	NA	NA	NA	NA	NA	NA	NA	1	Wald ratio	P07357|P07358|P07360
EGFR--eur.annotated.liftover.hg38.refined	C8B	UKBBOlink	pQTL	-0.0637519	0.075886	0.400851	0.710231	NA	NA	NA	NA	NA	NA	NA	NA	NA	1	Wald ratio	P07358
EGFR--eur.annotated.liftover.hg38.refined	GP1BA	ARIC	pQTL	0.331754	0.187171	0.0763176	0.302179	NA	NA	NA	NA	NA	NA	NA	NA	NA	1	Wald ratio	P07359
EGFR--eur.annotated.liftover.hg38.refined	GP1BA	Fenland	pQTL	0.382546	0.215827	0.0763176	0.373219	NA	NA	NA	NA	NA	NA	NA	NA	NA	1	Wald ratio	P07359
EGFR--eur.annotated.liftover.hg38.refined	GP1BA	UKBBOlink	pQTL	-0.788237	0.33737	0.0194696	0.141902	NA	NA	NA	NA	NA	NA	NA	NA	NA	1	Wald ratio	P07359
EGFR--eur.annotated.liftover.hg38.refined	GP1BA	deCODESoma	pQTL	0.30417	0.199767	0.127852	0.569257	NA	NA	NA	NA	NA	NA	NA	NA	NA	1	Wald ratio	P07359
EGFR--eur.annotated.liftover.hg38.refined	C8G	ARIC	pQTL	0.0409988	0.0761693	0.590399	0.842503	NA	NA	NA	NA	NA	NA	NA	NA	NA	1	Wald ratio	P07360
EGFR--eur.annotated.liftover.hg38.refined	C8G	Fenland	pQTL	0.0879299	0.075497	0.244148	0.646303	1.24677	1	0.264171	NA	NA	NA	NA	NA	NA	2	Inverse variance weighted (fixed effects)	P07360
EGFR--eur.annotated.liftover.hg38.refined	C8G	deCODESoma	pQTL	0.03298	0.0605793	0.586159	0.905755	0.214716	2	0.898204	-0.234973	1.08716	0.864489	0.153779	1	0.69495	3	Inverse variance weighted (fixed effects)	P07360
EGFR--eur.annotated.liftover.hg38.refined	CAPNS1|CAPN1	Fenland	pQTL	0.191457	0.133682	0.152091	0.525585	NA	NA	NA	NA	NA	NA	NA	NA	NA	1	Wald ratio	P07384|P04632
EGFR--eur.annotated.liftover.hg38.refined	CA3	ARIC	pQTL	-0.258332	0.133332	0.0526843	0.245233	NA	NA	NA	NA	NA	NA	NA	NA	NA	1	Wald ratio	P07451
EGFR--eur.annotated.liftover.hg38.refined	CA3	Fenland	pQTL	0.221691	0.211658	0.294913	0.684515	NA	NA	NA	NA	NA	NA	NA	NA	NA	1	Wald ratio	P07451
EGFR--eur.annotated.liftover.hg38.refined	CA3	UKBBOlink	pQTL	0.266446	0.254387	0.294913	0.618732	NA	NA	NA	NA	NA	NA	NA	NA	NA	1	Wald ratio	P07451
EGFR--eur.annotated.liftover.hg38.refined	CA3	deCODESoma	pQTL	-0.595618	0.428568	0.164594	0.63401	0.835298	1	0.360745	NA	NA	NA	NA	NA	NA	2	Inverse variance weighted (fixed effects)	P07451
EGFR--eur.annotated.liftover.hg38.refined	PRSS1	deCODESoma	pQTL	-0.05	0.584286	0.931805	0.990761	NA	NA	NA	NA	NA	NA	NA	NA	NA	1	Wald ratio	P07477
EGFR--eur.annotated.liftover.hg38.refined	PRSS2	ARIC	pQTL	-0.0658313	0.105023	0.530771	0.812121	NA	NA	NA	NA	NA	NA	NA	NA	NA	1	Wald ratio	P07478
EGFR--eur.annotated.liftover.hg38.refined	PRSS2	Fenland	pQTL	-0.0550164	0.133376	0.679978	0.922209	1.38556	2	0.500183	0.861053	0.789633	0.472472	0.000154093	1	0.990096	3	Inverse variance weighted (fixed effects)	P07478
EGFR--eur.annotated.liftover.hg38.refined	PRSS2	UKBBOlink	pQTL	-0.167956	0.274903	0.541222	0.812794	NA	NA	NA	NA	NA	NA	NA	NA	NA	1	Wald ratio	P07478
EGFR--eur.annotated.liftover.hg38.refined	PRSS2	deCODESoma	pQTL	-0.130474	0.127865	0.307536	0.77613	0.0148077	1	0.903147	NA	NA	NA	NA	NA	NA	2	Inverse variance weighted (fixed effects)	P07478
EGFR--eur.annotated.liftover.hg38.refined	GRP	UKBBOlink	pQTL	-0.109313	0.108231	0.312495	0.633982	NA	NA	NA	NA	NA	NA	NA	NA	NA	1	Wald ratio	P07492
EGFR--eur.annotated.liftover.hg38.refined	DCN	ARIC	pQTL	0.0817105	0.355836	0.81838	0.939022	NA	NA	NA	NA	NA	NA	NA	NA	NA	1	Wald ratio	P07585
EGFR--eur.annotated.liftover.hg38.refined	PSAP	ARIC	pQTL	-0.110873	0.187182	0.553632	0.824457	NA	NA	NA	NA	NA	NA	NA	NA	NA	1	Wald ratio	P07602
EGFR--eur.annotated.liftover.hg38.refined	PSAP	Fenland	pQTL	-0.0657062	0.0673226	0.329069	0.711717	0.178437	2	0.914646	-0.0138556	0.724581	0.987828	0.173272	1	0.67722	3	Inverse variance weighted (fixed effects)	P07602
EGFR--eur.annotated.liftover.hg38.refined	PSAP	UKBBOlink	pQTL	-0.0345749	0.180915	0.848439	0.942711	NA	NA	NA	NA	NA	NA	NA	NA	NA	1	Wald ratio	P07602
EGFR--eur.annotated.liftover.hg38.refined	PSAP	deCODESoma	pQTL	-0.00602879	0.0707731	0.932114	0.990761	1.09063	3	0.779337	-0.142551	0.192639	0.536379	0.510011	2	0.774912	4	Inverse variance weighted (fixed effects)	P07602
EGFR--eur.annotated.liftover.hg38.refined	HEXB	ARIC	pQTL	-0.0313358	0.0983295	0.749968	0.917596	NA	NA	NA	NA	NA	NA	NA	NA	NA	1	Wald ratio	P07686
EGFR--eur.annotated.liftover.hg38.refined	HEXB	Fenland	pQTL	-0.00656527	0.098355	0.94678	0.993456	0.554408	2	0.7579	0.0612293	0.344917	0.888153	0.512356	1	0.474121	3	Inverse variance weighted (fixed effects)	P07686
EGFR--eur.annotated.liftover.hg38.refined	HEXB	deCODESoma	pQTL	0.0491583	0.0987619	0.618663	0.909547	4.54009	4	0.337821	-0.112241	0.168239	0.552404	3.07877	3	0.379639	5	Inverse variance weighted (fixed effects)	P07686
EGFR--eur.annotated.liftover.hg38.refined	BPGM	ARIC	pQTL	-0.279394	0.332952	0.40139	0.703782	NA	NA	NA	NA	NA	NA	NA	NA	NA	1	Wald ratio	P07738
EGFR--eur.annotated.liftover.hg38.refined	BPGM	deCODESoma	pQTL	0.550347	0.649306	0.396664	0.817457	NA	NA	NA	NA	NA	NA	NA	NA	NA	1	Wald ratio	P07738
EGFR--eur.annotated.liftover.hg38.refined	APRT	ARIC	pQTL	-0.352788	0.360929	0.32835	0.638609	NA	NA	NA	NA	NA	NA	NA	NA	NA	1	Wald ratio	P07741
EGFR--eur.annotated.liftover.hg38.refined	CTSB	ARIC	pQTL	-0.161981	0.056524	0.00416079	0.0529063	NA	NA	NA	NA	NA	NA	NA	NA	NA	1	Wald ratio	P07858
EGFR--eur.annotated.liftover.hg38.refined	CTSB	Fenland	pQTL	-0.144168	0.0612294	0.0185449	0.171953	3.11332	2	0.210839	-0.192656	0.183131	0.483867	2.82401	1	0.092864	3	Inverse variance weighted (fixed effects)	P07858
EGFR--eur.annotated.liftover.hg38.refined	CTSB	UKBBOlink	pQTL	-0.202242	0.0705732	0.00416079	0.0549205	NA	NA	NA	NA	NA	NA	NA	NA	NA	1	Wald ratio	P07858
EGFR--eur.annotated.liftover.hg38.refined	CTSB	deCODESoma	pQTL	-0.140522	0.0580739	0.0155328	0.187758	3.88461	4	0.421847	-0.196849	0.10411	0.155036	3.3774	3	0.337014	5	Inverse variance weighted (fixed effects)	P07858
EGFR--eur.annotated.liftover.hg38.refined	LDHC	Fenland	pQTL	-0.132486	0.265426	0.617677	0.891587	NA	NA	NA	NA	NA	NA	NA	NA	NA	1	Wald ratio	P07864
EGFR--eur.annotated.liftover.hg38.refined	LDHC	deCODESoma	pQTL	-0.0376384	0.421402	0.92883	0.990583	NA	NA	NA	NA	NA	NA	NA	NA	NA	1	Wald ratio	P07864
EGFR--eur.annotated.liftover.hg38.refined	UMOD	UKBBOlink	pQTL	-1.60985	0.0495338	1.06628e-231	1.80309e-228	NA	NA	NA	NA	NA	NA	NA	NA	NA	1	Wald ratio	P07911
EGFR--eur.annotated.liftover.hg38.refined	YES1	UKBBOlink	pQTL	0.535669	0.541543	0.322588	0.644033	NA	NA	NA	NA	NA	NA	NA	NA	NA	1	Wald ratio	P07947
EGFR--eur.annotated.liftover.hg38.refined	LYN	ARIC	pQTL	-0.338828	0.257019	0.187402	0.486703	NA	NA	NA	NA	NA	NA	NA	NA	NA	1	Wald ratio	P07948
EGFR--eur.annotated.liftover.hg38.refined	LYN	Fenland	pQTL	0.528061	0.414116	0.202255	0.599635	NA	NA	NA	NA	NA	NA	NA	NA	NA	1	Wald ratio	P07948
EGFR--eur.annotated.liftover.hg38.refined	RET	ARIC	pQTL	-0.201064	0.0837601	0.0163741	0.120231	NA	NA	NA	NA	NA	NA	NA	NA	NA	1	Wald ratio	P07949
EGFR--eur.annotated.liftover.hg38.refined	RET	Fenland	pQTL	0.086763	0.0686313	0.206162	0.603271	5.1171	2	0.0774171	0.769286	0.676462	0.459182	2.50235	1	0.113676	3	Inverse variance weighted (fixed effects)	P07949
EGFR--eur.annotated.liftover.hg38.refined	RET	UKBBOlink	pQTL	-0.0490303	0.105277	0.641412	0.864934	NA	NA	NA	NA	NA	NA	NA	NA	NA	1	Wald ratio	P07949
EGFR--eur.annotated.liftover.hg38.refined	RET	deCODESoma	pQTL	0.109675	0.0665771	0.0994891	0.498937	4.04429	3	0.256721	0.113333	0.32037	0.757332	4.044	2	0.132391	4	Inverse variance weighted (fixed effects)	P07949
EGFR--eur.annotated.liftover.hg38.refined	FH	ARIC	pQTL	-0.28397	0.218029	0.192766	0.49735	NA	NA	NA	NA	NA	NA	NA	NA	NA	1	Wald ratio	P07954
EGFR--eur.annotated.liftover.hg38.refined	FH	Fenland	pQTL	0.371955	0.256684	0.147317	0.51861	NA	NA	NA	NA	NA	NA	NA	NA	NA	1	Wald ratio	P07954
EGFR--eur.annotated.liftover.hg38.refined	FH	deCODESoma	pQTL	0.348552	0.240535	0.147317	0.604231	NA	NA	NA	NA	NA	NA	NA	NA	NA	1	Wald ratio	P07954
EGFR--eur.annotated.liftover.hg38.refined	SFTPB	ARIC	pQTL	-0.0356082	0.072184	0.621802	0.867322	NA	NA	NA	NA	NA	NA	NA	NA	NA	1	Wald ratio	P07988
EGFR--eur.annotated.liftover.hg38.refined	SFTPB	Fenland	pQTL	0.00166807	0.068139	0.980469	0.995889	3.53142	1	0.0602161	NA	NA	NA	NA	NA	NA	2	Inverse variance weighted (fixed effects)	P07988
EGFR--eur.annotated.liftover.hg38.refined	SFTPB	deCODESoma	pQTL	0.0159463	0.0736924	0.828684	0.977646	4.60324	2	0.100097	-0.204644	0.17784	0.455459	1.49862	1	0.220884	3	Inverse variance weighted (fixed effects)	P07988
EGFR--eur.annotated.liftover.hg38.refined	THBS1	deCODESoma	pQTL	-1.55556	0.729072	0.0328746	0.287972	NA	NA	NA	NA	NA	NA	NA	NA	NA	1	Wald ratio	P07996
EGFR--eur.annotated.liftover.hg38.refined	RNASE1	ARIC	pQTL	0.131763	0.0991764	0.183989	0.48526	NA	NA	NA	NA	NA	NA	NA	NA	NA	1	Wald ratio	P07998
EGFR--eur.annotated.liftover.hg38.refined	RNASE1	Fenland	pQTL	0.0929768	0.170812	0.586219	0.887507	3.02022	1	0.0822324	NA	NA	NA	NA	NA	NA	2	Inverse variance weighted (fixed effects)	P07998
EGFR--eur.annotated.liftover.hg38.refined	RNASE1	UKBBOlink	pQTL	0.25706	0.193486	0.183989	0.500203	NA	NA	NA	NA	NA	NA	NA	NA	NA	1	Wald ratio	P07998
EGFR--eur.annotated.liftover.hg38.refined	RNASE1	deCODESoma	pQTL	0.180499	0.108834	0.0972203	0.490711	7.28613	3	0.0633159	0.265098	0.482604	0.637934	7.15182	2	0.0279899	4	Inverse variance weighted (fixed effects)	P07998
EGFR--eur.annotated.liftover.hg38.refined	IGF1R	ARIC	pQTL	0.341224	0.191939	0.0754404	0.300992	NA	NA	NA	NA	NA	NA	NA	NA	NA	1	Wald ratio	P08069
EGFR--eur.annotated.liftover.hg38.refined	IGF1R	UKBBOlink	pQTL	-0.734892	0.356661	0.0393531	0.198686	NA	NA	NA	NA	NA	NA	NA	NA	NA	1	Wald ratio	P08069
EGFR--eur.annotated.liftover.hg38.refined	IGF1R	deCODESoma	pQTL	0.638388	0.264328	0.0157295	0.187951	5.65207	1	0.0174347	NA	NA	NA	NA	NA	NA	2	Inverse variance weighted (fixed effects)	P08069
EGFR--eur.annotated.liftover.hg38.refined	MSMB	Fenland	pQTL	0.0283611	0.0405932	0.48476	0.824163	NA	NA	NA	NA	NA	NA	NA	NA	NA	1	Wald ratio	P08118
EGFR--eur.annotated.liftover.hg38.refined	MSMB	UKBBOlink	pQTL	0.0279963	0.040071	0.48476	0.771144	NA	NA	NA	NA	NA	NA	NA	NA	NA	1	Wald ratio	P08118
EGFR--eur.annotated.liftover.hg38.refined	MSMB	deCODESoma	pQTL	-0.00131601	0.0298046	0.964781	0.992664	9.50916	3	0.0232342	0.0960317	0.12397	0.519595	6.86752	2	0.0322655	4	Inverse variance weighted (fixed effects)	P08118
EGFR--eur.annotated.liftover.hg38.refined	RHOC	ARIC	pQTL	-0.143554	0.169903	0.398156	0.70094	NA	NA	NA	NA	NA	NA	NA	NA	NA	1	Wald ratio	P08134
EGFR--eur.annotated.liftover.hg38.refined	RHOC	Fenland	pQTL	0.277817	0.258223	0.281981	0.671892	NA	NA	NA	NA	NA	NA	NA	NA	NA	1	Wald ratio	P08134
EGFR--eur.annotated.liftover.hg38.refined	CD55	ARIC	pQTL	0.0678107	0.0544997	0.213411	0.518285	NA	NA	NA	NA	NA	NA	NA	NA	NA	1	Wald ratio	P08174
EGFR--eur.annotated.liftover.hg38.refined	CD55	Fenland	pQTL	-0.0876552	0.0810811	0.279661	0.671892	NA	NA	NA	NA	NA	NA	NA	NA	NA	1	Wald ratio	P08174
EGFR--eur.annotated.liftover.hg38.refined	CD55	UKBBOlink	pQTL	0.113759	0.0911712	0.212123	0.531409	NA	NA	NA	NA	NA	NA	NA	NA	NA	1	Wald ratio	P08174
EGFR--eur.annotated.liftover.hg38.refined	CD55	deCODESoma	pQTL	-0.102812	0.0829201	0.215015	0.695532	0.0149341	1	0.902736	NA	NA	NA	NA	NA	NA	2	Inverse variance weighted (fixed effects)	P08174
EGFR--eur.annotated.liftover.hg38.refined	SERPINA6	UKBBOlink	pQTL	0.0746993	0.178812	0.676127	0.875584	NA	NA	NA	NA	NA	NA	NA	NA	NA	1	Wald ratio	P08185
EGFR--eur.annotated.liftover.hg38.refined	CELA2A	ARIC	pQTL	-0.160602	0.336373	0.633039	0.868485	NA	NA	NA	NA	NA	NA	NA	NA	NA	1	Wald ratio	P08217
EGFR--eur.annotated.liftover.hg38.refined	CELA2A	Fenland	pQTL	1.55478	0.765797	0.0423281	0.273381	NA	NA	NA	NA	NA	NA	NA	NA	NA	1	Wald ratio	P08217
EGFR--eur.annotated.liftover.hg38.refined	CELA2A	UKBBOlink	pQTL	1.50504	0.741299	0.0423281	0.206869	NA	NA	NA	NA	NA	NA	NA	NA	NA	1	Wald ratio	P08217
EGFR--eur.annotated.liftover.hg38.refined	CELA2A	deCODESoma	pQTL	2.38966	1.17701	0.0423281	0.325747	NA	NA	NA	NA	NA	NA	NA	NA	NA	1	Wald ratio	P08217
EGFR--eur.annotated.liftover.hg38.refined	GUSB	ARIC	pQTL	-0.954456	0.211098	6.14348e-06	0.000246369	NA	NA	NA	NA	NA	NA	NA	NA	NA	1	Wald ratio	P08236
EGFR--eur.annotated.liftover.hg38.refined	GUSB	Fenland	pQTL	0.806922	0.23638	0.000640966	0.0162234	10.7931	1	0.00101877	NA	NA	NA	NA	NA	NA	2	Inverse variance weighted (fixed effects)	P08236
EGFR--eur.annotated.liftover.hg38.refined	PFKM	ARIC	pQTL	-0.0202586	0.353478	0.954296	0.992741	NA	NA	NA	NA	NA	NA	NA	NA	NA	1	Wald ratio	P08237
EGFR--eur.annotated.liftover.hg38.refined	PFKM	Fenland	pQTL	0.227673	0.295597	0.441174	0.80247	NA	NA	NA	NA	NA	NA	NA	NA	NA	1	Wald ratio	P08237
EGFR--eur.annotated.liftover.hg38.refined	PFKM	deCODESoma	pQTL	0.139985	0.181748	0.441174	0.848997	NA	NA	NA	NA	NA	NA	NA	NA	NA	1	Wald ratio	P08237
EGFR--eur.annotated.liftover.hg38.refined	ELANE	ARIC	pQTL	0.272167	0.182142	0.13511	0.421361	NA	NA	NA	NA	NA	NA	NA	NA	NA	1	Wald ratio	P08246
EGFR--eur.annotated.liftover.hg38.refined	ELANE	Fenland	pQTL	-0.0382834	0.14153	0.786778	0.944397	3.23918	1	0.0718964	NA	NA	NA	NA	NA	NA	2	Inverse variance weighted (fixed effects)	P08246
EGFR--eur.annotated.liftover.hg38.refined	ELANE	deCODESoma	pQTL	0.10593	0.0873757	0.225376	0.707285	19.21	3	0.00024738	-0.714859	0.20821	0.0753675	0.347992	2	0.8403	4	Inverse variance weighted (fixed effects)	P08246
EGFR--eur.annotated.liftover.hg38.refined	MMP2	ARIC	pQTL	-0.848344	0.34397	0.0136504	0.107164	NA	NA	NA	NA	NA	NA	NA	NA	NA	1	Wald ratio	P08253
EGFR--eur.annotated.liftover.hg38.refined	MMP2	deCODESoma	pQTL	-1.15537	0.468458	0.0136504	0.172807	NA	NA	NA	NA	NA	NA	NA	NA	NA	1	Wald ratio	P08253
EGFR--eur.annotated.liftover.hg38.refined	GSTA1	ARIC	pQTL	-0.274414	0.0516821	1.09839e-07	7.80857e-06	NA	NA	NA	NA	NA	NA	NA	NA	NA	1	Wald ratio	P08263
EGFR--eur.annotated.liftover.hg38.refined	GSTA1	Fenland	pQTL	-0.448253	0.0888388	4.51899e-07	3.13484e-05	NA	NA	NA	NA	NA	NA	NA	NA	NA	1	Wald ratio	P08263
EGFR--eur.annotated.liftover.hg38.refined	GSTA1	UKBBOlink	pQTL	-0.582991	0.121046	1.46264e-06	8.83333e-05	NA	NA	NA	NA	NA	NA	NA	NA	NA	1	Wald ratio	P08263
EGFR--eur.annotated.liftover.hg38.refined	GSTA1	deCODESoma	pQTL	-0.385169	0.0542806	1.28521e-12	4.29995e-10	0.00241671	1	0.960792	NA	NA	NA	NA	NA	NA	2	Inverse variance weighted (fixed effects)	P08263
EGFR--eur.annotated.liftover.hg38.refined	SOD3	Fenland	pQTL	-0.0369437	0.344249	0.914537	0.983876	NA	NA	NA	NA	NA	NA	NA	NA	NA	1	Wald ratio	P08294
EGFR--eur.annotated.liftover.hg38.refined	SOD3	deCODESoma	pQTL	-0.0552912	0.265958	0.835311	0.977646	1.11024	3	0.774603	-0.511256	0.573519	0.466756	0.305008	2	0.858555	4	Inverse variance weighted (fixed effects)	P08294
EGFR--eur.annotated.liftover.hg38.refined	ADH4	ARIC	pQTL	0.0277906	0.0889299	0.754661	0.917596	NA	NA	NA	NA	NA	NA	NA	NA	NA	1	Wald ratio	P08319
EGFR--eur.annotated.liftover.hg38.refined	ADH4	Fenland	pQTL	0.00570342	0.362167	0.987435	0.99768	NA	NA	NA	NA	NA	NA	NA	NA	NA	1	Wald ratio	P08319
EGFR--eur.annotated.liftover.hg38.refined	ADH4	UKBBOlink	pQTL	0.00461382	0.292978	0.987435	0.999065	NA	NA	NA	NA	NA	NA	NA	NA	NA	1	Wald ratio	P08319
EGFR--eur.annotated.liftover.hg38.refined	HMBS	ARIC	pQTL	-0.504473	0.29684	0.0892299	0.333865	NA	NA	NA	NA	NA	NA	NA	NA	NA	1	Wald ratio	P08397
EGFR--eur.annotated.liftover.hg38.refined	HMBS	UKBBOlink	pQTL	0.603206	0.34608	0.0813396	0.317656	NA	NA	NA	NA	NA	NA	NA	NA	NA	1	Wald ratio	P08397
EGFR--eur.annotated.liftover.hg38.refined	MME	UKBBOlink	pQTL	0.375466	0.808839	0.642502	0.865714	NA	NA	NA	NA	NA	NA	NA	NA	NA	1	Wald ratio	P08473
EGFR--eur.annotated.liftover.hg38.refined	INHBA	ARIC	pQTL	-0.831898	0.399524	0.0373222	0.198544	NA	NA	NA	NA	NA	NA	NA	NA	NA	1	Wald ratio	P08476
EGFR--eur.annotated.liftover.hg38.refined	INHBA	deCODESoma	pQTL	-0.84491	0.4196	0.044051	0.328503	NA	NA	NA	NA	NA	NA	NA	NA	NA	1	Wald ratio	P08476
EGFR--eur.annotated.liftover.hg38.refined	INHBA|INHBC	Fenland	pQTL	-3.6079	0.401286	2.45333e-19	6.56441e-17	NA	NA	NA	NA	NA	NA	NA	NA	NA	1	Wald ratio	P08476|P55103
EGFR--eur.annotated.liftover.hg38.refined	MGP	ARIC	pQTL	0.182319	0.0889416	0.0403772	0.207412	NA	NA	NA	NA	NA	NA	NA	NA	NA	1	Wald ratio	P08493
EGFR--eur.annotated.liftover.hg38.refined	MGP	Fenland	pQTL	0.193103	0.0938424	0.0396148	0.266901	NA	NA	NA	NA	NA	NA	NA	NA	NA	1	Wald ratio	P08493
EGFR--eur.annotated.liftover.hg38.refined	MGP	deCODESoma	pQTL	-0.338511	0.109488	0.00198973	0.0495586	3.40096	2	0.182596	0.0505166	0.473507	0.932337	1.93994	1	0.163675	3	Inverse variance weighted (fixed effects)	P08493
EGFR--eur.annotated.liftover.hg38.refined	LPA	UKBBOlink	pQTL	-0.165489	0.0694793	0.0172258	0.134378	NA	NA	NA	NA	NA	NA	NA	NA	NA	1	Wald ratio	P08519
EGFR--eur.annotated.liftover.hg38.refined	PLEK	ARIC	pQTL	-0.0935673	0.0859015	0.276049	0.585854	NA	NA	NA	NA	NA	NA	NA	NA	NA	1	Wald ratio	P08567
EGFR--eur.annotated.liftover.hg38.refined	PLEK	Fenland	pQTL	-0.331735	0.304556	0.276049	0.671892	NA	NA	NA	NA	NA	NA	NA	NA	NA	1	Wald ratio	P08567
EGFR--eur.annotated.liftover.hg38.refined	PLEK	deCODESoma	pQTL	-0.337948	0.310261	0.276049	0.766576	NA	NA	NA	NA	NA	NA	NA	NA	NA	1	Wald ratio	P08567
EGFR--eur.annotated.liftover.hg38.refined	CD14	ARIC	pQTL	0.163283	0.14134	0.247988	0.550927	NA	NA	NA	NA	NA	NA	NA	NA	NA	1	Wald ratio	P08571
EGFR--eur.annotated.liftover.hg38.refined	CD14	Fenland	pQTL	-0.202014	0.163219	0.215833	0.613739	0.160434	1	0.688758	NA	NA	NA	NA	NA	NA	2	Inverse variance weighted (fixed effects)	P08571
EGFR--eur.annotated.liftover.hg38.refined	CD14	UKBBOlink	pQTL	0.157495	0.136329	0.247988	0.569765	NA	NA	NA	NA	NA	NA	NA	NA	NA	1	Wald ratio	P08571
EGFR--eur.annotated.liftover.hg38.refined	CD14	deCODESoma	pQTL	-0.157243	0.1277	0.218194	0.696573	0.176088	1	0.674757	NA	NA	NA	NA	NA	NA	2	Inverse variance weighted (fixed effects)	P08571
EGFR--eur.annotated.liftover.hg38.refined	MET	ARIC	pQTL	-0.232911	0.192471	0.226238	0.532886	NA	NA	NA	NA	NA	NA	NA	NA	NA	1	Wald ratio	P08581
EGFR--eur.annotated.liftover.hg38.refined	MET	Fenland	pQTL	0.521497	0.334395	0.118872	0.46385	NA	NA	NA	NA	NA	NA	NA	NA	NA	1	Wald ratio	P08581
EGFR--eur.annotated.liftover.hg38.refined	MET	deCODESoma	pQTL	0.0716958	0.199527	0.719349	0.941707	2.33675	2	0.310872	-1.35694	0.957185	0.391101	0.00787371	1	0.929293	3	Inverse variance weighted (fixed effects)	P08581
EGFR--eur.annotated.liftover.hg38.refined	MELTF	UKBBOlink	pQTL	0.133478	0.0950265	0.160129	0.470843	NA	NA	NA	NA	NA	NA	NA	NA	NA	1	Wald ratio	P08582
EGFR--eur.annotated.liftover.hg38.refined	CFH	ARIC	pQTL	0.0480637	0.0818246	0.556936	0.825729	NA	NA	NA	NA	NA	NA	NA	NA	NA	1	Wald ratio	P08603
EGFR--eur.annotated.liftover.hg38.refined	CFH	Fenland	pQTL	-0.191992	0.083963	0.0222178	0.187032	11.5278	1	0.000685648	NA	NA	NA	NA	NA	NA	2	Inverse variance weighted (fixed effects)	P08603
EGFR--eur.annotated.liftover.hg38.refined	CFH	UKBBOlink	pQTL	0.441135	0.111827	7.98672e-05	0.00275623	NA	NA	NA	NA	NA	NA	NA	NA	NA	1	Wald ratio	P08603
EGFR--eur.annotated.liftover.hg38.refined	CFH	deCODESoma	pQTL	0.206337	0.0716257	0.00396716	0.0800955	14.9703	4	0.00476312	-0.875827	0.726273	0.314282	8.5009	3	0.0367181	5	Inverse variance weighted (fixed effects)	P08603
EGFR--eur.annotated.liftover.hg38.refined	FCGR3A	Fenland	pQTL	-0.0687611	0.0310827	0.0269528	0.211224	0.593438	1	0.441093	NA	NA	NA	NA	NA	NA	2	Inverse variance weighted (fixed effects)	P08637
EGFR--eur.annotated.liftover.hg38.refined	FCGR3A	deCODESoma	pQTL	-0.0501761	0.0579971	0.386957	0.813178	0.138654	1	0.709623	NA	NA	NA	NA	NA	NA	2	Inverse variance weighted (fixed effects)	P08637
EGFR--eur.annotated.liftover.hg38.refined	VIM	ARIC	pQTL	0.0296499	0.382753	0.938254	0.988145	NA	NA	NA	NA	NA	NA	NA	NA	NA	1	Wald ratio	P08670
EGFR--eur.annotated.liftover.hg38.refined	VIM	Fenland	pQTL	-0.251063	0.209592	0.230969	0.631745	4.75269	1	0.0292525	NA	NA	NA	NA	NA	NA	2	Inverse variance weighted (fixed effects)	P08670
EGFR--eur.annotated.liftover.hg38.refined	VIM	deCODESoma	pQTL	-0.223279	0.342363	0.514292	0.888545	3.7987	1	0.0512923	NA	NA	NA	NA	NA	NA	2	Inverse variance weighted (fixed effects)	P08670
EGFR--eur.annotated.liftover.hg38.refined	SERPINF2	ARIC	pQTL	-0.101234	0.135265	0.45421	0.750122	NA	NA	NA	NA	NA	NA	NA	NA	NA	1	Wald ratio	P08697
EGFR--eur.annotated.liftover.hg38.refined	SERPINF2	Fenland	pQTL	-0.0254453	0.117804	0.82899	0.955507	2.6337	1	0.104618	NA	NA	NA	NA	NA	NA	2	Inverse variance weighted (fixed effects)	P08697
EGFR--eur.annotated.liftover.hg38.refined	SERPINF2	UKBBOlink	pQTL	0.175922	0.229568	0.443488	0.737897	NA	NA	NA	NA	NA	NA	NA	NA	NA	1	Wald ratio	P08697
EGFR--eur.annotated.liftover.hg38.refined	SERPINF2	deCODESoma	pQTL	-0.244254	0.0971348	0.0119172	0.16133	7.97606	4	0.0924589	0.453524	0.292532	0.218841	1.5813	3	0.663638	5	Inverse variance weighted (fixed effects)	P08697
EGFR--eur.annotated.liftover.hg38.refined	F7	ARIC	pQTL	0.0415839	0.0453572	0.359243	0.667165	NA	NA	NA	NA	NA	NA	NA	NA	NA	1	Wald ratio	P08709
EGFR--eur.annotated.liftover.hg38.refined	F7	Fenland	pQTL	0.0510506	0.0388612	0.188959	0.575479	1.53021	2	0.465286	0.0131629	0.0832056	0.900117	1.19505	1	0.274313	3	Inverse variance weighted (fixed effects)	P08709
EGFR--eur.annotated.liftover.hg38.refined	F7	UKBBOlink	pQTL	0.0558515	0.0739551	0.450124	0.742595	NA	NA	NA	NA	NA	NA	NA	NA	NA	1	Wald ratio	P08709
EGFR--eur.annotated.liftover.hg38.refined	F7	deCODESoma	pQTL	0.0161633	0.0306923	0.598454	0.907042	9.2015	3	0.0267284	-0.0208885	0.131411	0.888305	8.74501	2	0.0126196	4	Inverse variance weighted (fixed effects)	P08709
EGFR--eur.annotated.liftover.hg38.refined	KRT19	UKBBOlink	pQTL	-0.114878	0.261704	0.66069	0.874307	NA	NA	NA	NA	NA	NA	NA	NA	NA	1	Wald ratio	P08727
EGFR--eur.annotated.liftover.hg38.refined	ANXA5	Fenland	pQTL	-0.0452291	0.165409	0.784517	0.944397	1.69306	1	0.193198	NA	NA	NA	NA	NA	NA	2	Inverse variance weighted (fixed effects)	P08758
EGFR--eur.annotated.liftover.hg38.refined	ANXA5	UKBBOlink	pQTL	0.817243	0.346086	0.0182068	0.138948	NA	NA	NA	NA	NA	NA	NA	NA	NA	1	Wald ratio	P08758
EGFR--eur.annotated.liftover.hg38.refined	ANXA5	deCODESoma	pQTL	-0.0552086	0.170122	0.745542	0.947401	NA	NA	NA	NA	NA	NA	NA	NA	NA	1	Wald ratio	P08758
EGFR--eur.annotated.liftover.hg38.refined	IGFBP1	Fenland	pQTL	0.693069	0.410341	0.0912179	0.410475	NA	NA	NA	NA	NA	NA	NA	NA	NA	1	Wald ratio	P08833
EGFR--eur.annotated.liftover.hg38.refined	IGFBP1	deCODESoma	pQTL	0.310773	0.55663	0.576631	0.905755	NA	NA	NA	NA	NA	NA	NA	NA	NA	1	Wald ratio	P08833
EGFR--eur.annotated.liftover.hg38.refined	IL6R	ARIC	pQTL	-0.00211305	0.0359218	0.953093	0.992435	NA	NA	NA	NA	NA	NA	NA	NA	NA	1	Wald ratio	P08887
EGFR--eur.annotated.liftover.hg38.refined	IL6R	Fenland	pQTL	-0.00166719	0.0328771	0.959557	0.993691	1.64343	1	0.199855	NA	NA	NA	NA	NA	NA	2	Inverse variance weighted (fixed effects)	P08887
EGFR--eur.annotated.liftover.hg38.refined	IL6R	UKBBOlink	pQTL	-0.00199052	0.0338388	0.953093	0.988761	NA	NA	NA	NA	NA	NA	NA	NA	NA	1	Wald ratio	P08887
EGFR--eur.annotated.liftover.hg38.refined	IL6R	deCODESoma	pQTL	0.0159421	0.0308313	0.605103	0.908024	3.69691	3	0.296107	-0.052529	0.0482291	0.389832	0.288432	2	0.865701	4	Inverse variance weighted (fixed effects)	P08887
EGFR--eur.annotated.liftover.hg38.refined	NMB	ARIC	pQTL	-0.746497	0.163978	5.30299e-06	0.000224159	NA	NA	NA	NA	NA	NA	NA	NA	NA	1	Wald ratio	P08949
EGFR--eur.annotated.liftover.hg38.refined	NMB	deCODESoma	pQTL	1.06454	0.233866	5.31639e-06	0.000328531	NA	NA	NA	NA	NA	NA	NA	NA	NA	1	Wald ratio	P08949
EGFR--eur.annotated.liftover.hg38.refined	FGF2	ARIC	pQTL	-0.429975	0.177765	0.0155726	0.115979	NA	NA	NA	NA	NA	NA	NA	NA	NA	1	Wald ratio	P09038
EGFR--eur.annotated.liftover.hg38.refined	FGF2	Fenland	pQTL	0.144784	0.0546592	0.0080765	0.100849	NA	NA	NA	NA	NA	NA	NA	NA	NA	1	Wald ratio	P09038
EGFR--eur.annotated.liftover.hg38.refined	FGF2	UKBBOlink	pQTL	0.146317	0.0552378	0.0080765	0.0837202	NA	NA	NA	NA	NA	NA	NA	NA	NA	1	Wald ratio	P09038
EGFR--eur.annotated.liftover.hg38.refined	CELA3A	UKBBOlink	pQTL	0.494361	0.194289	0.0109444	0.103391	NA	NA	NA	NA	NA	NA	NA	NA	NA	1	Wald ratio	P09093
EGFR--eur.annotated.liftover.hg38.refined	ENO2	ARIC	pQTL	-0.283911	0.208474	0.173243	0.474521	NA	NA	NA	NA	NA	NA	NA	NA	NA	1	Wald ratio	P09104
EGFR--eur.annotated.liftover.hg38.refined	ENO2	Fenland	pQTL	0.282822	0.251591	0.260955	0.663662	NA	NA	NA	NA	NA	NA	NA	NA	NA	1	Wald ratio	P09104
EGFR--eur.annotated.liftover.hg38.refined	ENO2	UKBBOlink	pQTL	-0.385319	0.281421	0.170939	0.486364	NA	NA	NA	NA	NA	NA	NA	NA	NA	1	Wald ratio	P09104
EGFR--eur.annotated.liftover.hg38.refined	HBQ1	UKBBOlink	pQTL	0.178316	0.106524	0.0941392	0.344566	NA	NA	NA	NA	NA	NA	NA	NA	NA	1	Wald ratio	P09105
EGFR--eur.annotated.liftover.hg38.refined	HBQ1	deCODESoma	pQTL	-0.53764	0.261292	0.0396265	0.316742	NA	NA	NA	NA	NA	NA	NA	NA	NA	1	Wald ratio	P09105
EGFR--eur.annotated.liftover.hg38.refined	ACAA1	ARIC	pQTL	0.113429	0.127416	0.373342	0.679782	NA	NA	NA	NA	NA	NA	NA	NA	NA	1	Wald ratio	P09110
EGFR--eur.annotated.liftover.hg38.refined	ACAA1	Fenland	pQTL	-0.106478	0.116685	0.361491	0.732763	0.00446642	1	0.946716	NA	NA	NA	NA	NA	NA	2	Inverse variance weighted (fixed effects)	P09110
EGFR--eur.annotated.liftover.hg38.refined	ACAA1	UKBBOlink	pQTL	-0.0447045	0.41671	0.914567	0.972927	NA	NA	NA	NA	NA	NA	NA	NA	NA	1	Wald ratio	P09110
EGFR--eur.annotated.liftover.hg38.refined	ACAA1	deCODESoma	pQTL	0.127992	0.121864	0.293587	0.770899	0.138403	1	0.709874	NA	NA	NA	NA	NA	NA	2	Inverse variance weighted (fixed effects)	P09110
EGFR--eur.annotated.liftover.hg38.refined	DBH	UKBBOlink	pQTL	-0.0129893	0.039908	0.744816	0.903637	NA	NA	NA	NA	NA	NA	NA	NA	NA	1	Wald ratio	P09172
EGFR--eur.annotated.liftover.hg38.refined	GSTP1	ARIC	pQTL	-0.17343	0.0665588	0.00916947	0.0858746	NA	NA	NA	NA	NA	NA	NA	NA	NA	1	Wald ratio	P09211
EGFR--eur.annotated.liftover.hg38.refined	GSTP1	Fenland	pQTL	-0.11592	0.144639	0.422877	0.787259	0.315374	1	0.574401	NA	NA	NA	NA	NA	NA	2	Inverse variance weighted (fixed effects)	P09211
EGFR--eur.annotated.liftover.hg38.refined	GSTP1	UKBBOlink	pQTL	-0.492532	0.18269	0.00701777	0.0767068	NA	NA	NA	NA	NA	NA	NA	NA	NA	1	Wald ratio	P09211
EGFR--eur.annotated.liftover.hg38.refined	GSTP1	deCODESoma	pQTL	0.485883	0.599808	0.417904	0.833906	4.8706	1	0.027318	NA	NA	NA	NA	NA	NA	2	Inverse variance weighted (fixed effects)	P09211
EGFR--eur.annotated.liftover.hg38.refined	CST2	ARIC	pQTL	0.126863	0.0808021	0.116404	0.389841	NA	NA	NA	NA	NA	NA	NA	NA	NA	1	Wald ratio	P09228
EGFR--eur.annotated.liftover.hg38.refined	CST2	Fenland	pQTL	0.0928673	0.0726027	0.200856	0.598384	0.833157	1	0.361361	NA	NA	NA	NA	NA	NA	2	Inverse variance weighted (fixed effects)	P09228
EGFR--eur.annotated.liftover.hg38.refined	CST2	deCODESoma	pQTL	0.0864563	0.0495971	0.0813032	0.443851	2.62633	5	0.757361	0.187728	0.137254	0.2432	2.00016	4	0.735729	6	Inverse variance weighted (fixed effects)	P09228
EGFR--eur.annotated.liftover.hg38.refined	MMP7	ARIC	pQTL	0.163057	0.0952948	0.087066	0.329712	NA	NA	NA	NA	NA	NA	NA	NA	NA	1	Wald ratio	P09237
EGFR--eur.annotated.liftover.hg38.refined	MMP7	Fenland	pQTL	0.122146	0.101964	0.230943	0.631745	1.78313	2	0.410013	0.335111	0.191035	0.329844	0.0452772	1	0.831495	3	Inverse variance weighted (fixed effects)	P09237
EGFR--eur.annotated.liftover.hg38.refined	MMP7	UKBBOlink	pQTL	0.228746	0.133685	0.087066	0.331482	NA	NA	NA	NA	NA	NA	NA	NA	NA	1	Wald ratio	P09237
EGFR--eur.annotated.liftover.hg38.refined	MMP7	deCODESoma	pQTL	0.144153	0.101681	0.156279	0.622457	5.18139	3	0.158987	0.21244	0.255361	0.492965	4.89535	2	0.0864946	4	Inverse variance weighted (fixed effects)	P09237
EGFR--eur.annotated.liftover.hg38.refined	MMP10	ARIC	pQTL	-0.0967907	0.12345	0.433012	0.732933	NA	NA	NA	NA	NA	NA	NA	NA	NA	1	Wald ratio	P09238
EGFR--eur.annotated.liftover.hg38.refined	MMP10	Fenland	pQTL	-0.0745369	0.0806341	0.355286	0.728175	2.44732	3	0.484886	-0.01174	0.152777	0.945743	2.18244	2	0.335806	4	Inverse variance weighted (fixed effects)	P09238
EGFR--eur.annotated.liftover.hg38.refined	MMP10	UKBBOlink	pQTL	0.0229736	0.126733	0.856152	0.943436	NA	NA	NA	NA	NA	NA	NA	NA	NA	1	Wald ratio	P09238
EGFR--eur.annotated.liftover.hg38.refined	MMP10	deCODESoma	pQTL	0.0564324	0.0757696	0.456399	0.856567	5.81942	5	0.324188	-0.151256	0.127932	0.302561	1.75992	4	0.779806	6	Inverse variance weighted (fixed effects)	P09238
EGFR--eur.annotated.liftover.hg38.refined	CD48	ARIC	pQTL	0.0423863	0.136484	0.756136	0.917596	NA	NA	NA	NA	NA	NA	NA	NA	NA	1	Wald ratio	P09326
EGFR--eur.annotated.liftover.hg38.refined	CD48	Fenland	pQTL	-0.156901	0.160163	0.327268	0.711105	1.39598	1	0.237398	NA	NA	NA	NA	NA	NA	2	Inverse variance weighted (fixed effects)	P09326
EGFR--eur.annotated.liftover.hg38.refined	CD48	UKBBOlink	pQTL	0.076426	0.0587397	0.193226	0.513238	NA	NA	NA	NA	NA	NA	NA	NA	NA	1	Wald ratio	P09326
EGFR--eur.annotated.liftover.hg38.refined	CD48	deCODESoma	pQTL	-0.2019	0.155265	0.193479	0.667463	1.58896	2	0.451817	-0.141329	0.431191	0.798363	1.55066	1	0.213038	3	Inverse variance weighted (fixed effects)	P09326
EGFR--eur.annotated.liftover.hg38.refined	CXCL1	ARIC	pQTL	0.0306606	0.0729786	0.67439	0.891585	NA	NA	NA	NA	NA	NA	NA	NA	NA	1	Wald ratio	P09341
EGFR--eur.annotated.liftover.hg38.refined	CXCL1	Fenland	pQTL	0.0440524	0.0382353	0.249264	0.648432	2.18864	3	0.534189	0.0915331	0.111519	0.498036	1.98322	2	0.370979	4	Inverse variance weighted (fixed effects)	P09341
EGFR--eur.annotated.liftover.hg38.refined	CXCL1	UKBBOlink	pQTL	0.0299626	0.0660067	0.649877	0.869452	NA	NA	NA	NA	NA	NA	NA	NA	NA	1	Wald ratio	P09341
EGFR--eur.annotated.liftover.hg38.refined	CXCL1	deCODESoma	pQTL	0.0286297	0.0315865	0.36473	0.802549	0.749498	4	0.945087	0.0284728	0.0938582	0.781437	0.749495	3	0.861505	5	Inverse variance weighted (fixed effects)	P09341
EGFR--eur.annotated.liftover.hg38.refined	LGALS1	UKBBOlink	pQTL	0.115666	0.142903	0.418282	0.721014	NA	NA	NA	NA	NA	NA	NA	NA	NA	1	Wald ratio	P09382
EGFR--eur.annotated.liftover.hg38.refined	QDPR	ARIC	pQTL	0.0167755	0.0588496	0.7756	0.925306	NA	NA	NA	NA	NA	NA	NA	NA	NA	1	Wald ratio	P09417
EGFR--eur.annotated.liftover.hg38.refined	QDPR	Fenland	pQTL	0.0237295	0.0860194	0.782654	0.944397	NA	NA	NA	NA	NA	NA	NA	NA	NA	1	Wald ratio	P09417
EGFR--eur.annotated.liftover.hg38.refined	QDPR	UKBBOlink	pQTL	-0.0236286	0.100035	0.813275	0.93955	NA	NA	NA	NA	NA	NA	NA	NA	NA	1	Wald ratio	P09417
EGFR--eur.annotated.liftover.hg38.refined	RBP1	ARIC	pQTL	0.295434	0.243708	0.225419	0.53256	NA	NA	NA	NA	NA	NA	NA	NA	NA	1	Wald ratio	P09455
EGFR--eur.annotated.liftover.hg38.refined	RBP1	Fenland	pQTL	0.396794	0.327321	0.225419	0.627256	NA	NA	NA	NA	NA	NA	NA	NA	NA	1	Wald ratio	P09455
EGFR--eur.annotated.liftover.hg38.refined	RBP1	UKBBOlink	pQTL	0.43462	0.358525	0.225419	0.550662	NA	NA	NA	NA	NA	NA	NA	NA	NA	1	Wald ratio	P09455
EGFR--eur.annotated.liftover.hg38.refined	RBP1	deCODESoma	pQTL	0.249515	0.225038	0.26753	0.754885	0.247345	1	0.618951	NA	NA	NA	NA	NA	NA	2	Inverse variance weighted (fixed effects)	P09455
EGFR--eur.annotated.liftover.hg38.refined	PAEP	UKBBOlink	pQTL	0.057294	0.0592459	0.333517	0.648996	NA	NA	NA	NA	NA	NA	NA	NA	NA	1	Wald ratio	P09466
EGFR--eur.annotated.liftover.hg38.refined	FBP1	ARIC	pQTL	0.407795	0.163682	0.0127244	0.10157	NA	NA	NA	NA	NA	NA	NA	NA	NA	1	Wald ratio	P09467
EGFR--eur.annotated.liftover.hg38.refined	FBP1	Fenland	pQTL	0.935356	0.375435	0.0127244	0.137762	NA	NA	NA	NA	NA	NA	NA	NA	NA	1	Wald ratio	P09467
EGFR--eur.annotated.liftover.hg38.refined	FBP1	UKBBOlink	pQTL	0.326859	0.131196	0.0127244	0.112068	NA	NA	NA	NA	NA	NA	NA	NA	NA	1	Wald ratio	P09467
EGFR--eur.annotated.liftover.hg38.refined	FBP1	deCODESoma	pQTL	0.171018	0.304441	0.57429	0.905755	13.6834	1	0.000216361	NA	NA	NA	NA	NA	NA	2	Inverse variance weighted (fixed effects)	P09467
EGFR--eur.annotated.liftover.hg38.refined	SPARC	ARIC	pQTL	-0.695767	0.309028	0.024356	0.154222	NA	NA	NA	NA	NA	NA	NA	NA	NA	1	Wald ratio	P09486
EGFR--eur.annotated.liftover.hg38.refined	GSTM1	ARIC	pQTL	-0.214363	0.0938246	0.0223291	0.14612	NA	NA	NA	NA	NA	NA	NA	NA	NA	1	Wald ratio	P09488
EGFR--eur.annotated.liftover.hg38.refined	GSTM1	Fenland	pQTL	-0.13163	0.043518	0.00248866	0.0456986	1.59389	3	0.660775	-0.153774	0.110342	0.298098	1.5462	2	0.461581	4	Inverse variance weighted (fixed effects)	P09488
EGFR--eur.annotated.liftover.hg38.refined	GSTM1	deCODESoma	pQTL	-0.037441	0.0372581	0.31494	0.781051	4.13534	4	0.388	0.0435301	0.176987	0.821587	3.85049	3	0.278067	5	Inverse variance weighted (fixed effects)	P09488
EGFR--eur.annotated.liftover.hg38.refined	ANXA4	ARIC	pQTL	-0.0691525	0.09046	0.444597	0.742626	NA	NA	NA	NA	NA	NA	NA	NA	NA	1	Wald ratio	P09525
EGFR--eur.annotated.liftover.hg38.refined	ANXA4	Fenland	pQTL	-0.0857804	0.104449	0.411497	0.780077	0.0103143	1	0.919106	NA	NA	NA	NA	NA	NA	2	Inverse variance weighted (fixed effects)	P09525
EGFR--eur.annotated.liftover.hg38.refined	ANXA4	deCODESoma	pQTL	-0.0897398	0.140592	0.52328	0.888545	NA	NA	NA	NA	NA	NA	NA	NA	NA	1	Wald ratio	P09525
EGFR--eur.annotated.liftover.hg38.refined	INHBB	ARIC	pQTL	-0.505229	0.0887533	1.25183e-08	1.30524e-06	NA	NA	NA	NA	NA	NA	NA	NA	NA	1	Wald ratio	P09529
EGFR--eur.annotated.liftover.hg38.refined	INHBB	Fenland	pQTL	-0.705668	0.123964	1.25183e-08	1.23404e-06	NA	NA	NA	NA	NA	NA	NA	NA	NA	1	Wald ratio	P09529
EGFR--eur.annotated.liftover.hg38.refined	INHBB	UKBBOlink	pQTL	-0.583971	0.102586	1.25183e-08	1.11413e-06	NA	NA	NA	NA	NA	NA	NA	NA	NA	1	Wald ratio	P09529
EGFR--eur.annotated.liftover.hg38.refined	INHBB	deCODESoma	pQTL	-0.560048	0.100271	2.3322e-08	3.03445e-06	2.40464	2	0.300496	-0.82966	0.231496	0.173227	0.734986	1	0.391272	3	Inverse variance weighted (fixed effects)	P09529
EGFR--eur.annotated.liftover.hg38.refined	CNP	ARIC	pQTL	0.092544	0.159049	0.560662	0.825729	NA	NA	NA	NA	NA	NA	NA	NA	NA	1	Wald ratio	P09543
EGFR--eur.annotated.liftover.hg38.refined	CNP	Fenland	pQTL	-0.196209	0.430332	0.648428	0.912824	NA	NA	NA	NA	NA	NA	NA	NA	NA	1	Wald ratio	P09543
EGFR--eur.annotated.liftover.hg38.refined	CNP	UKBBOlink	pQTL	-0.182433	0.551977	0.741016	0.903607	NA	NA	NA	NA	NA	NA	NA	NA	NA	1	Wald ratio	P09543
EGFR--eur.annotated.liftover.hg38.refined	CNP	deCODESoma	pQTL	0.257843	0.443137	0.560662	0.900932	NA	NA	NA	NA	NA	NA	NA	NA	NA	1	Wald ratio	P09543
EGFR--eur.annotated.liftover.hg38.refined	CD7	Fenland	pQTL	-0.0220286	0.120971	0.855505	0.967651	NA	NA	NA	NA	NA	NA	NA	NA	NA	1	Wald ratio	P09564
EGFR--eur.annotated.liftover.hg38.refined	CD7	UKBBOlink	pQTL	-0.0156385	0.0858794	0.855505	0.943436	NA	NA	NA	NA	NA	NA	NA	NA	NA	1	Wald ratio	P09564
EGFR--eur.annotated.liftover.hg38.refined	CD7	deCODESoma	pQTL	-0.0347672	0.190925	0.855505	0.980131	NA	NA	NA	NA	NA	NA	NA	NA	NA	1	Wald ratio	P09564
EGFR--eur.annotated.liftover.hg38.refined	HMOX1	Fenland	pQTL	0.373805	0.395315	0.34436	0.721683	NA	NA	NA	NA	NA	NA	NA	NA	NA	1	Wald ratio	P09601
EGFR--eur.annotated.liftover.hg38.refined	HMOX1	UKBBOlink	pQTL	0.25145	0.529401	0.634809	0.860835	NA	NA	NA	NA	NA	NA	NA	NA	NA	1	Wald ratio	P09601
EGFR--eur.annotated.liftover.hg38.refined	HMOX1	deCODESoma	pQTL	0.530662	0.505768	0.294077	0.770899	NA	NA	NA	NA	NA	NA	NA	NA	NA	1	Wald ratio	P09601
EGFR--eur.annotated.liftover.hg38.refined	CSF1	UKBBOlink	pQTL	-0.748548	0.197184	0.000146934	0.00421127	NA	NA	NA	NA	NA	NA	NA	NA	NA	1	Wald ratio	P09603
EGFR--eur.annotated.liftover.hg38.refined	PDGFRB	Fenland	pQTL	0.020612	0.102183	0.840138	0.96137	0.401723	1	0.526201	NA	NA	NA	NA	NA	NA	2	Inverse variance weighted (fixed effects)	P09619
EGFR--eur.annotated.liftover.hg38.refined	PDGFRB	deCODESoma	pQTL	0.0317235	0.0320346	0.322032	0.790615	2.02354	3	0.567536	-0.0229363	0.0882861	0.81932	1.58211	2	0.453367	4	Inverse variance weighted (fixed effects)	P09619
EGFR--eur.annotated.liftover.hg38.refined	DLD	ARIC	pQTL	0.0670976	0.39536	0.865236	0.956478	NA	NA	NA	NA	NA	NA	NA	NA	NA	1	Wald ratio	P09622
EGFR--eur.annotated.liftover.hg38.refined	DLD	Fenland	pQTL	0.0783069	0.407407	0.847579	0.965055	NA	NA	NA	NA	NA	NA	NA	NA	NA	1	Wald ratio	P09622
EGFR--eur.annotated.liftover.hg38.refined	CTSH	ARIC	pQTL	0.0827777	0.0581574	0.154638	0.45038	NA	NA	NA	NA	NA	NA	NA	NA	NA	1	Wald ratio	P09668
EGFR--eur.annotated.liftover.hg38.refined	CTSH	Fenland	pQTL	0.0809489	0.0510501	0.112813	0.457358	3.50635	2	0.173223	-0.00399659	0.139366	0.981749	2.28336	1	0.130768	3	Inverse variance weighted (fixed effects)	P09668
EGFR--eur.annotated.liftover.hg38.refined	CTSH	deCODESoma	pQTL	0.00527795	0.0278954	0.849932	0.978627	4.90521	5	0.427557	-0.0285111	0.0641606	0.679757	4.50803	4	0.341596	6	Inverse variance weighted (fixed effects)	P09668
EGFR--eur.annotated.liftover.hg38.refined	TACSTD2	UKBBOlink	pQTL	0.00330868	0.0540418	0.95118	0.987383	NA	NA	NA	NA	NA	NA	NA	NA	NA	1	Wald ratio	P09758
EGFR--eur.annotated.liftover.hg38.refined	FGR	Fenland	pQTL	0.0302343	0.118359	0.798378	0.944397	1.66766	2	0.434382	0.291337	0.287896	0.496218	0.67783	1	0.410335	3	Inverse variance weighted (fixed effects)	P09769
EGFR--eur.annotated.liftover.hg38.refined	FGR	UKBBOlink	pQTL	0.49212	0.484851	0.310109	0.632562	NA	NA	NA	NA	NA	NA	NA	NA	NA	1	Wald ratio	P09769
EGFR--eur.annotated.liftover.hg38.refined	FGR	deCODESoma	pQTL	-0.308531	0.214726	0.150757	0.606943	0.566406	2	0.753367	-0.218626	0.555526	0.761311	0.535614	1	0.464256	3	Inverse variance weighted (fixed effects)	P09769
EGFR--eur.annotated.liftover.hg38.refined	LCT	ARIC	pQTL	-0.135633	0.0529664	0.0104447	0.0922675	NA	NA	NA	NA	NA	NA	NA	NA	NA	1	Wald ratio	P09848
EGFR--eur.annotated.liftover.hg38.refined	LCT	Fenland	pQTL	0.159959	0.0459132	0.000494071	0.0130337	NA	NA	NA	NA	NA	NA	NA	NA	NA	1	Wald ratio	P09848
EGFR--eur.annotated.liftover.hg38.refined	LCT	deCODESoma	pQTL	0.137444	0.0394506	0.000494071	0.0158509	NA	NA	NA	NA	NA	NA	NA	NA	NA	1	Wald ratio	P09848
EGFR--eur.annotated.liftover.hg38.refined	C1S	ARIC	pQTL	-0.102776	0.0515771	0.0462986	0.226396	NA	NA	NA	NA	NA	NA	NA	NA	NA	1	Wald ratio	P09871
EGFR--eur.annotated.liftover.hg38.refined	C1S	Fenland	pQTL	-0.0796557	0.0479493	0.0966638	0.421587	5.2171	2	0.0736412	-0.450984	0.416696	0.474856	2.85815	1	0.0909117	3	Inverse variance weighted (fixed effects)	P09871
EGFR--eur.annotated.liftover.hg38.refined	C1S	UKBBOlink	pQTL	-0.162562	0.0815802	0.0462986	0.218081	NA	NA	NA	NA	NA	NA	NA	NA	NA	1	Wald ratio	P09871
EGFR--eur.annotated.liftover.hg38.refined	C1S	deCODESoma	pQTL	-0.0948058	0.0475775	0.0462986	0.336264	NA	NA	NA	NA	NA	NA	NA	NA	NA	1	Wald ratio	P09871
EGFR--eur.annotated.liftover.hg38.refined	PARP1	UKBBOlink	pQTL	-0.444604	0.309016	0.150214	0.456856	NA	NA	NA	NA	NA	NA	NA	NA	NA	1	Wald ratio	P09874
EGFR--eur.annotated.liftover.hg38.refined	FURIN	UKBBOlink	pQTL	0.849014	0.222802	0.000138617	0.00404139	NA	NA	NA	NA	NA	NA	NA	NA	NA	1	Wald ratio	P09958
EGFR--eur.annotated.liftover.hg38.refined	LTA4H	ARIC	pQTL	0.380781	0.261181	0.144862	0.438879	NA	NA	NA	NA	NA	NA	NA	NA	NA	1	Wald ratio	P09960
EGFR--eur.annotated.liftover.hg38.refined	LTA4H	UKBBOlink	pQTL	-0.0969078	0.390568	0.804041	0.932534	NA	NA	NA	NA	NA	NA	NA	NA	NA	1	Wald ratio	P09960
EGFR--eur.annotated.liftover.hg38.refined	LTA4H	deCODESoma	pQTL	1.00341	0.688245	0.144862	0.600918	NA	NA	NA	NA	NA	NA	NA	NA	NA	1	Wald ratio	P09960
EGFR--eur.annotated.liftover.hg38.refined	ALDOC	ARIC	pQTL	0.0855479	0.231811	0.712097	0.903547	NA	NA	NA	NA	NA	NA	NA	NA	NA	1	Wald ratio	P09972
EGFR--eur.annotated.liftover.hg38.refined	ALDOC	Fenland	pQTL	0.283086	0.270878	0.295991	0.684663	NA	NA	NA	NA	NA	NA	NA	NA	NA	1	Wald ratio	P09972
EGFR--eur.annotated.liftover.hg38.refined	ALDOC	deCODESoma	pQTL	0.0957192	0.259373	0.712097	0.937604	NA	NA	NA	NA	NA	NA	NA	NA	NA	1	Wald ratio	P09972
EGFR--eur.annotated.liftover.hg38.refined	C4A|C4B	Fenland	pQTL	1.6931	0.195787	5.25573e-18	1.2305e-15	NA	NA	NA	NA	NA	NA	NA	NA	NA	1	Wald ratio	P0C0L4|P0C0L5
EGFR--eur.annotated.liftover.hg38.refined	LINGO3	ARIC	pQTL	-0.552759	0.389758	0.156129	0.452197	NA	NA	NA	NA	NA	NA	NA	NA	NA	1	Wald ratio	P0C6S8
EGFR--eur.annotated.liftover.hg38.refined	SPINK8	UKBBOlink	pQTL	0.181135	0.0867711	0.036843	0.196445	NA	NA	NA	NA	NA	NA	NA	NA	NA	1	Wald ratio	P0C7L1
EGFR--eur.annotated.liftover.hg38.refined	C1QTNF9	ARIC	pQTL	-0.132172	0.121915	0.278305	0.587408	NA	NA	NA	NA	NA	NA	NA	NA	NA	1	Wald ratio	P0C862
EGFR--eur.annotated.liftover.hg38.refined	C1QTNF9	Fenland	pQTL	0.115256	0.0994739	0.246597	0.646303	NA	NA	NA	NA	NA	NA	NA	NA	NA	1	Wald ratio	P0C862
EGFR--eur.annotated.liftover.hg38.refined	C1QTNF9	UKBBOlink	pQTL	0.0166862	0.0411072	0.684802	0.877272	NA	NA	NA	NA	NA	NA	NA	NA	NA	1	Wald ratio	P0C862
EGFR--eur.annotated.liftover.hg38.refined	C1QTNF9	deCODESoma	pQTL	0.0396776	0.0977475	0.684802	0.93155	NA	NA	NA	NA	NA	NA	NA	NA	NA	1	Wald ratio	P0C862
EGFR--eur.annotated.liftover.hg38.refined	PATE4	ARIC	pQTL	0.0327524	0.145766	0.822219	0.940555	NA	NA	NA	NA	NA	NA	NA	NA	NA	1	Wald ratio	P0C8F1
EGFR--eur.annotated.liftover.hg38.refined	PATE4	Fenland	pQTL	-0.00736648	0.148435	0.960419	0.993691	NA	NA	NA	NA	NA	NA	NA	NA	NA	1	Wald ratio	P0C8F1
EGFR--eur.annotated.liftover.hg38.refined	PATE4	deCODESoma	pQTL	0	0.190207	1	1	NA	NA	NA	NA	NA	NA	NA	NA	NA	1	Wald ratio	P0C8F1
EGFR--eur.annotated.liftover.hg38.refined	MYZAP	Fenland	pQTL	-0.0883978	0.157853	0.575479	0.88433	NA	NA	NA	NA	NA	NA	NA	NA	NA	1	Wald ratio	P0CAP1
EGFR--eur.annotated.liftover.hg38.refined	MYZAP	deCODESoma	pQTL	-0.176796	0.315706	0.575479	0.905755	NA	NA	NA	NA	NA	NA	NA	NA	NA	1	Wald ratio	P0CAP1
EGFR--eur.annotated.liftover.hg38.refined	GSTT2B	ARIC	pQTL	0.324966	0.253965	0.200696	0.50327	NA	NA	NA	NA	NA	NA	NA	NA	NA	1	Wald ratio	P0CG30
EGFR--eur.annotated.liftover.hg38.refined	GSTT2B	Fenland	pQTL	0.0721772	0.0523658	0.168103	0.552939	0.0721268	1	0.788265	NA	NA	NA	NA	NA	NA	2	Inverse variance weighted (fixed effects)	P0CG30
EGFR--eur.annotated.liftover.hg38.refined	GSTT2B	UKBBOlink	pQTL	0.0458906	0.0358641	0.200696	0.521685	NA	NA	NA	NA	NA	NA	NA	NA	NA	1	Wald ratio	P0CG30
EGFR--eur.annotated.liftover.hg38.refined	GSTT2B	deCODESoma	pQTL	0.0475302	0.0590521	0.420885	0.837268	1.08176	1	0.298304	NA	NA	NA	NA	NA	NA	2	Inverse variance weighted (fixed effects)	P0CG30
EGFR--eur.annotated.liftover.hg38.refined	PGA4	UKBBOlink	pQTL	0.388164	0.772498	0.61533	0.851904	NA	NA	NA	NA	NA	NA	NA	NA	NA	1	Wald ratio	P0DJD7
EGFR--eur.annotated.liftover.hg38.refined	SAA1	ARIC	pQTL	-0.0095135	0.0781108	0.903061	0.969706	NA	NA	NA	NA	NA	NA	NA	NA	NA	1	Wald ratio	P0DJI8
EGFR--eur.annotated.liftover.hg38.refined	SAA1	Fenland	pQTL	-0.00198753	0.0802076	0.980231	0.995889	0.0480487	1	0.826494	NA	NA	NA	NA	NA	NA	2	Inverse variance weighted (fixed effects)	P0DJI8
EGFR--eur.annotated.liftover.hg38.refined	SAA1	deCODESoma	pQTL	-0.0145796	0.0596937	0.807044	0.970611	2.23395	4	0.692818	0.0691529	0.0957565	0.52239	0.983299	3	0.805293	5	Inverse variance weighted (fixed effects)	P0DJI8
EGFR--eur.annotated.liftover.hg38.refined	SAA2	ARIC	pQTL	-0.0131268	0.107778	0.903061	0.969706	NA	NA	NA	NA	NA	NA	NA	NA	NA	1	Wald ratio	P0DJI9
EGFR--eur.annotated.liftover.hg38.refined	SAA2	Fenland	pQTL	-0.00144536	0.0888445	0.98702	0.99768	0.048398	1	0.825875	NA	NA	NA	NA	NA	NA	2	Inverse variance weighted (fixed effects)	P0DJI9
EGFR--eur.annotated.liftover.hg38.refined	SAA2	deCODESoma	pQTL	-0.028885	0.0691034	0.67595	0.92958	7.49575	4	0.111897	0.15996	0.105041	0.225172	1.79728	3	0.615528	5	Inverse variance weighted (fixed effects)	P0DJI9
EGFR--eur.annotated.liftover.hg38.refined	SULT1A3	ARIC	pQTL	-0.873038	0.320796	0.0064991	0.0710811	NA	NA	NA	NA	NA	NA	NA	NA	NA	1	Wald ratio	P0DMM9
EGFR--eur.annotated.liftover.hg38.refined	SULT1A3	Fenland	pQTL	-0.218428	0.14954	0.144108	0.514121	7.00479	2	0.0301251	-0.371407	1.07331	0.787916	6.84445	1	0.00889173	3	Inverse variance weighted (fixed effects)	P0DMM9
EGFR--eur.annotated.liftover.hg38.refined	SULT1A3	deCODESoma	pQTL	0.0488724	0.35326	0.889966	0.980905	0.74288	3	0.863075	0.19665	0.668087	0.796231	0.674963	2	0.713565	4	Inverse variance weighted (fixed effects)	P0DMM9
EGFR--eur.annotated.liftover.hg38.refined	HSPA1A	ARIC	pQTL	-0.471642	0.313916	0.132982	0.418803	NA	NA	NA	NA	NA	NA	NA	NA	NA	1	Wald ratio	P0DMV8
EGFR--eur.annotated.liftover.hg38.refined	HSPA1A	Fenland	pQTL	-0.173972	0.194359	0.370731	0.745495	NA	NA	NA	NA	NA	NA	NA	NA	NA	1	Wald ratio	P0DMV8
EGFR--eur.annotated.liftover.hg38.refined	HSPA1A	deCODESoma	pQTL	-0.378066	0.277785	0.173513	0.644004	0.00249289	1	0.960179	NA	NA	NA	NA	NA	NA	2	Inverse variance weighted (fixed effects)	P0DMV8
EGFR--eur.annotated.liftover.hg38.refined	CGB3_CGB5_CGB8	UKBBOlink	pQTL	-0.383206	0.640851	0.549864	0.818858	NA	NA	NA	NA	NA	NA	NA	NA	NA	1	Wald ratio	P0DN86
EGFR--eur.annotated.liftover.hg38.refined	IGLC2	UKBBOlink	pQTL	0.212645	0.241027	0.377644	0.685228	NA	NA	NA	NA	NA	NA	NA	NA	NA	1	Wald ratio	P0DOY2
EGFR--eur.annotated.liftover.hg38.refined	GATD3	UKBBOlink	pQTL	0.266178	0.390823	0.495827	0.777175	NA	NA	NA	NA	NA	NA	NA	NA	NA	1	Wald ratio	P0DPI2
EGFR--eur.annotated.liftover.hg38.refined	AMY1A_AMY1B_AMY1C	UKBBOlink	pQTL	0.198865	0.11803	0.0920129	0.34139	NA	NA	NA	NA	NA	NA	NA	NA	NA	1	Wald ratio	P0DUB6,P0DTE7,P0DTE8
EGFR--eur.annotated.liftover.hg38.refined	PYY	ARIC	pQTL	-0.183881	0.33446	0.582468	0.838871	NA	NA	NA	NA	NA	NA	NA	NA	NA	1	Wald ratio	P10082
EGFR--eur.annotated.liftover.hg38.refined	PYY	UKBBOlink	pQTL	-0.0016356	0.162743	0.991981	0.999065	NA	NA	NA	NA	NA	NA	NA	NA	NA	1	Wald ratio	P10082
EGFR--eur.annotated.liftover.hg38.refined	PYY	deCODESoma	pQTL	-0.222345	0.460177	0.628973	0.914373	NA	NA	NA	NA	NA	NA	NA	NA	NA	1	Wald ratio	P10082
EGFR--eur.annotated.liftover.hg38.refined	CALCB	ARIC	pQTL	0.0566108	0.138863	0.683513	0.894573	NA	NA	NA	NA	NA	NA	NA	NA	NA	1	Wald ratio	P10092
EGFR--eur.annotated.liftover.hg38.refined	CALCB	Fenland	pQTL	-0.0766994	0.153035	0.616239	0.891587	NA	NA	NA	NA	NA	NA	NA	NA	NA	1	Wald ratio	P10092
EGFR--eur.annotated.liftover.hg38.refined	CALCB	UKBBOlink	pQTL	0.180635	0.352593	0.608438	0.850338	NA	NA	NA	NA	NA	NA	NA	NA	NA	1	Wald ratio	P10092
EGFR--eur.annotated.liftover.hg38.refined	CALCB	deCODESoma	pQTL	-0.0654437	0.130848	0.616968	0.909532	0.176132	1	0.674719	NA	NA	NA	NA	NA	NA	2	Inverse variance weighted (fixed effects)	P10092
EGFR--eur.annotated.liftover.hg38.refined	SRGN	ARIC	pQTL	0.174822	0.0998981	0.0801183	0.312481	NA	NA	NA	NA	NA	NA	NA	NA	NA	1	Wald ratio	P10124
EGFR--eur.annotated.liftover.hg38.refined	SRGN	Fenland	pQTL	0.0616547	0.112607	0.584022	0.887507	3.3296	1	0.0680435	NA	NA	NA	NA	NA	NA	2	Inverse variance weighted (fixed effects)	P10124
EGFR--eur.annotated.liftover.hg38.refined	SRGN	deCODESoma	pQTL	0.0467201	0.108709	0.667362	0.924055	3.44467	1	0.063456	NA	NA	NA	NA	NA	NA	2	Inverse variance weighted (fixed effects)	P10124
EGFR--eur.annotated.liftover.hg38.refined	GZMB	Fenland	pQTL	-0.203527	0.393828	0.605302	0.888738	NA	NA	NA	NA	NA	NA	NA	NA	NA	1	Wald ratio	P10144
EGFR--eur.annotated.liftover.hg38.refined	GZMB	UKBBOlink	pQTL	-0.0112887	0.123047	0.926902	0.975595	NA	NA	NA	NA	NA	NA	NA	NA	NA	1	Wald ratio	P10144
EGFR--eur.annotated.liftover.hg38.refined	GZMB	deCODESoma	pQTL	0.0159579	0.231041	0.944934	0.991529	1.27327	1	0.259154	NA	NA	NA	NA	NA	NA	2	Inverse variance weighted (fixed effects)	P10144
EGFR--eur.annotated.liftover.hg38.refined	CXCL8	UKBBOlink	pQTL	0.129803	0.465405	0.780319	0.920167	NA	NA	NA	NA	NA	NA	NA	NA	NA	1	Wald ratio	P10145
EGFR--eur.annotated.liftover.hg38.refined	CXCL8	deCODESoma	pQTL	0.169087	0.41805	0.68587	0.93155	NA	NA	NA	NA	NA	NA	NA	NA	NA	1	Wald ratio	P10145
EGFR--eur.annotated.liftover.hg38.refined	CCL3	ARIC	pQTL	0.122528	0.0989082	0.215417	0.519566	NA	NA	NA	NA	NA	NA	NA	NA	NA	1	Wald ratio	P10147
EGFR--eur.annotated.liftover.hg38.refined	CCL3	Fenland	pQTL	0.140869	0.078223	0.0717245	0.361129	0.858676	1	0.354109	NA	NA	NA	NA	NA	NA	2	Inverse variance weighted (fixed effects)	P10147
EGFR--eur.annotated.liftover.hg38.refined	CCL3	UKBBOlink	pQTL	0.100099	0.106773	0.348501	0.661406	NA	NA	NA	NA	NA	NA	NA	NA	NA	1	Wald ratio	P10147
EGFR--eur.annotated.liftover.hg38.refined	CCL3	deCODESoma	pQTL	-0.170115	0.0762875	0.0257529	0.253517	1.64017	3	0.650316	-0.0978088	0.1018	0.438039	0.489471	2	0.782912	4	Inverse variance weighted (fixed effects)	P10147
EGFR--eur.annotated.liftover.hg38.refined	RNASE2	ARIC	pQTL	0.2455	0.139018	0.077403	0.304968	NA	NA	NA	NA	NA	NA	NA	NA	NA	1	Wald ratio	P10153
EGFR--eur.annotated.liftover.hg38.refined	RNASE2	Fenland	pQTL	0.231198	0.130919	0.077403	0.37357	NA	NA	NA	NA	NA	NA	NA	NA	NA	1	Wald ratio	P10153
EGFR--eur.annotated.liftover.hg38.refined	RNASE2	deCODESoma	pQTL	0.23252	0.143384	0.104877	0.511748	0.489779	1	0.484026	NA	NA	NA	NA	NA	NA	2	Inverse variance weighted (fixed effects)	P10153
EGFR--eur.annotated.liftover.hg38.refined	GAA	ARIC	pQTL	0.0363842	0.119776	0.761304	0.919524	NA	NA	NA	NA	NA	NA	NA	NA	NA	1	Wald ratio	P10253
EGFR--eur.annotated.liftover.hg38.refined	GAA	Fenland	pQTL	0.0248512	0.0697406	0.721587	0.934887	0.0149969	1	0.902533	NA	NA	NA	NA	NA	NA	2	Inverse variance weighted (fixed effects)	P10253
EGFR--eur.annotated.liftover.hg38.refined	GAA	deCODESoma	pQTL	0.0339351	0.0887189	0.70209	0.935375	1.73951	3	0.628187	0.136279	0.228271	0.611087	1.50273	2	0.471723	4	Inverse variance weighted (fixed effects)	P10253
EGFR--eur.annotated.liftover.hg38.refined	SPP1	ARIC	pQTL	1.21455	0.380708	0.00142159	0.0229213	NA	NA	NA	NA	NA	NA	NA	NA	NA	1	Wald ratio	P10451
EGFR--eur.annotated.liftover.hg38.refined	SPP1	Fenland	pQTL	-0.770651	0.393586	0.0502271	0.295375	NA	NA	NA	NA	NA	NA	NA	NA	NA	1	Wald ratio	P10451
EGFR--eur.annotated.liftover.hg38.refined	SPP1	UKBBOlink	pQTL	-0.937117	0.427395	0.0283346	0.171734	NA	NA	NA	NA	NA	NA	NA	NA	NA	1	Wald ratio	P10451
EGFR--eur.annotated.liftover.hg38.refined	SPP1	deCODESoma	pQTL	0.663509	0.395703	0.0935838	0.480104	0.508726	1	0.475691	NA	NA	NA	NA	NA	NA	2	Inverse variance weighted (fixed effects)	P10451
EGFR--eur.annotated.liftover.hg38.refined	PTPRF	UKBBOlink	pQTL	0.288323	0.488361	0.55493	0.820268	NA	NA	NA	NA	NA	NA	NA	NA	NA	1	Wald ratio	P10586
EGFR--eur.annotated.liftover.hg38.refined	CTSA	ARIC	pQTL	-0.220015	0.171915	0.200618	0.50327	NA	NA	NA	NA	NA	NA	NA	NA	NA	1	Wald ratio	P10619
EGFR--eur.annotated.liftover.hg38.refined	CTSA	deCODESoma	pQTL	0.567435	0.530811	0.285071	0.766576	0.301887	1	0.582702	NA	NA	NA	NA	NA	NA	2	Inverse variance weighted (fixed effects)	P10619
EGFR--eur.annotated.liftover.hg38.refined	C7	ARIC	pQTL	0.18731	0.0742573	0.0116543	0.0959335	NA	NA	NA	NA	NA	NA	NA	NA	NA	1	Wald ratio	P10643
EGFR--eur.annotated.liftover.hg38.refined	C7	Fenland	pQTL	0.0727344	0.0669793	0.277513	0.671892	6.36509	2	0.0414799	0.352051	0.129797	0.22487	0.0534954	1	0.817089	3	Inverse variance weighted (fixed effects)	P10643
EGFR--eur.annotated.liftover.hg38.refined	C7	UKBBOlink	pQTL	0.187642	0.0743892	0.0116543	0.106567	NA	NA	NA	NA	NA	NA	NA	NA	NA	1	Wald ratio	P10643
EGFR--eur.annotated.liftover.hg38.refined	C7	deCODESoma	pQTL	0.111267	0.0554718	0.0448742	0.331531	5.18061	4	0.269263	0.24954	0.106438	0.100813	2.86368	3	0.413124	5	Inverse variance weighted (fixed effects)	P10643
EGFR--eur.annotated.liftover.hg38.refined	CHGA	ARIC	pQTL	0.644291	0.168262	0.000128617	0.00319298	NA	NA	NA	NA	NA	NA	NA	NA	NA	1	Wald ratio	P10645
EGFR--eur.annotated.liftover.hg38.refined	CHGA	Fenland	pQTL	-0.647542	0.171972	0.000166281	0.00556151	0.129575	1	0.718873	NA	NA	NA	NA	NA	NA	2	Inverse variance weighted (fixed effects)	P10645
EGFR--eur.annotated.liftover.hg38.refined	CHGA	UKBBOlink	pQTL	0.857593	0.223968	0.000128617	0.0039544	NA	NA	NA	NA	NA	NA	NA	NA	NA	1	Wald ratio	P10645
EGFR--eur.annotated.liftover.hg38.refined	CHGA	deCODESoma	pQTL	0.57499	0.188713	0.00231211	0.0552548	6.35892	1	0.0116793	NA	NA	NA	NA	NA	NA	2	Inverse variance weighted (fixed effects)	P10645
EGFR--eur.annotated.liftover.hg38.refined	TFPI	ARIC	pQTL	0.36167	0.293678	0.218128	0.522438	NA	NA	NA	NA	NA	NA	NA	NA	NA	1	Wald ratio	P10646
EGFR--eur.annotated.liftover.hg38.refined	TFPI	Fenland	pQTL	0.540193	0.438639	0.218128	0.617778	NA	NA	NA	NA	NA	NA	NA	NA	NA	1	Wald ratio	P10646
EGFR--eur.annotated.liftover.hg38.refined	TFPI	UKBBOlink	pQTL	0.127834	0.11459	0.264603	0.590295	NA	NA	NA	NA	NA	NA	NA	NA	NA	1	Wald ratio	P10646
EGFR--eur.annotated.liftover.hg38.refined	TFPI	deCODESoma	pQTL	-0.587337	0.471735	0.213111	0.69426	NA	NA	NA	NA	NA	NA	NA	NA	NA	1	Wald ratio	P10646
EGFR--eur.annotated.liftover.hg38.refined	ALPPL2	ARIC	pQTL	0.724764	0.327524	0.0269073	0.160757	NA	NA	NA	NA	NA	NA	NA	NA	NA	1	Wald ratio	P10696
EGFR--eur.annotated.liftover.hg38.refined	ALPPL2	Fenland	pQTL	-0.409026	0.165388	0.0133935	0.140607	0.0325639	1	0.856796	NA	NA	NA	NA	NA	NA	2	Inverse variance weighted (fixed effects)	P10696
EGFR--eur.annotated.liftover.hg38.refined	ALPPL2	deCODESoma	pQTL	0.693841	0.70471	0.324832	0.791472	NA	NA	NA	NA	NA	NA	NA	NA	NA	1	Wald ratio	P10696
EGFR--eur.annotated.liftover.hg38.refined	PF4V1	ARIC	pQTL	0.372775	0.335253	0.266172	0.575834	NA	NA	NA	NA	NA	NA	NA	NA	NA	1	Wald ratio	P10720
EGFR--eur.annotated.liftover.hg38.refined	PF4V1	Fenland	pQTL	0.0556644	0.0477123	0.243345	0.646303	NA	NA	NA	NA	NA	NA	NA	NA	NA	1	Wald ratio	P10720
EGFR--eur.annotated.liftover.hg38.refined	PF4V1	deCODESoma	pQTL	0.11509	0.0581755	0.0478914	0.338433	0.936637	1	0.333144	NA	NA	NA	NA	NA	NA	2	Inverse variance weighted (fixed effects)	P10720
EGFR--eur.annotated.liftover.hg38.refined	KIT	UKBBOlink	pQTL	-2.00406	0.701797	0.00429536	0.0550261	NA	NA	NA	NA	NA	NA	NA	NA	NA	1	Wald ratio	P10721
EGFR--eur.annotated.liftover.hg38.refined	UROS	ARIC	pQTL	0.240576	0.25316	0.341964	0.650138	NA	NA	NA	NA	NA	NA	NA	NA	NA	1	Wald ratio	P10746
EGFR--eur.annotated.liftover.hg38.refined	UROS	Fenland	pQTL	0.314138	0.141437	0.0263478	0.20735	0.779557	1	0.377277	NA	NA	NA	NA	NA	NA	2	Inverse variance weighted (fixed effects)	P10746
EGFR--eur.annotated.liftover.hg38.refined	UROS	UKBBOlink	pQTL	0.478493	0.332991	0.15073	0.457294	NA	NA	NA	NA	NA	NA	NA	NA	NA	1	Wald ratio	P10746
EGFR--eur.annotated.liftover.hg38.refined	UROS	deCODESoma	pQTL	0.22526	0.1174	0.0550173	0.365016	0.410627	2	0.814392	-0.104026	0.566882	0.884463	0.0580963	1	0.80953	3	Inverse variance weighted (fixed effects)	P10746
EGFR--eur.annotated.liftover.hg38.refined	CD28	UKBBOlink	pQTL	0.0521736	0.183759	0.776468	0.920167	NA	NA	NA	NA	NA	NA	NA	NA	NA	1	Wald ratio	P10747
EGFR--eur.annotated.liftover.hg38.refined	ESD	ARIC	pQTL	0.0411168	0.0739391	0.57815	0.837315	NA	NA	NA	NA	NA	NA	NA	NA	NA	1	Wald ratio	P10768
EGFR--eur.annotated.liftover.hg38.refined	ESD	Fenland	pQTL	0.313509	0.150588	0.0373517	0.258154	0.065059	1	0.798672	NA	NA	NA	NA	NA	NA	2	Inverse variance weighted (fixed effects)	P10768
EGFR--eur.annotated.liftover.hg38.refined	ESD	deCODESoma	pQTL	0.15804	0.0886486	0.0746237	0.42093	1.25	1	0.263552	NA	NA	NA	NA	NA	NA	2	Inverse variance weighted (fixed effects)	P10768
EGFR--eur.annotated.liftover.hg38.refined	CLU	UKBBOlink	pQTL	-0.0859955	0.406621	0.832506	0.941133	NA	NA	NA	NA	NA	NA	NA	NA	NA	1	Wald ratio	P10909
EGFR--eur.annotated.liftover.hg38.refined	CLU	deCODESoma	pQTL	0.626866	0.718284	0.382812	0.810619	NA	NA	NA	NA	NA	NA	NA	NA	NA	1	Wald ratio	P10909
EGFR--eur.annotated.liftover.hg38.refined	GHR	ARIC	pQTL	0.0484241	0.111316	0.663553	0.890869	NA	NA	NA	NA	NA	NA	NA	NA	NA	1	Wald ratio	P10912
EGFR--eur.annotated.liftover.hg38.refined	GHR	Fenland	pQTL	0.0413647	0.137656	0.763801	0.942463	1.15168	1	0.283198	NA	NA	NA	NA	NA	NA	2	Inverse variance weighted (fixed effects)	P10912
EGFR--eur.annotated.liftover.hg38.refined	GHR	UKBBOlink	pQTL	0.00189753	0.0615967	0.975425	0.994504	NA	NA	NA	NA	NA	NA	NA	NA	NA	1	Wald ratio	P10912
EGFR--eur.annotated.liftover.hg38.refined	GHR	deCODESoma	pQTL	-0.0590161	0.143499	0.680878	0.930348	0.196115	1	0.657875	NA	NA	NA	NA	NA	NA	2	Inverse variance weighted (fixed effects)	P10912
EGFR--eur.annotated.liftover.hg38.refined	HAPLN1	ARIC	pQTL	-0.336724	0.259642	0.194674	0.499132	NA	NA	NA	NA	NA	NA	NA	NA	NA	1	Wald ratio	P10915
EGFR--eur.annotated.liftover.hg38.refined	HAPLN1	Fenland	pQTL	-0.401972	0.257541	0.118568	0.46363	NA	NA	NA	NA	NA	NA	NA	NA	NA	1	Wald ratio	P10915
EGFR--eur.annotated.liftover.hg38.refined	HAPLN1	deCODESoma	pQTL	-0.267045	0.190336	0.160611	0.625875	7.02869	3	0.070989	0.407519	1.13876	0.754686	5.90047	2	0.0523275	4	Inverse variance weighted (fixed effects)	P10915
EGFR--eur.annotated.liftover.hg38.refined	MAP2	UKBBOlink	pQTL	-0.344481	0.496052	0.487404	0.773896	NA	NA	NA	NA	NA	NA	NA	NA	NA	1	Wald ratio	P11137
EGFR--eur.annotated.liftover.hg38.refined	EPB41	ARIC	pQTL	-0.44318	0.240381	0.0652324	0.27279	NA	NA	NA	NA	NA	NA	NA	NA	NA	1	Wald ratio	P11171
EGFR--eur.annotated.liftover.hg38.refined	EPB41	Fenland	pQTL	0.669924	0.387079	0.0835026	0.391001	NA	NA	NA	NA	NA	NA	NA	NA	NA	1	Wald ratio	P11171
EGFR--eur.annotated.liftover.hg38.refined	EPB41	deCODESoma	pQTL	-0.489899	0.631313	0.437749	0.848997	NA	NA	NA	NA	NA	NA	NA	NA	NA	1	Wald ratio	P11171
EGFR--eur.annotated.liftover.hg38.refined	ITGAM	UKBBOlink	pQTL	-0.562268	0.242631	0.020483	0.144277	NA	NA	NA	NA	NA	NA	NA	NA	NA	1	Wald ratio	P11215
EGFR--eur.annotated.liftover.hg38.refined	MBL2	ARIC	pQTL	-0.00941497	0.0522337	0.856959	0.951641	NA	NA	NA	NA	NA	NA	NA	NA	NA	1	Wald ratio	P11226
EGFR--eur.annotated.liftover.hg38.refined	MBL2	Fenland	pQTL	-0.0105278	0.0409253	0.796989	0.944397	3.14271	3	0.370142	-0.0147677	0.0857515	0.879119	3.13674	2	0.208384	4	Inverse variance weighted (fixed effects)	P11226
EGFR--eur.annotated.liftover.hg38.refined	MBL2	UKBBOlink	pQTL	-0.00797988	0.0442719	0.856959	0.943436	NA	NA	NA	NA	NA	NA	NA	NA	NA	1	Wald ratio	P11226
EGFR--eur.annotated.liftover.hg38.refined	MBL2	deCODESoma	pQTL	-0.013391	0.0250314	0.592673	0.907042	5.59224	11	0.89914	-0.00850173	0.0539113	0.877833	5.58175	10	0.849094	12	Inverse variance weighted (fixed effects)	P11226
EGFR--eur.annotated.liftover.hg38.refined	RALB	Fenland	pQTL	-0.337312	0.181698	0.0633898	0.337298	NA	NA	NA	NA	NA	NA	NA	NA	NA	1	Wald ratio	P11234
EGFR--eur.annotated.liftover.hg38.refined	RALB	UKBBOlink	pQTL	0.623919	0.356036	0.0797044	0.314907	NA	NA	NA	NA	NA	NA	NA	NA	NA	1	Wald ratio	P11234
EGFR--eur.annotated.liftover.hg38.refined	RALB	deCODESoma	pQTL	-0.45734	0.236884	0.0535265	0.357908	NA	NA	NA	NA	NA	NA	NA	NA	NA	1	Wald ratio	P11234
EGFR--eur.annotated.liftover.hg38.refined	LAMP1	UKBBOlink	pQTL	-1.49658	0.604331	0.0132705	0.115079	NA	NA	NA	NA	NA	NA	NA	NA	NA	1	Wald ratio	P11279
EGFR--eur.annotated.liftover.hg38.refined	ACADM	ARIC	pQTL	-0.143549	0.127775	0.261244	0.569853	NA	NA	NA	NA	NA	NA	NA	NA	NA	1	Wald ratio	P11310
EGFR--eur.annotated.liftover.hg38.refined	ACADM	Fenland	pQTL	0.0771311	0.0764395	0.312951	0.701985	0.276458	1	0.599032	NA	NA	NA	NA	NA	NA	2	Inverse variance weighted (fixed effects)	P11310
EGFR--eur.annotated.liftover.hg38.refined	ACADM	UKBBOlink	pQTL	-0.335913	0.288026	0.24351	0.564904	NA	NA	NA	NA	NA	NA	NA	NA	NA	1	Wald ratio	P11310
EGFR--eur.annotated.liftover.hg38.refined	ACADM	deCODESoma	pQTL	-0.16406	0.146963	0.264278	0.751606	NA	NA	NA	NA	NA	NA	NA	NA	NA	1	Wald ratio	P11310
EGFR--eur.annotated.liftover.hg38.refined	FGFR1	ARIC	pQTL	0.00875503	0.254569	0.972565	0.996797	NA	NA	NA	NA	NA	NA	NA	NA	NA	1	Wald ratio	P11362
EGFR--eur.annotated.liftover.hg38.refined	FGFR1	Fenland	pQTL	0.467305	0.267479	0.080625	0.382305	0.619416	1	0.431264	NA	NA	NA	NA	NA	NA	2	Inverse variance weighted (fixed effects)	P11362
EGFR--eur.annotated.liftover.hg38.refined	FGFR1	deCODESoma	pQTL	0.719316	0.381288	0.0592217	0.377714	NA	NA	NA	NA	NA	NA	NA	NA	NA	1	Wald ratio	P11362
EGFR--eur.annotated.liftover.hg38.refined	PSG1	ARIC	pQTL	-0.376315	0.465646	0.419	0.719337	NA	NA	NA	NA	NA	NA	NA	NA	NA	1	Wald ratio	P11464
EGFR--eur.annotated.liftover.hg38.refined	PSG1	deCODESoma	pQTL	-0.327381	0.986905	0.740097	0.947401	NA	NA	NA	NA	NA	NA	NA	NA	NA	1	Wald ratio	P11464
EGFR--eur.annotated.liftover.hg38.refined	PC	Fenland	pQTL	-1.3305	0.400638	0.0008971	0.0212692	NA	NA	NA	NA	NA	NA	NA	NA	NA	1	Wald ratio	P11498
EGFR--eur.annotated.liftover.hg38.refined	MTHFD1	ARIC	pQTL	-0.257741	0.2007	0.199068	0.50327	NA	NA	NA	NA	NA	NA	NA	NA	NA	1	Wald ratio	P11586
EGFR--eur.annotated.liftover.hg38.refined	MTHFD1	Fenland	pQTL	-0.478397	0.297722	0.108085	0.446895	NA	NA	NA	NA	NA	NA	NA	NA	NA	1	Wald ratio	P11586
EGFR--eur.annotated.liftover.hg38.refined	MTHFD1	deCODESoma	pQTL	-0.47094	0.320513	0.141742	0.594912	NA	NA	NA	NA	NA	NA	NA	NA	NA	1	Wald ratio	P11586
EGFR--eur.annotated.liftover.hg38.refined	SCGB1A1	UKBBOlink	pQTL	-0.0907973	0.117624	0.440156	0.737665	NA	NA	NA	NA	NA	NA	NA	NA	NA	1	Wald ratio	P11684
EGFR--eur.annotated.liftover.hg38.refined	IGF2R	ARIC	pQTL	-0.0667604	0.0668753	0.318143	0.630244	NA	NA	NA	NA	NA	NA	NA	NA	NA	1	Wald ratio	P11717
EGFR--eur.annotated.liftover.hg38.refined	IGF2R	Fenland	pQTL	0.0133254	0.052322	0.798969	0.944397	15.5111	4	0.00375054	-0.407141	0.262246	0.21835	7.92367	3	0.0476158	5	Inverse variance weighted (fixed effects)	P11717
EGFR--eur.annotated.liftover.hg38.refined	IGF2R	UKBBOlink	pQTL	-0.104483	0.104663	0.318143	0.637118	NA	NA	NA	NA	NA	NA	NA	NA	NA	1	Wald ratio	P11717
EGFR--eur.annotated.liftover.hg38.refined	IGF2R	deCODESoma	pQTL	-0.0187198	0.0527613	0.722738	0.943363	4.52384	3	0.210174	-0.219487	0.108335	0.18001	0.0215722	2	0.989272	4	Inverse variance weighted (fixed effects)	P11717
EGFR--eur.annotated.liftover.hg38.refined	ADH5	ARIC	pQTL	-0.00540444	0.0992173	0.95656	0.992741	NA	NA	NA	NA	NA	NA	NA	NA	NA	1	Wald ratio	P11766
EGFR--eur.annotated.liftover.hg38.refined	ADH5	Fenland	pQTL	-0.0232919	0.16891	0.890323	0.978624	NA	NA	NA	NA	NA	NA	NA	NA	NA	1	Wald ratio	P11766
EGFR--eur.annotated.liftover.hg38.refined	ADH5	deCODESoma	pQTL	0.00104022	0.188526	0.995598	0.99901	0.0205208	1	0.886092	NA	NA	NA	NA	NA	NA	2	Inverse variance weighted (fixed effects)	P11766
EGFR--eur.annotated.liftover.hg38.refined	FGF5	UKBBOlink	pQTL	-0.616645	0.060257	1.40242e-24	5.92874e-22	NA	NA	NA	NA	NA	NA	NA	NA	NA	1	Wald ratio	P12034
EGFR--eur.annotated.liftover.hg38.refined	HARS	ARIC	pQTL	-0.308165	0.338377	0.362446	0.670847	NA	NA	NA	NA	NA	NA	NA	NA	NA	1	Wald ratio	P12081
EGFR--eur.annotated.liftover.hg38.refined	FABP2	ARIC	pQTL	-0.12449	0.0450722	0.00574451	0.0658336	NA	NA	NA	NA	NA	NA	NA	NA	NA	1	Wald ratio	P12104
EGFR--eur.annotated.liftover.hg38.refined	FABP2	Fenland	pQTL	-0.112107	0.0411026	0.00638185	0.0847746	NA	NA	NA	NA	NA	NA	NA	NA	NA	1	Wald ratio	P12104
EGFR--eur.annotated.liftover.hg38.refined	FABP2	UKBBOlink	pQTL	0.391034	0.185177	0.0347143	0.190135	NA	NA	NA	NA	NA	NA	NA	NA	NA	1	Wald ratio	P12104
EGFR--eur.annotated.liftover.hg38.refined	FABP2	deCODESoma	pQTL	-0.104349	0.0422249	0.0134634	0.172302	3.78376	1	0.0517523	NA	NA	NA	NA	NA	NA	2	Inverse variance weighted (fixed effects)	P12104
EGFR--eur.annotated.liftover.hg38.refined	COL6A1	ARIC	pQTL	-0.0348568	0.0369017	0.344871	0.653	NA	NA	NA	NA	NA	NA	NA	NA	NA	1	Wald ratio	P12109
EGFR--eur.annotated.liftover.hg38.refined	COL6A1	Fenland	pQTL	-0.0102832	0.0299151	0.731038	0.938213	2.65869	1	0.102986	NA	NA	NA	NA	NA	NA	2	Inverse variance weighted (fixed effects)	P12109
EGFR--eur.annotated.liftover.hg38.refined	COL6A1	deCODESoma	pQTL	-0.0357434	0.0305389	0.241832	0.722527	3.08771	3	0.378298	0.0125216	0.0418219	0.792882	0.234498	2	0.889364	4	Inverse variance weighted (fixed effects)	P12109
EGFR--eur.annotated.liftover.hg38.refined	COL6A2	ARIC	pQTL	-0.00127645	0.119986	0.991512	0.998635	NA	NA	NA	NA	NA	NA	NA	NA	NA	1	Wald ratio	P12110
EGFR--eur.annotated.liftover.hg38.refined	COL6A2	Fenland	pQTL	0.138877	0.101682	0.172002	0.554491	4.90115	3	0.17918	-0.0656706	0.362654	0.872992	4.11932	2	0.127498	4	Inverse variance weighted (fixed effects)	P12110
EGFR--eur.annotated.liftover.hg38.refined	COL6A2	deCODESoma	pQTL	-0.0837357	0.087136	0.336564	0.795355	6.96844	7	0.432173	0.072476	0.134608	0.609663	4.65031	6	0.589379	8	Inverse variance weighted (fixed effects)	P12110
EGFR--eur.annotated.liftover.hg38.refined	COL6A3	ARIC	pQTL	0.277346	0.183085	0.12981	0.414332	NA	NA	NA	NA	NA	NA	NA	NA	NA	1	Wald ratio	P12111
EGFR--eur.annotated.liftover.hg38.refined	COL6A3	Fenland	pQTL	-0.513834	0.32332	0.112006	0.456058	NA	NA	NA	NA	NA	NA	NA	NA	NA	1	Wald ratio	P12111
EGFR--eur.annotated.liftover.hg38.refined	COL6A3	UKBBOlink	pQTL	0.667598	0.440702	0.12981	0.421601	NA	NA	NA	NA	NA	NA	NA	NA	NA	1	Wald ratio	P12111
EGFR--eur.annotated.liftover.hg38.refined	COL6A3	deCODESoma	pQTL	0.219388	0.3207	0.493918	0.878993	NA	NA	NA	NA	NA	NA	NA	NA	NA	1	Wald ratio	P12111
EGFR--eur.annotated.liftover.hg38.refined	F5	ARIC	pQTL	-0.0256236	0.135456	0.849963	0.951465	NA	NA	NA	NA	NA	NA	NA	NA	NA	1	Wald ratio	P12259
EGFR--eur.annotated.liftover.hg38.refined	F5	Fenland	pQTL	0.144308	0.0957857	0.131922	0.490257	0.696145	2	0.706048	0.0817581	0.16084	0.700609	0.46179	1	0.496789	3	Inverse variance weighted (fixed effects)	P12259
EGFR--eur.annotated.liftover.hg38.refined	F5	deCODESoma	pQTL	-0.136016	0.0936174	0.146253	0.600918	2.5104	3	0.473415	-0.0671003	0.143045	0.685174	2.07644	2	0.354085	4	Inverse variance weighted (fixed effects)	P12259
EGFR--eur.annotated.liftover.hg38.refined	PTHLH	Fenland	pQTL	0.351276	0.244728	0.151181	0.523403	NA	NA	NA	NA	NA	NA	NA	NA	NA	1	Wald ratio	P12272
EGFR--eur.annotated.liftover.hg38.refined	PTHLH	deCODESoma	pQTL	0.282289	0.150565	0.0608113	0.382681	2.02456	2	0.363389	0.828558	0.413402	0.294628	0.0114277	1	0.914868	3	Inverse variance weighted (fixed effects)	P12272
EGFR--eur.annotated.liftover.hg38.refined	PIP	ARIC	pQTL	-0.00137925	0.116029	0.990516	0.998635	NA	NA	NA	NA	NA	NA	NA	NA	NA	1	Wald ratio	P12273
EGFR--eur.annotated.liftover.hg38.refined	PIP	Fenland	pQTL	-0.00158573	0.133399	0.990516	0.999588	NA	NA	NA	NA	NA	NA	NA	NA	NA	1	Wald ratio	P12273
EGFR--eur.annotated.liftover.hg38.refined	PIP	deCODESoma	pQTL	0.00323046	0.113573	0.977308	0.99334	0.202361	1	0.652822	NA	NA	NA	NA	NA	NA	2	Inverse variance weighted (fixed effects)	P12273
EGFR--eur.annotated.liftover.hg38.refined	CKM|CKB	Fenland	pQTL	0.268211	0.208545	0.198404	0.595531	NA	NA	NA	NA	NA	NA	NA	NA	NA	1	Wald ratio	P12277|P06732
EGFR--eur.annotated.liftover.hg38.refined	FCGR1A	deCODESoma	pQTL	0.992978	0.809245	0.219807	0.699439	NA	NA	NA	NA	NA	NA	NA	NA	NA	1	Wald ratio	P12314
EGFR--eur.annotated.liftover.hg38.refined	FCGR2A	ARIC	pQTL	-0.0471884	0.0370838	0.203203	0.50327	NA	NA	NA	NA	NA	NA	NA	NA	NA	1	Wald ratio	P12318
EGFR--eur.annotated.liftover.hg38.refined	FCGR2A	Fenland	pQTL	-0.029846	0.0288228	0.300435	0.68719	1.28114	2	0.526992	-0.0402753	0.0618415	0.632502	1.23323	1	0.26678	3	Inverse variance weighted (fixed effects)	P12318
EGFR--eur.annotated.liftover.hg38.refined	FCGR2A	UKBBOlink	pQTL	0.0723738	0.0372383	0.0519517	0.231795	NA	NA	NA	NA	NA	NA	NA	NA	NA	1	Wald ratio	P12318
EGFR--eur.annotated.liftover.hg38.refined	FCGR2A	deCODESoma	pQTL	-0.0156787	0.0248131	0.52747	0.888545	4.12183	3	0.248606	-0.242063	0.141445	0.229146	1.47887	2	0.477383	4	Inverse variance weighted (fixed effects)	P12318
EGFR--eur.annotated.liftover.hg38.refined	FCER1A	UKBBOlink	pQTL	-0.188575	0.290601	0.516393	0.796008	NA	NA	NA	NA	NA	NA	NA	NA	NA	1	Wald ratio	P12319
EGFR--eur.annotated.liftover.hg38.refined	CKMT1A	ARIC	pQTL	-0.252806	0.243599	0.299365	0.612132	NA	NA	NA	NA	NA	NA	NA	NA	NA	1	Wald ratio	P12532
EGFR--eur.annotated.liftover.hg38.refined	CKMT1A|CKMT1B	Fenland	pQTL	-0.282709	0.325295	0.384801	0.760666	NA	NA	NA	NA	NA	NA	NA	NA	NA	1	Wald ratio	P12532
EGFR--eur.annotated.liftover.hg38.refined	CKMT1A_CKMT1B	UKBBOlink	pQTL	-0.347757	0.267347	0.193337	0.513238	NA	NA	NA	NA	NA	NA	NA	NA	NA	1	Wald ratio	P12532
EGFR--eur.annotated.liftover.hg38.refined	GZMA	ARIC	pQTL	-0.0232311	0.392248	0.952772	0.992435	NA	NA	NA	NA	NA	NA	NA	NA	NA	1	Wald ratio	P12544
EGFR--eur.annotated.liftover.hg38.refined	GZMA	UKBBOlink	pQTL	0.664029	0.648253	0.305676	0.626808	NA	NA	NA	NA	NA	NA	NA	NA	NA	1	Wald ratio	P12544
EGFR--eur.annotated.liftover.hg38.refined	GZMA	deCODESoma	pQTL	0.115906	0.543773	0.831208	0.977646	NA	NA	NA	NA	NA	NA	NA	NA	NA	1	Wald ratio	P12544
EGFR--eur.annotated.liftover.hg38.refined	RNASE3	ARIC	pQTL	0.027365	0.0967814	0.777368	0.925973	NA	NA	NA	NA	NA	NA	NA	NA	NA	1	Wald ratio	P12724
EGFR--eur.annotated.liftover.hg38.refined	RNASE3	Fenland	pQTL	0.0581916	0.108285	0.590998	0.887507	0.985339	2	0.610993	0.00588878	0.152639	0.975452	0.748962	1	0.386805	3	Inverse variance weighted (fixed effects)	P12724
EGFR--eur.annotated.liftover.hg38.refined	RNASE3	UKBBOlink	pQTL	0.0454955	0.160903	0.777368	0.920167	NA	NA	NA	NA	NA	NA	NA	NA	NA	1	Wald ratio	P12724
EGFR--eur.annotated.liftover.hg38.refined	RNASE3	deCODESoma	pQTL	-0.0280996	0.0854446	0.742259	0.947401	2.46921	4	0.650158	0.108493	0.144046	0.506057	1.08187	3	0.781453	5	Inverse variance weighted (fixed effects)	P12724
EGFR--eur.annotated.liftover.hg38.refined	ACTN1	ARIC	pQTL	-0.142244	0.28312	0.615375	0.866289	NA	NA	NA	NA	NA	NA	NA	NA	NA	1	Wald ratio	P12814
EGFR--eur.annotated.liftover.hg38.refined	ACE	ARIC	pQTL	0.0142397	0.0493016	0.772713	0.925306	NA	NA	NA	NA	NA	NA	NA	NA	NA	1	Wald ratio	P12821
EGFR--eur.annotated.liftover.hg38.refined	ACE	Fenland	pQTL	0.0367447	0.0472218	0.436492	0.799951	0.847793	1	0.357177	NA	NA	NA	NA	NA	NA	2	Inverse variance weighted (fixed effects)	P12821
EGFR--eur.annotated.liftover.hg38.refined	ACE	UKBBOlink	pQTL	0.0136115	0.0836775	0.870781	0.951221	NA	NA	NA	NA	NA	NA	NA	NA	NA	1	Wald ratio	P12821
EGFR--eur.annotated.liftover.hg38.refined	ACE	deCODESoma	pQTL	-0.0237877	0.0387079	0.538855	0.888753	0.915558	3	0.821672	-0.128563	0.147868	0.476271	0.376549	2	0.828387	4	Inverse variance weighted (fixed effects)	P12821
EGFR--eur.annotated.liftover.hg38.refined	MLN	ARIC	pQTL	0.00391425	0.0968125	0.967749	0.996707	NA	NA	NA	NA	NA	NA	NA	NA	NA	1	Wald ratio	P12872
EGFR--eur.annotated.liftover.hg38.refined	MLN	Fenland	pQTL	0.0767418	0.0800573	0.337767	0.718012	4.21128	2	0.121767	-0.213645	0.162583	0.414121	0.000102945	1	0.991905	3	Inverse variance weighted (fixed effects)	P12872
EGFR--eur.annotated.liftover.hg38.refined	MLN	UKBBOlink	pQTL	-0.000482825	0.0898054	0.99571	0.999065	NA	NA	NA	NA	NA	NA	NA	NA	NA	1	Wald ratio	P12872
EGFR--eur.annotated.liftover.hg38.refined	MLN	deCODESoma	pQTL	-0.0672698	0.0596226	0.259209	0.747427	1.52258	1	0.21723	NA	NA	NA	NA	NA	NA	2	Inverse variance weighted (fixed effects)	P12872
EGFR--eur.annotated.liftover.hg38.refined	PEPD	UKBBOlink	pQTL	-0.332399	0.102479	0.00118044	0.0212354	NA	NA	NA	NA	NA	NA	NA	NA	NA	1	Wald ratio	P12955
EGFR--eur.annotated.liftover.hg38.refined	IL7	UKBBOlink	pQTL	0.719519	0.339241	0.0339245	0.187472	NA	NA	NA	NA	NA	NA	NA	NA	NA	1	Wald ratio	P13232
EGFR--eur.annotated.liftover.hg38.refined	CCL4	UKBBOlink	pQTL	0.381498	0.13109	0.00361204	0.0497568	NA	NA	NA	NA	NA	NA	NA	NA	NA	1	Wald ratio	P13236
EGFR--eur.annotated.liftover.hg38.refined	IFI30	UKBBOlink	pQTL	-0.356801	0.087919	4.94321e-05	0.0017785	NA	NA	NA	NA	NA	NA	NA	NA	NA	1	Wald ratio	P13284
EGFR--eur.annotated.liftover.hg38.refined	TDGF1	ARIC	pQTL	0.0562165	0.0386543	0.145853	0.440021	NA	NA	NA	NA	NA	NA	NA	NA	NA	1	Wald ratio	P13385
EGFR--eur.annotated.liftover.hg38.refined	TDGF1	Fenland	pQTL	0.0175668	0.0305768	0.56562	0.877718	5.29441	1	0.021394	NA	NA	NA	NA	NA	NA	2	Inverse variance weighted (fixed effects)	P13385
EGFR--eur.annotated.liftover.hg38.refined	TDGF1	UKBBOlink	pQTL	0.048285	0.0332007	0.145853	0.45031	NA	NA	NA	NA	NA	NA	NA	NA	NA	1	Wald ratio	P13385
EGFR--eur.annotated.liftover.hg38.refined	TDGF1	deCODESoma	pQTL	0.012163	0.0298319	0.68348	0.93155	5.98991	2	0.0500389	0.137613	0.072013	0.306923	1.23484	1	0.266467	3	Inverse variance weighted (fixed effects)	P13385
EGFR--eur.annotated.liftover.hg38.refined	LAMP2	UKBBOlink	pQTL	0.0763785	0.0772027	0.322505	0.644033	NA	NA	NA	NA	NA	NA	NA	NA	NA	1	Wald ratio	P13473
EGFR--eur.annotated.liftover.hg38.refined	BMP1	ARIC	pQTL	0.0338206	0.243307	0.889447	0.960701	NA	NA	NA	NA	NA	NA	NA	NA	NA	1	Wald ratio	P13497
EGFR--eur.annotated.liftover.hg38.refined	BMP1	deCODESoma	pQTL	0.437099	0.365338	0.23153	0.710674	1.40689	1	0.235574	NA	NA	NA	NA	NA	NA	2	Inverse variance weighted (fixed effects)	P13497
EGFR--eur.annotated.liftover.hg38.refined	CCL2	UKBBOlink	pQTL	-0.349073	0.671633	0.603247	0.848121	NA	NA	NA	NA	NA	NA	NA	NA	NA	1	Wald ratio	P13500
EGFR--eur.annotated.liftover.hg38.refined	CCL5	ARIC	pQTL	0.234799	0.0794101	0.0031086	0.044444	NA	NA	NA	NA	NA	NA	NA	NA	NA	1	Wald ratio	P13501
EGFR--eur.annotated.liftover.hg38.refined	CCL5	Fenland	pQTL	0.521818	0.176727	0.00315034	0.0531584	NA	NA	NA	NA	NA	NA	NA	NA	NA	1	Wald ratio	P13501
EGFR--eur.annotated.liftover.hg38.refined	CCL5	UKBBOlink	pQTL	0.652156	0.220562	0.0031086	0.0457099	NA	NA	NA	NA	NA	NA	NA	NA	NA	1	Wald ratio	P13501
EGFR--eur.annotated.liftover.hg38.refined	CCL5	deCODESoma	pQTL	-0.484386	0.164291	0.00319478	0.0698151	NA	NA	NA	NA	NA	NA	NA	NA	NA	1	Wald ratio	P13501
EGFR--eur.annotated.liftover.hg38.refined	NCAM1	ARIC	pQTL	0.00391505	0.129849	0.975947	0.996797	NA	NA	NA	NA	NA	NA	NA	NA	NA	1	Wald ratio	P13591
EGFR--eur.annotated.liftover.hg38.refined	NCAM1	Fenland	pQTL	0.190422	0.098228	0.0525533	0.302869	3.23929	2	0.197969	-0.562616	0.436738	0.420232	0.107903	1	0.742544	3	Inverse variance weighted (fixed effects)	P13591
EGFR--eur.annotated.liftover.hg38.refined	NCAM1	UKBBOlink	pQTL	0.138243	0.143653	0.335877	0.65134	NA	NA	NA	NA	NA	NA	NA	NA	NA	1	Wald ratio	P13591
EGFR--eur.annotated.liftover.hg38.refined	NCAM1	deCODESoma	pQTL	0.109767	0.116256	0.345079	0.796826	0.583225	3	0.900262	0.00996912	0.241209	0.970788	0.360247	2	0.835167	4	Inverse variance weighted (fixed effects)	P13591
EGFR--eur.annotated.liftover.hg38.refined	VCAN	UKBBOlink	pQTL	0.0495844	0.0563599	0.378978	0.685449	NA	NA	NA	NA	NA	NA	NA	NA	NA	1	Wald ratio	P13611
EGFR--eur.annotated.liftover.hg38.refined	KRT5	ARIC	pQTL	-0.128895	0.329315	0.6955	0.898829	NA	NA	NA	NA	NA	NA	NA	NA	NA	1	Wald ratio	P13647
EGFR--eur.annotated.liftover.hg38.refined	KRT5	Fenland	pQTL	-0.0469799	0.276998	0.865322	0.972838	NA	NA	NA	NA	NA	NA	NA	NA	NA	1	Wald ratio	P13647
EGFR--eur.annotated.liftover.hg38.refined	KRT5	UKBBOlink	pQTL	0.204007	0.398159	0.608388	0.850338	NA	NA	NA	NA	NA	NA	NA	NA	NA	1	Wald ratio	P13647
EGFR--eur.annotated.liftover.hg38.refined	KRT5	deCODESoma	pQTL	-0.00825249	0.261592	0.974833	0.99334	0.146711	1	0.701699	NA	NA	NA	NA	NA	NA	2	Inverse variance weighted (fixed effects)	P13647
EGFR--eur.annotated.liftover.hg38.refined	PDIA4	UKBBOlink	pQTL	0.808496	0.438506	0.0652196	0.271641	NA	NA	NA	NA	NA	NA	NA	NA	NA	1	Wald ratio	P13667
EGFR--eur.annotated.liftover.hg38.refined	C6	ARIC	pQTL	0.095695	0.109525	0.382266	0.686957	NA	NA	NA	NA	NA	NA	NA	NA	NA	1	Wald ratio	P13671
EGFR--eur.annotated.liftover.hg38.refined	C6	Fenland	pQTL	-0.0305192	0.0848589	0.719111	0.934695	0.976101	2	0.613822	-0.153782	0.160431	0.51347	0.156466	1	0.692431	3	Inverse variance weighted (fixed effects)	P13671
EGFR--eur.annotated.liftover.hg38.refined	C6	deCODESoma	pQTL	-0.0589295	0.092359	0.523442	0.888545	2.07512	4	0.721944	-0.122532	0.119621	0.381061	1.37512	3	0.711377	5	Inverse variance weighted (fixed effects)	P13671
EGFR--eur.annotated.liftover.hg38.refined	ACP5	ARIC	pQTL	-0.0361852	0.124513	0.771347	0.925306	NA	NA	NA	NA	NA	NA	NA	NA	NA	1	Wald ratio	P13686
EGFR--eur.annotated.liftover.hg38.refined	ACP5	Fenland	pQTL	0.0299703	0.100752	0.766111	0.942463	0.85845	3	0.835441	-0.000496882	0.352978	0.999005	0.850339	2	0.653659	4	Inverse variance weighted (fixed effects)	P13686
EGFR--eur.annotated.liftover.hg38.refined	ACP5	UKBBOlink	pQTL	-0.0319311	0.109875	0.771347	0.917908	NA	NA	NA	NA	NA	NA	NA	NA	NA	1	Wald ratio	P13686
EGFR--eur.annotated.liftover.hg38.refined	ACP5	deCODESoma	pQTL	0.00639382	0.119936	0.957485	0.992331	0.827471	1	0.363005	NA	NA	NA	NA	NA	NA	2	Inverse variance weighted (fixed effects)	P13686
EGFR--eur.annotated.liftover.hg38.refined	CEACAM1	UKBBOlink	pQTL	0.189626	0.132428	0.152165	0.458666	NA	NA	NA	NA	NA	NA	NA	NA	NA	1	Wald ratio	P13688
EGFR--eur.annotated.liftover.hg38.refined	TPT1	ARIC	pQTL	0.307643	0.371067	0.407061	0.706597	NA	NA	NA	NA	NA	NA	NA	NA	NA	1	Wald ratio	P13693
EGFR--eur.annotated.liftover.hg38.refined	ALAD	ARIC	pQTL	0.281141	0.0998126	0.00485211	0.0592867	NA	NA	NA	NA	NA	NA	NA	NA	NA	1	Wald ratio	P13716
EGFR--eur.annotated.liftover.hg38.refined	ALAD	Fenland	pQTL	0.207386	0.108392	0.0557118	0.309703	6.30647	4	0.1774	0.588667	0.269565	0.116935	3.46506	3	0.325322	5	Inverse variance weighted (fixed effects)	P13716
EGFR--eur.annotated.liftover.hg38.refined	ALAD	deCODESoma	pQTL	0.223596	0.104918	0.0330762	0.287972	4.67728	4	0.322041	0.231127	0.187294	0.305049	4.67236	3	0.197422	5	Inverse variance weighted (fixed effects)	P13716
EGFR--eur.annotated.liftover.hg38.refined	OSM	UKBBOlink	pQTL	-0.677179	0.625129	0.278692	0.603837	NA	NA	NA	NA	NA	NA	NA	NA	NA	1	Wald ratio	P13725
EGFR--eur.annotated.liftover.hg38.refined	F3	UKBBOlink	pQTL	0.41148	0.204657	0.0443696	0.211946	NA	NA	NA	NA	NA	NA	NA	NA	NA	1	Wald ratio	P13726
EGFR--eur.annotated.liftover.hg38.refined	PRG2	UKBBOlink	pQTL	0.128128	0.405624	0.752095	0.90519	NA	NA	NA	NA	NA	NA	NA	NA	NA	1	Wald ratio	P13727
EGFR--eur.annotated.liftover.hg38.refined	HLA-E	UKBBOlink	pQTL	-0.454153	0.119924	0.000152469	0.00426277	NA	NA	NA	NA	NA	NA	NA	NA	NA	1	Wald ratio	P13747
EGFR--eur.annotated.liftover.hg38.refined	LCP1	ARIC	pQTL	-0.0818443	0.30551	0.788781	0.932521	NA	NA	NA	NA	NA	NA	NA	NA	NA	1	Wald ratio	P13796
EGFR--eur.annotated.liftover.hg38.refined	LCP1	UKBBOlink	pQTL	-0.0319851	0.0421715	0.448179	0.742283	NA	NA	NA	NA	NA	NA	NA	NA	NA	1	Wald ratio	P13796
EGFR--eur.annotated.liftover.hg38.refined	LCP1	deCODESoma	pQTL	-0.0940353	0.277678	0.734874	0.947375	0.0520032	1	0.819614	NA	NA	NA	NA	NA	NA	2	Inverse variance weighted (fixed effects)	P13796
EGFR--eur.annotated.liftover.hg38.refined	ETFA	Fenland	pQTL	-0.383216	0.111378	0.000580259	0.0150948	NA	NA	NA	NA	NA	NA	NA	NA	NA	1	Wald ratio	P13804
EGFR--eur.annotated.liftover.hg38.refined	ETFA	deCODESoma	pQTL	1.59561	0.458924	0.000507338	0.0160566	NA	NA	NA	NA	NA	NA	NA	NA	NA	1	Wald ratio	P13804
EGFR--eur.annotated.liftover.hg38.refined	ENO3	ARIC	pQTL	-0.0614003	0.111687	0.58249	0.838871	NA	NA	NA	NA	NA	NA	NA	NA	NA	1	Wald ratio	P13929
EGFR--eur.annotated.liftover.hg38.refined	ENO3	Fenland	pQTL	-0.0688045	0.125156	0.58249	0.887507	NA	NA	NA	NA	NA	NA	NA	NA	NA	1	Wald ratio	P13929
EGFR--eur.annotated.liftover.hg38.refined	ENO3	UKBBOlink	pQTL	0.128345	0.440357	0.770702	0.917786	NA	NA	NA	NA	NA	NA	NA	NA	NA	1	Wald ratio	P13929
EGFR--eur.annotated.liftover.hg38.refined	ENO3	deCODESoma	pQTL	-0.0823536	0.0815651	0.312655	0.779806	0.0734569	1	0.786368	NA	NA	NA	NA	NA	NA	2	Inverse variance weighted (fixed effects)	P13929
EGFR--eur.annotated.liftover.hg38.refined	COL11A2	ARIC	pQTL	-0.00890719	0.101123	0.929811	0.985915	NA	NA	NA	NA	NA	NA	NA	NA	NA	1	Wald ratio	P13942
EGFR--eur.annotated.liftover.hg38.refined	COL11A2	Fenland	pQTL	-0.0148472	0.168559	0.929811	0.987869	NA	NA	NA	NA	NA	NA	NA	NA	NA	1	Wald ratio	P13942
EGFR--eur.annotated.liftover.hg38.refined	COL11A2	deCODESoma	pQTL	0.169675	0.111349	0.127555	0.569015	2.02092	3	0.568077	0.517968	0.276918	0.202331	0.133888	2	0.935248	4	Inverse variance weighted (fixed effects)	P13942
EGFR--eur.annotated.liftover.hg38.refined	CD59	ARIC	pQTL	0.311156	0.105494	0.00318269	0.044444	NA	NA	NA	NA	NA	NA	NA	NA	NA	1	Wald ratio	P13987
EGFR--eur.annotated.liftover.hg38.refined	CD59	Fenland	pQTL	-0.771465	0.261995	0.00323395	0.0539437	NA	NA	NA	NA	NA	NA	NA	NA	NA	1	Wald ratio	P13987
EGFR--eur.annotated.liftover.hg38.refined	CD59	UKBBOlink	pQTL	-0.497703	0.169023	0.00323395	0.0464159	NA	NA	NA	NA	NA	NA	NA	NA	NA	1	Wald ratio	P13987
EGFR--eur.annotated.liftover.hg38.refined	CD59	deCODESoma	pQTL	0.760694	0.257905	0.00318269	0.0698151	NA	NA	NA	NA	NA	NA	NA	NA	NA	1	Wald ratio	P13987
EGFR--eur.annotated.liftover.hg38.refined	MTHFD2	Fenland	pQTL	-0.478205	0.226124	0.0344476	0.245666	1.75945	1	0.184693	NA	NA	NA	NA	NA	NA	2	Inverse variance weighted (fixed effects)	P13995
EGFR--eur.annotated.liftover.hg38.refined	MTHFD2	deCODESoma	pQTL	-1.34653	0.565972	0.017353	0.19922	NA	NA	NA	NA	NA	NA	NA	NA	NA	1	Wald ratio	P13995
EGFR--eur.annotated.liftover.hg38.refined	CTSE	Fenland	pQTL	-0.0750241	0.121697	0.537577	0.859113	NA	NA	NA	NA	NA	NA	NA	NA	NA	1	Wald ratio	P14091
EGFR--eur.annotated.liftover.hg38.refined	CTSE	UKBBOlink	pQTL	0.0446352	0.0948693	0.638004	0.862751	NA	NA	NA	NA	NA	NA	NA	NA	NA	1	Wald ratio	P14091
EGFR--eur.annotated.liftover.hg38.refined	GFAP	UKBBOlink	pQTL	0.93393	0.656129	0.154622	0.461262	NA	NA	NA	NA	NA	NA	NA	NA	NA	1	Wald ratio	P14136
EGFR--eur.annotated.liftover.hg38.refined	SELL	ARIC	pQTL	0.0625429	0.0695683	0.368645	0.675693	NA	NA	NA	NA	NA	NA	NA	NA	NA	1	Wald ratio	P14151
EGFR--eur.annotated.liftover.hg38.refined	SELL	Fenland	pQTL	-0.0449474	0.0606057	0.458308	0.814678	0.688038	2	0.708916	-0.213477	0.21204	0.49785	0.000129957	1	0.990904	3	Inverse variance weighted (fixed effects)	P14151
EGFR--eur.annotated.liftover.hg38.refined	SELL	UKBBOlink	pQTL	-0.0890089	0.0998276	0.372594	0.6841	NA	NA	NA	NA	NA	NA	NA	NA	NA	1	Wald ratio	P14151
EGFR--eur.annotated.liftover.hg38.refined	SELL	deCODESoma	pQTL	-0.0575677	0.0755119	0.445842	0.851159	0.681807	2	0.711128	-0.165751	0.165966	0.500411	0.145985	1	0.702402	3	Inverse variance weighted (fixed effects)	P14151
EGFR--eur.annotated.liftover.hg38.refined	MIF	ARIC	pQTL	-0.16853	0.139712	0.227715	0.533153	NA	NA	NA	NA	NA	NA	NA	NA	NA	1	Wald ratio	P14174
EGFR--eur.annotated.liftover.hg38.refined	MIF	UKBBOlink	pQTL	-0.421752	0.349634	0.227715	0.55167	NA	NA	NA	NA	NA	NA	NA	NA	NA	1	Wald ratio	P14174
EGFR--eur.annotated.liftover.hg38.refined	MIF	deCODESoma	pQTL	0.540356	0.521204	0.299855	0.772992	NA	NA	NA	NA	NA	NA	NA	NA	NA	1	Wald ratio	P14174
EGFR--eur.annotated.liftover.hg38.refined	FOLR2	ARIC	pQTL	0.464548	0.324091	0.151748	0.447799	NA	NA	NA	NA	NA	NA	NA	NA	NA	1	Wald ratio	P14207
EGFR--eur.annotated.liftover.hg38.refined	FOLR2	UKBBOlink	pQTL	0.565267	0.398737	0.156295	0.464491	NA	NA	NA	NA	NA	NA	NA	NA	NA	1	Wald ratio	P14207
EGFR--eur.annotated.liftover.hg38.refined	FOLR2	deCODESoma	pQTL	0.452579	0.331884	0.172672	0.642923	0.0963189	1	0.756293	NA	NA	NA	NA	NA	NA	2	Inverse variance weighted (fixed effects)	P14207
EGFR--eur.annotated.liftover.hg38.refined	HGF	ARIC	pQTL	-0.194496	0.187431	0.299413	0.612132	NA	NA	NA	NA	NA	NA	NA	NA	NA	1	Wald ratio	P14210
EGFR--eur.annotated.liftover.hg38.refined	HGF	Fenland	pQTL	0.233988	0.231405	0.31194	0.700785	NA	NA	NA	NA	NA	NA	NA	NA	NA	1	Wald ratio	P14210
EGFR--eur.annotated.liftover.hg38.refined	HGF	UKBBOlink	pQTL	0.0803724	0.397007	0.839568	0.942681	NA	NA	NA	NA	NA	NA	NA	NA	NA	1	Wald ratio	P14210
EGFR--eur.annotated.liftover.hg38.refined	HGF	deCODESoma	pQTL	-0.268973	0.25	0.281975	0.766576	NA	NA	NA	NA	NA	NA	NA	NA	NA	1	Wald ratio	P14210
EGFR--eur.annotated.liftover.hg38.refined	PRKCSH	ARIC	pQTL	-0.127019	0.155207	0.413137	0.713387	NA	NA	NA	NA	NA	NA	NA	NA	NA	1	Wald ratio	P14314
EGFR--eur.annotated.liftover.hg38.refined	PRKCSH	Fenland	pQTL	-0.31011	0.378929	0.413137	0.781003	NA	NA	NA	NA	NA	NA	NA	NA	NA	1	Wald ratio	P14314
EGFR--eur.annotated.liftover.hg38.refined	IRF2	deCODESoma	pQTL	-0.794792	0.545833	0.145363	0.600918	NA	NA	NA	NA	NA	NA	NA	NA	NA	1	Wald ratio	P14316
EGFR--eur.annotated.liftover.hg38.refined	HCLS1	UKBBOlink	pQTL	-1.37053	0.453322	0.00250026	0.0380895	NA	NA	NA	NA	NA	NA	NA	NA	NA	1	Wald ratio	P14317
EGFR--eur.annotated.liftover.hg38.refined	CPM	ARIC	pQTL	-0.247902	0.22221	0.264585	0.575538	NA	NA	NA	NA	NA	NA	NA	NA	NA	1	Wald ratio	P14384
EGFR--eur.annotated.liftover.hg38.refined	CPM	Fenland	pQTL	-0.392247	0.31866	0.21835	0.617778	NA	NA	NA	NA	NA	NA	NA	NA	NA	1	Wald ratio	P14384
EGFR--eur.annotated.liftover.hg38.refined	CPM	UKBBOlink	pQTL	0.286649	0.303894	0.345552	0.661235	NA	NA	NA	NA	NA	NA	NA	NA	NA	1	Wald ratio	P14384
EGFR--eur.annotated.liftover.hg38.refined	CPM	deCODESoma	pQTL	0.180617	0.192347	0.347722	0.796826	2.31199	3	0.510228	-0.21661	0.720919	0.792179	1.98512	2	0.370627	4	Inverse variance weighted (fixed effects)	P14384
EGFR--eur.annotated.liftover.hg38.refined	ATP1B2	ARIC	pQTL	-0.0269096	0.0916318	0.769009	0.925306	NA	NA	NA	NA	NA	NA	NA	NA	NA	1	Wald ratio	P14415
EGFR--eur.annotated.liftover.hg38.refined	ATP1B2	Fenland	pQTL	-0.0580822	0.216986	0.788948	0.944397	NA	NA	NA	NA	NA	NA	NA	NA	NA	1	Wald ratio	P14415
EGFR--eur.annotated.liftover.hg38.refined	ATP1B2	deCODESoma	pQTL	0.0847003	0.15192	0.577164	0.905755	16.6208	2	0.000245943	-0.751566	0.967528	0.579559	8.53965	1	0.00347492	3	Inverse variance weighted (fixed effects)	P14415
EGFR--eur.annotated.liftover.hg38.refined	NID1	ARIC	pQTL	0.302567	0.185344	0.102583	0.367139	NA	NA	NA	NA	NA	NA	NA	NA	NA	1	Wald ratio	P14543
EGFR--eur.annotated.liftover.hg38.refined	NID1	Fenland	pQTL	-0.807063	0.29104	0.00555364	0.0776266	NA	NA	NA	NA	NA	NA	NA	NA	NA	1	Wald ratio	P14543
EGFR--eur.annotated.liftover.hg38.refined	NID1	deCODESoma	pQTL	0.42147	0.137826	0.00222825	0.0537995	3.46339	2	0.176984	3.41171	3.70944	0.526601	2.09685	1	0.147603	3	Inverse variance weighted (fixed effects)	P14543
EGFR--eur.annotated.liftover.hg38.refined	AKR1A1	ARIC	pQTL	0.135885	0.0576096	0.018338	0.130962	NA	NA	NA	NA	NA	NA	NA	NA	NA	1	Wald ratio	P14550
EGFR--eur.annotated.liftover.hg38.refined	AKR1A1	Fenland	pQTL	-0.196577	0.0796295	0.0135626	0.140607	0.0212487	1	0.884103	NA	NA	NA	NA	NA	NA	2	Inverse variance weighted (fixed effects)	P14550
EGFR--eur.annotated.liftover.hg38.refined	PLA2G2A	ARIC	pQTL	0.0405849	0.0547281	0.458346	0.750428	NA	NA	NA	NA	NA	NA	NA	NA	NA	1	Wald ratio	P14555
EGFR--eur.annotated.liftover.hg38.refined	PLA2G2A	Fenland	pQTL	0.0447106	0.0514675	0.385003	0.760666	0.308304	2	0.857142	-0.125006	0.364045	0.789428	0.0865324	1	0.768633	3	Inverse variance weighted (fixed effects)	P14555
EGFR--eur.annotated.liftover.hg38.refined	PLA2G2A	UKBBOlink	pQTL	0.0451587	0.0608958	0.458346	0.749578	NA	NA	NA	NA	NA	NA	NA	NA	NA	1	Wald ratio	P14555
EGFR--eur.annotated.liftover.hg38.refined	PLA2G2A	deCODESoma	pQTL	0.0178506	0.0439617	0.684707	0.93155	3.56096	3	0.312942	0.0408691	0.127831	0.779494	3.48967	2	0.174674	4	Inverse variance weighted (fixed effects)	P14555
EGFR--eur.annotated.liftover.hg38.refined	NCF1	ARIC	pQTL	0.0280051	0.110287	0.799551	0.935301	NA	NA	NA	NA	NA	NA	NA	NA	NA	1	Wald ratio	P14598
EGFR--eur.annotated.liftover.hg38.refined	NCF1	deCODESoma	pQTL	0.368768	0.201813	0.0676587	0.402174	1.4847	1	0.22304	NA	NA	NA	NA	NA	NA	2	Inverse variance weighted (fixed effects)	P14598
EGFR--eur.annotated.liftover.hg38.refined	ACYP2	ARIC	pQTL	-0.0382846	0.0981858	0.696595	0.898829	NA	NA	NA	NA	NA	NA	NA	NA	NA	1	Wald ratio	P14621
EGFR--eur.annotated.liftover.hg38.refined	ACYP2	Fenland	pQTL	-0.190847	0.432327	0.658893	0.91551	NA	NA	NA	NA	NA	NA	NA	NA	NA	1	Wald ratio	P14621
EGFR--eur.annotated.liftover.hg38.refined	ACYP2	deCODESoma	pQTL	-0.462883	0.291963	0.112871	0.533335	1.70608	2	0.426118	-0.903289	0.539429	0.342722	0.763359	1	0.382279	3	Inverse variance weighted (fixed effects)	P14621
EGFR--eur.annotated.liftover.hg38.refined	HSP90B1	ARIC	pQTL	0.0497639	0.0375346	0.184901	0.486703	NA	NA	NA	NA	NA	NA	NA	NA	NA	1	Wald ratio	P14625
EGFR--eur.annotated.liftover.hg38.refined	HSP90B1	Fenland	pQTL	-0.108028	0.0900691	0.230378	0.631745	0.359164	1	0.548971	NA	NA	NA	NA	NA	NA	2	Inverse variance weighted (fixed effects)	P14625
EGFR--eur.annotated.liftover.hg38.refined	HSP90B1	deCODESoma	pQTL	0.0595845	0.0291051	0.0406369	0.320443	1.68295	3	0.64073	0.0766567	0.164067	0.686297	1.67177	2	0.43349	4	Inverse variance weighted (fixed effects)	P14625
EGFR--eur.annotated.liftover.hg38.refined	IDE	Fenland	pQTL	-0.611111	0.37194	0.100375	0.426838	NA	NA	NA	NA	NA	NA	NA	NA	NA	1	Wald ratio	P14735
EGFR--eur.annotated.liftover.hg38.refined	IDE	deCODESoma	pQTL	1.00162	0.63961	0.117351	0.542786	NA	NA	NA	NA	NA	NA	NA	NA	NA	1	Wald ratio	P14735
EGFR--eur.annotated.liftover.hg38.refined	IL1R1	ARIC	pQTL	0.193953	0.182672	0.288346	0.597315	NA	NA	NA	NA	NA	NA	NA	NA	NA	1	Wald ratio	P14778
EGFR--eur.annotated.liftover.hg38.refined	IL1R1	Fenland	pQTL	0.342791	0.322853	0.288346	0.678737	NA	NA	NA	NA	NA	NA	NA	NA	NA	1	Wald ratio	P14778
EGFR--eur.annotated.liftover.hg38.refined	IL1R1	UKBBOlink	pQTL	0.184418	0.225762	0.414004	0.720936	NA	NA	NA	NA	NA	NA	NA	NA	NA	1	Wald ratio	P14778
EGFR--eur.annotated.liftover.hg38.refined	IL1R1	deCODESoma	pQTL	0.295256	0.251397	0.24021	0.722527	1.15685	1	0.282121	NA	NA	NA	NA	NA	NA	2	Inverse variance weighted (fixed effects)	P14778
EGFR--eur.annotated.liftover.hg38.refined	MMP9	ARIC	pQTL	0.147362	0.135804	0.277875	0.587408	NA	NA	NA	NA	NA	NA	NA	NA	NA	1	Wald ratio	P14780
EGFR--eur.annotated.liftover.hg38.refined	MMP9	Fenland	pQTL	0.356408	0.351731	0.310918	0.700785	NA	NA	NA	NA	NA	NA	NA	NA	NA	1	Wald ratio	P14780
EGFR--eur.annotated.liftover.hg38.refined	MMP9	UKBBOlink	pQTL	-0.157114	0.263923	0.551643	0.819225	NA	NA	NA	NA	NA	NA	NA	NA	NA	1	Wald ratio	P14780
EGFR--eur.annotated.liftover.hg38.refined	MMP9	deCODESoma	pQTL	0.365279	0.48138	0.447962	0.852797	NA	NA	NA	NA	NA	NA	NA	NA	NA	1	Wald ratio	P14780
EGFR--eur.annotated.liftover.hg38.refined	IL2RB	ARIC	pQTL	-0.25668	0.239224	0.283283	0.593057	NA	NA	NA	NA	NA	NA	NA	NA	NA	1	Wald ratio	P14784
EGFR--eur.annotated.liftover.hg38.refined	DARS	ARIC	pQTL	-0.301852	0.115287	0.00883801	0.085399	NA	NA	NA	NA	NA	NA	NA	NA	NA	1	Wald ratio	P14868
EGFR--eur.annotated.liftover.hg38.refined	DARS	Fenland	pQTL	-0.796215	0.304101	0.00883801	0.106797	NA	NA	NA	NA	NA	NA	NA	NA	NA	1	Wald ratio	P14868
EGFR--eur.annotated.liftover.hg38.refined	DARS	deCODESoma	pQTL	-0.969278	0.3702	0.00883801	0.137077	NA	NA	NA	NA	NA	NA	NA	NA	NA	1	Wald ratio	P14868
EGFR--eur.annotated.liftover.hg38.refined	IDO1	UKBBOlink	pQTL	-0.0513726	0.153394	0.737696	0.901333	NA	NA	NA	NA	NA	NA	NA	NA	NA	1	Wald ratio	P14902
EGFR--eur.annotated.liftover.hg38.refined	IDO1	deCODESoma	pQTL	-0.393393	0.632132	0.533726	0.888545	NA	NA	NA	NA	NA	NA	NA	NA	NA	1	Wald ratio	P14902
EGFR--eur.annotated.liftover.hg38.refined	CPA1	UKBBOlink	pQTL	0.136595	0.221526	0.537493	0.811416	NA	NA	NA	NA	NA	NA	NA	NA	NA	1	Wald ratio	P15085
EGFR--eur.annotated.liftover.hg38.refined	CPB1	ARIC	pQTL	0.0991581	0.108439	0.360499	0.668034	NA	NA	NA	NA	NA	NA	NA	NA	NA	1	Wald ratio	P15086
EGFR--eur.annotated.liftover.hg38.refined	CPB1	Fenland	pQTL	0.13777	0.164388	0.401989	0.776271	NA	NA	NA	NA	NA	NA	NA	NA	NA	1	Wald ratio	P15086
EGFR--eur.annotated.liftover.hg38.refined	CPB1	UKBBOlink	pQTL	0.31573	0.345281	0.360499	0.672675	NA	NA	NA	NA	NA	NA	NA	NA	NA	1	Wald ratio	P15086
EGFR--eur.annotated.liftover.hg38.refined	CPB1	deCODESoma	pQTL	0.153574	0.173213	0.375283	0.804001	NA	NA	NA	NA	NA	NA	NA	NA	NA	1	Wald ratio	P15086
EGFR--eur.annotated.liftover.hg38.refined	FABP4	ARIC	pQTL	0.208144	0.314825	0.508521	0.792159	NA	NA	NA	NA	NA	NA	NA	NA	NA	1	Wald ratio	P15090
EGFR--eur.annotated.liftover.hg38.refined	FABP4	UKBBOlink	pQTL	-0.0586361	0.418101	0.888467	0.958774	NA	NA	NA	NA	NA	NA	NA	NA	NA	1	Wald ratio	P15090
EGFR--eur.annotated.liftover.hg38.refined	FABP4	deCODESoma	pQTL	-0.278689	0.535198	0.602561	0.908024	NA	NA	NA	NA	NA	NA	NA	NA	NA	1	Wald ratio	P15090
EGFR--eur.annotated.liftover.hg38.refined	GLUL	ARIC	pQTL	0.313777	0.351152	0.371555	0.678077	NA	NA	NA	NA	NA	NA	NA	NA	NA	1	Wald ratio	P15104
EGFR--eur.annotated.liftover.hg38.refined	GLUL	Fenland	pQTL	-0.588541	0.230674	0.0107293	0.123436	5.11284	1	0.0237495	NA	NA	NA	NA	NA	NA	2	Inverse variance weighted (fixed effects)	P15104
EGFR--eur.annotated.liftover.hg38.refined	GLUL	deCODESoma	pQTL	0.268298	0.347583	0.440177	0.848997	1.09511	1	0.295342	NA	NA	NA	NA	NA	NA	2	Inverse variance weighted (fixed effects)	P15104
EGFR--eur.annotated.liftover.hg38.refined	AKR1B1	ARIC	pQTL	-0.0990839	0.169372	0.558542	0.825729	NA	NA	NA	NA	NA	NA	NA	NA	NA	1	Wald ratio	P15121
EGFR--eur.annotated.liftover.hg38.refined	AKR1B1	Fenland	pQTL	-0.0212175	0.280626	0.939731	0.990499	NA	NA	NA	NA	NA	NA	NA	NA	NA	1	Wald ratio	P15121
EGFR--eur.annotated.liftover.hg38.refined	AKR1B1	UKBBOlink	pQTL	0.412955	0.322248	0.200025	0.521685	NA	NA	NA	NA	NA	NA	NA	NA	NA	1	Wald ratio	P15121
EGFR--eur.annotated.liftover.hg38.refined	AKR1B1	deCODESoma	pQTL	0.0816326	0.309895	0.792227	0.964959	1.67995	1	0.194932	NA	NA	NA	NA	NA	NA	2	Inverse variance weighted (fixed effects)	P15121
EGFR--eur.annotated.liftover.hg38.refined	ANPEP	ARIC	pQTL	-0.0109474	0.41144	0.978773	0.996797	NA	NA	NA	NA	NA	NA	NA	NA	NA	1	Wald ratio	P15144
EGFR--eur.annotated.liftover.hg38.refined	ANPEP	UKBBOlink	pQTL	-0.00293113	0.110162	0.978773	0.995252	NA	NA	NA	NA	NA	NA	NA	NA	NA	1	Wald ratio	P15144
EGFR--eur.annotated.liftover.hg38.refined	PVR	UKBBOlink	pQTL	-0.0406918	0.0546796	0.456764	0.748438	NA	NA	NA	NA	NA	NA	NA	NA	NA	1	Wald ratio	P15151
EGFR--eur.annotated.liftover.hg38.refined	IL9	ARIC	pQTL	-0.211702	0.404709	0.600906	0.853506	NA	NA	NA	NA	NA	NA	NA	NA	NA	1	Wald ratio	P15248
EGFR--eur.annotated.liftover.hg38.refined	IL9	Fenland	pQTL	0.473088	0.291076	0.104098	0.434243	NA	NA	NA	NA	NA	NA	NA	NA	NA	1	Wald ratio	P15248
EGFR--eur.annotated.liftover.hg38.refined	IL9	deCODESoma	pQTL	-0.660229	0.480687	0.169593	0.637514	NA	NA	NA	NA	NA	NA	NA	NA	NA	1	Wald ratio	P15248
EGFR--eur.annotated.liftover.hg38.refined	PGAM2	ARIC	pQTL	0.943665	0.343081	0.00594932	0.0670554	NA	NA	NA	NA	NA	NA	NA	NA	NA	1	Wald ratio	P15259
EGFR--eur.annotated.liftover.hg38.refined	IFNGR1	UKBBOlink	pQTL	-0.368982	0.213881	0.0844963	0.325474	NA	NA	NA	NA	NA	NA	NA	NA	NA	1	Wald ratio	P15260
EGFR--eur.annotated.liftover.hg38.refined	IFNGR1	deCODESoma	pQTL	-0.978777	0.59176	0.0981258	0.493156	NA	NA	NA	NA	NA	NA	NA	NA	NA	1	Wald ratio	P15260
EGFR--eur.annotated.liftover.hg38.refined	ARSA	Fenland	pQTL	0.00358621	0.142069	0.979861	0.995889	NA	NA	NA	NA	NA	NA	NA	NA	NA	1	Wald ratio	P15289
EGFR--eur.annotated.liftover.hg38.refined	ARSA	UKBBOlink	pQTL	-0.0474462	0.0600585	0.429528	0.729248	NA	NA	NA	NA	NA	NA	NA	NA	NA	1	Wald ratio	P15289
EGFR--eur.annotated.liftover.hg38.refined	ARSA	deCODESoma	pQTL	0.00901526	0.357143	0.979861	0.99334	NA	NA	NA	NA	NA	NA	NA	NA	NA	1	Wald ratio	P15289
EGFR--eur.annotated.liftover.hg38.refined	B4GALT1	ARIC	pQTL	0.0642303	0.100548	0.522952	0.804225	NA	NA	NA	NA	NA	NA	NA	NA	NA	1	Wald ratio	P15291
EGFR--eur.annotated.liftover.hg38.refined	B4GALT1	Fenland	pQTL	0.0980392	0.153474	0.522952	0.852861	NA	NA	NA	NA	NA	NA	NA	NA	NA	1	Wald ratio	P15291
EGFR--eur.annotated.liftover.hg38.refined	B4GALT1	UKBBOlink	pQTL	0.12214	0.191201	0.522952	0.800454	NA	NA	NA	NA	NA	NA	NA	NA	NA	1	Wald ratio	P15291
EGFR--eur.annotated.liftover.hg38.refined	B4GALT1	deCODESoma	pQTL	0.22841	0.141089	0.105466	0.512075	5.27069	2	0.0716943	0.114771	0.670783	0.892119	5.0825	1	0.0241685	3	Inverse variance weighted (fixed effects)	P15291
EGFR--eur.annotated.liftover.hg38.refined	ACPP	ARIC	pQTL	-0.434209	0.487766	0.373359	0.679782	NA	NA	NA	NA	NA	NA	NA	NA	NA	1	Wald ratio	P15309
EGFR--eur.annotated.liftover.hg38.refined	EZR	UKBBOlink	pQTL	0.963952	0.421921	0.0223321	0.151661	NA	NA	NA	NA	NA	NA	NA	NA	NA	1	Wald ratio	P15311
EGFR--eur.annotated.liftover.hg38.refined	VAV1	ARIC	pQTL	-0.0821387	0.120022	0.493747	0.777897	NA	NA	NA	NA	NA	NA	NA	NA	NA	1	Wald ratio	P15498
EGFR--eur.annotated.liftover.hg38.refined	VAV1	deCODESoma	pQTL	-0.357303	0.522097	0.493747	0.878993	NA	NA	NA	NA	NA	NA	NA	NA	NA	1	Wald ratio	P15498
EGFR--eur.annotated.liftover.hg38.refined	ELN	UKBBOlink	pQTL	0.731767	0.490165	0.135464	0.432207	NA	NA	NA	NA	NA	NA	NA	NA	NA	1	Wald ratio	P15502
EGFR--eur.annotated.liftover.hg38.refined	AREG	UKBBOlink	pQTL	-0.0462514	0.231821	0.841861	0.942681	NA	NA	NA	NA	NA	NA	NA	NA	NA	1	Wald ratio	P15514
EGFR--eur.annotated.liftover.hg38.refined	HTN3	Fenland	pQTL	0.249214	0.468991	0.595153	0.887507	NA	NA	NA	NA	NA	NA	NA	NA	NA	1	Wald ratio	P15516
EGFR--eur.annotated.liftover.hg38.refined	HTN3	deCODESoma	pQTL	-0.53951	0.823797	0.512528	0.888545	NA	NA	NA	NA	NA	NA	NA	NA	NA	1	Wald ratio	P15516
EGFR--eur.annotated.liftover.hg38.refined	CD46	ARIC	pQTL	0.152633	0.0678929	0.0245673	0.154573	NA	NA	NA	NA	NA	NA	NA	NA	NA	1	Wald ratio	P15529
EGFR--eur.annotated.liftover.hg38.refined	CD46	Fenland	pQTL	0.229488	0.0999503	0.0216747	0.185103	NA	NA	NA	NA	NA	NA	NA	NA	NA	1	Wald ratio	P15529
EGFR--eur.annotated.liftover.hg38.refined	CD46	UKBBOlink	pQTL	1.01897	0.46	0.0267492	0.168152	NA	NA	NA	NA	NA	NA	NA	NA	NA	1	Wald ratio	P15529
EGFR--eur.annotated.liftover.hg38.refined	NQO1	ARIC	pQTL	0.0638789	0.0595782	0.283636	0.593057	NA	NA	NA	NA	NA	NA	NA	NA	NA	1	Wald ratio	P15559
EGFR--eur.annotated.liftover.hg38.refined	NQO1	Fenland	pQTL	-0.0441476	0.0463257	0.340599	0.719213	0.153039	1	0.695648	NA	NA	NA	NA	NA	NA	2	Inverse variance weighted (fixed effects)	P15559
EGFR--eur.annotated.liftover.hg38.refined	NQO1	deCODESoma	pQTL	-0.0426989	0.043727	0.328822	0.791472	0.494975	2	0.78076	0.0505022	0.270338	0.882428	0.372924	1	0.541415	3	Inverse variance weighted (fixed effects)	P15559
EGFR--eur.annotated.liftover.hg38.refined	VEGFA	ARIC	pQTL	0.135335	0.178754	0.448986	0.74466	NA	NA	NA	NA	NA	NA	NA	NA	NA	1	Wald ratio	P15692
EGFR--eur.annotated.liftover.hg38.refined	VEGFA	Fenland	pQTL	0.0442282	0.0467901	0.344533	0.721683	4.33304	3	0.227675	0.0107595	0.086278	0.912159	3.65581	2	0.16075	4	Inverse variance weighted (fixed effects)	P15692
EGFR--eur.annotated.liftover.hg38.refined	VEGFA	UKBBOlink	pQTL	0.0425966	0.0562623	0.448986	0.742595	NA	NA	NA	NA	NA	NA	NA	NA	NA	1	Wald ratio	P15692
EGFR--eur.annotated.liftover.hg38.refined	VEGFA	deCODESoma	pQTL	0.075734	0.0488171	0.12081	0.550462	6.07209	5	0.299267	-0.0143179	0.0685981	0.844864	2.58057	4	0.630268	6	Inverse variance weighted (fixed effects)	P15692
EGFR--eur.annotated.liftover.hg38.refined	IGLL1	ARIC	pQTL	0.0893099	0.152716	0.558675	0.825729	NA	NA	NA	NA	NA	NA	NA	NA	NA	1	Wald ratio	P15814
EGFR--eur.annotated.liftover.hg38.refined	IGLL1	Fenland	pQTL	0.000496135	0.102919	0.996154	0.999595	1.04975	2	0.591628	-0.572579	0.963962	0.658782	0.69225	1	0.4054	3	Inverse variance weighted (fixed effects)	P15814
EGFR--eur.annotated.liftover.hg38.refined	IGLL1	deCODESoma	pQTL	-0.0163686	0.0887736	0.85371	0.97989	3.81234	2	0.148649	-0.327628	0.92384	0.78304	3.41238	1	0.064709	3	Inverse variance weighted (fixed effects)	P15814
EGFR--eur.annotated.liftover.hg38.refined	ARSB	ARIC	pQTL	0.126021	0.144296	0.382472	0.686957	NA	NA	NA	NA	NA	NA	NA	NA	NA	1	Wald ratio	P15848
EGFR--eur.annotated.liftover.hg38.refined	ARSB	Fenland	pQTL	0.100702	0.116909	0.389033	0.764963	3.11689	1	0.0774846	NA	NA	NA	NA	NA	NA	2	Inverse variance weighted (fixed effects)	P15848
EGFR--eur.annotated.liftover.hg38.refined	ARSB	UKBBOlink	pQTL	0.0945186	0.125458	0.451217	0.743216	NA	NA	NA	NA	NA	NA	NA	NA	NA	1	Wald ratio	P15848
EGFR--eur.annotated.liftover.hg38.refined	ARSB	deCODESoma	pQTL	0.18739	0.124584	0.132548	0.577002	4.2992	2	0.11653	0.821945	0.42631	0.3046	1.23642	1	0.266163	3	Inverse variance weighted (fixed effects)	P15848
EGFR--eur.annotated.liftover.hg38.refined	ST6GAL1	UKBBOlink	pQTL	-0.475136	0.220877	0.0314657	0.182847	NA	NA	NA	NA	NA	NA	NA	NA	NA	1	Wald ratio	P15907
EGFR--eur.annotated.liftover.hg38.refined	RPA2	UKBBOlink	pQTL	0.871824	0.435912	0.0455003	0.216126	NA	NA	NA	NA	NA	NA	NA	NA	NA	1	Wald ratio	P15927
EGFR--eur.annotated.liftover.hg38.refined	TIMP2	ARIC	pQTL	-1.11815	0.329692	0.000695088	0.0128761	NA	NA	NA	NA	NA	NA	NA	NA	NA	1	Wald ratio	P16035
EGFR--eur.annotated.liftover.hg38.refined	TIMP2	UKBBOlink	pQTL	-0.0460959	0.410575	0.910608	0.971507	NA	NA	NA	NA	NA	NA	NA	NA	NA	1	Wald ratio	P16035
EGFR--eur.annotated.liftover.hg38.refined	TIMP2	deCODESoma	pQTL	-1.12406	0.431674	0.00921544	0.141991	4.77246	1	0.0289185	NA	NA	NA	NA	NA	NA	2	Inverse variance weighted (fixed effects)	P16035
EGFR--eur.annotated.liftover.hg38.refined	NQO2	Fenland	pQTL	0.0529135	0.0401372	0.187398	0.574826	0.264075	3	0.966637	0.0294057	0.143468	0.856567	0.234947	2	0.889164	4	Inverse variance weighted (fixed effects)	P16083
EGFR--eur.annotated.liftover.hg38.refined	NQO2	deCODESoma	pQTL	0.0273333	0.0346679	0.430444	0.844533	1.38216	5	0.926255	0.0833002	0.0686321	0.291616	0.489388	4	0.974526	6	Inverse variance weighted (fixed effects)	P16083
EGFR--eur.annotated.liftover.hg38.refined	SELP	ARIC	pQTL	-0.0643093	0.0919592	0.484349	0.766723	NA	NA	NA	NA	NA	NA	NA	NA	NA	1	Wald ratio	P16109
EGFR--eur.annotated.liftover.hg38.refined	SELP	Fenland	pQTL	-0.137222	0.196221	0.484349	0.824163	NA	NA	NA	NA	NA	NA	NA	NA	NA	1	Wald ratio	P16109
EGFR--eur.annotated.liftover.hg38.refined	SELP	UKBBOlink	pQTL	-0.102604	0.146718	0.484349	0.771144	NA	NA	NA	NA	NA	NA	NA	NA	NA	1	Wald ratio	P16109
EGFR--eur.annotated.liftover.hg38.refined	SELP	deCODESoma	pQTL	-0.0325553	0.109396	0.766014	0.957841	0.82518	2	0.661934	-0.177106	0.198461	0.53616	0.0631333	1	0.80161	3	Inverse variance weighted (fixed effects)	P16109
EGFR--eur.annotated.liftover.hg38.refined	ACAN	ARIC	pQTL	-0.00455046	0.218877	0.983413	0.996797	NA	NA	NA	NA	NA	NA	NA	NA	NA	1	Wald ratio	P16112
EGFR--eur.annotated.liftover.hg38.refined	ACAN	Fenland	pQTL	-0.0530571	0.186098	0.775565	0.942656	0.205728	1	0.650136	NA	NA	NA	NA	NA	NA	2	Inverse variance weighted (fixed effects)	P16112
EGFR--eur.annotated.liftover.hg38.refined	ACAN	UKBBOlink	pQTL	0.259137	0.352218	0.461895	0.752471	NA	NA	NA	NA	NA	NA	NA	NA	NA	1	Wald ratio	P16112
EGFR--eur.annotated.liftover.hg38.refined	ACAN	deCODESoma	pQTL	-0.106486	0.255842	0.677251	0.929688	0.368493	1	0.543827	NA	NA	NA	NA	NA	NA	2	Inverse variance weighted (fixed effects)	P16112
EGFR--eur.annotated.liftover.hg38.refined	CBR1	ARIC	pQTL	-0.0370099	0.0871566	0.671102	0.891574	NA	NA	NA	NA	NA	NA	NA	NA	NA	1	Wald ratio	P16152
EGFR--eur.annotated.liftover.hg38.refined	CBR1	Fenland	pQTL	-0.0463117	0.109062	0.671102	0.92115	NA	NA	NA	NA	NA	NA	NA	NA	NA	1	Wald ratio	P16152
EGFR--eur.annotated.liftover.hg38.refined	CBR1	deCODESoma	pQTL	-0.0582496	0.114011	0.609414	0.908254	0.131007	1	0.71739	NA	NA	NA	NA	NA	NA	2	Inverse variance weighted (fixed effects)	P16152
EGFR--eur.annotated.liftover.hg38.refined	PDGFRA	ARIC	pQTL	0.102189	0.210036	0.62659	0.867322	NA	NA	NA	NA	NA	NA	NA	NA	NA	1	Wald ratio	P16234
EGFR--eur.annotated.liftover.hg38.refined	PDGFRA	Fenland	pQTL	-0.162025	0.306835	0.597463	0.887782	NA	NA	NA	NA	NA	NA	NA	NA	NA	1	Wald ratio	P16234
EGFR--eur.annotated.liftover.hg38.refined	PDGFRA	UKBBOlink	pQTL	0.0680203	0.139806	0.62659	0.855177	NA	NA	NA	NA	NA	NA	NA	NA	NA	1	Wald ratio	P16234
EGFR--eur.annotated.liftover.hg38.refined	PDGFRA	deCODESoma	pQTL	-0.166149	0.313665	0.596318	0.907042	NA	NA	NA	NA	NA	NA	NA	NA	NA	1	Wald ratio	P16234
EGFR--eur.annotated.liftover.hg38.refined	GLB1	UKBBOlink	pQTL	0.017513	0.165935	0.915947	0.972927	NA	NA	NA	NA	NA	NA	NA	NA	NA	1	Wald ratio	P16278
EGFR--eur.annotated.liftover.hg38.refined	POR	ARIC	pQTL	1.56225	0.294982	1.18316e-07	8.04549e-06	NA	NA	NA	NA	NA	NA	NA	NA	NA	1	Wald ratio	P16435
EGFR--eur.annotated.liftover.hg38.refined	POR	Fenland	pQTL	0.365124	0.0695544	1.52533e-07	1.14278e-05	1.44936	1	0.228631	NA	NA	NA	NA	NA	NA	2	Inverse variance weighted (fixed effects)	P16435
EGFR--eur.annotated.liftover.hg38.refined	POR	deCODESoma	pQTL	0.8361	0.198603	2.55469e-05	0.00139142	11.2724	1	0.000786681	NA	NA	NA	NA	NA	NA	2	Inverse variance weighted (fixed effects)	P16435
EGFR--eur.annotated.liftover.hg38.refined	ABO	ARIC	pQTL	0.0754126	0.0477703	0.114416	0.38733	NA	NA	NA	NA	NA	NA	NA	NA	NA	1	Wald ratio	P16442
EGFR--eur.annotated.liftover.hg38.refined	ABO	Fenland	pQTL	-0.207557	0.1853	0.262666	0.663662	NA	NA	NA	NA	NA	NA	NA	NA	NA	1	Wald ratio	P16442
EGFR--eur.annotated.liftover.hg38.refined	ABO	UKBBOlink	pQTL	-0.119309	0.0331366	0.000317587	0.00789764	NA	NA	NA	NA	NA	NA	NA	NA	NA	1	Wald ratio	P16442
EGFR--eur.annotated.liftover.hg38.refined	ABO	deCODESoma	pQTL	0.0140307	0.0193056	0.467368	0.863231	46.9628	4	1.55234e-09	-0.0395417	0.473338	0.938686	46.7579	3	3.91321e-10	5	Inverse variance weighted (fixed effects)	P16442
EGFR--eur.annotated.liftover.hg38.refined	DPEP1	ARIC	pQTL	0.342524	0.0727602	2.50685e-06	0.000118809	NA	NA	NA	NA	NA	NA	NA	NA	NA	1	Wald ratio	P16444
EGFR--eur.annotated.liftover.hg38.refined	DPEP1	Fenland	pQTL	0.249226	0.0670099	0.000199827	0.00634366	10.9933	1	0.00091441	NA	NA	NA	NA	NA	NA	2	Inverse variance weighted (fixed effects)	P16444
EGFR--eur.annotated.liftover.hg38.refined	DPEP1	UKBBOlink	pQTL	0.225687	0.0479412	2.50685e-06	0.000136745	NA	NA	NA	NA	NA	NA	NA	NA	NA	1	Wald ratio	P16444
EGFR--eur.annotated.liftover.hg38.refined	DPEP1	deCODESoma	pQTL	-0.116218	0.0447625	0.00942284	0.143301	78.4257	4	3.75356e-16	0.121589	0.692728	0.871848	75.1297	3	3.3986e-16	5	Inverse variance weighted (fixed effects)	P16444
EGFR--eur.annotated.liftover.hg38.refined	MGMT	UKBBOlink	pQTL	0.128475	0.0951489	0.176935	0.491065	NA	NA	NA	NA	NA	NA	NA	NA	NA	1	Wald ratio	P16455
EGFR--eur.annotated.liftover.hg38.refined	PCSK2	Fenland	pQTL	0.134692	0.166464	0.418436	0.785301	1.76212	1	0.184361	NA	NA	NA	NA	NA	NA	2	Inverse variance weighted (fixed effects)	P16519
EGFR--eur.annotated.liftover.hg38.refined	PCSK2	deCODESoma	pQTL	0.447653	0.229035	0.0506401	0.347798	0.169512	1	0.680546	NA	NA	NA	NA	NA	NA	2	Inverse variance weighted (fixed effects)	P16519
EGFR--eur.annotated.liftover.hg38.refined	CRISP2	ARIC	pQTL	-0.0622622	0.0745952	0.403905	0.70477	NA	NA	NA	NA	NA	NA	NA	NA	NA	1	Wald ratio	P16562
EGFR--eur.annotated.liftover.hg38.refined	CRISP2	Fenland	pQTL	0.0243831	0.0556922	0.661518	0.916049	9.16669	3	0.0271549	-0.144952	0.159776	0.46005	5.0617	2	0.0795915	4	Inverse variance weighted (fixed effects)	P16562
EGFR--eur.annotated.liftover.hg38.refined	CRISP2	UKBBOlink	pQTL	-0.0640724	0.076764	0.403905	0.712948	NA	NA	NA	NA	NA	NA	NA	NA	NA	1	Wald ratio	P16562
EGFR--eur.annotated.liftover.hg38.refined	CRISP2	deCODESoma	pQTL	0.0375021	0.040652	0.35626	0.79843	1.10098	5	0.954016	0.0476523	0.0904086	0.626019	1.08519	4	0.896615	6	Inverse variance weighted (fixed effects)	P16562
EGFR--eur.annotated.liftover.hg38.refined	SELE	ARIC	pQTL	0.178958	0.284416	0.529209	0.811454	NA	NA	NA	NA	NA	NA	NA	NA	NA	1	Wald ratio	P16581
EGFR--eur.annotated.liftover.hg38.refined	SELE	Fenland	pQTL	-0.265823	0.320411	0.406748	0.77801	NA	NA	NA	NA	NA	NA	NA	NA	NA	1	Wald ratio	P16581
EGFR--eur.annotated.liftover.hg38.refined	SELE	UKBBOlink	pQTL	0.398247	0.437332	0.362491	0.673693	NA	NA	NA	NA	NA	NA	NA	NA	NA	1	Wald ratio	P16581
EGFR--eur.annotated.liftover.hg38.refined	SELE	deCODESoma	pQTL	0.262438	0.215654	0.223626	0.706004	1.53931	2	0.463174	1.5466	1.15457	0.408244	0.25749	1	0.61185	3	Inverse variance weighted (fixed effects)	P16581
EGFR--eur.annotated.liftover.hg38.refined	FER	ARIC	pQTL	-0.232118	0.180748	0.199068	0.50327	NA	NA	NA	NA	NA	NA	NA	NA	NA	1	Wald ratio	P16591
EGFR--eur.annotated.liftover.hg38.refined	FER	Fenland	pQTL	0.0531532	0.354054	0.880664	0.975449	NA	NA	NA	NA	NA	NA	NA	NA	NA	1	Wald ratio	P16591
EGFR--eur.annotated.liftover.hg38.refined	FER	deCODESoma	pQTL	0.00882724	0.479193	0.985303	0.99334	NA	NA	NA	NA	NA	NA	NA	NA	NA	1	Wald ratio	P16591
EGFR--eur.annotated.liftover.hg38.refined	CCL3L1	ARIC	pQTL	-0.168004	0.127511	0.187648	0.486703	NA	NA	NA	NA	NA	NA	NA	NA	NA	1	Wald ratio	P16619
EGFR--eur.annotated.liftover.hg38.refined	CCL3L1	deCODESoma	pQTL	-0.547302	0.415557	0.187828	0.659398	NA	NA	NA	NA	NA	NA	NA	NA	NA	1	Wald ratio	P16619
EGFR--eur.annotated.liftover.hg38.refined	CD36	Fenland	pQTL	0.0427737	0.0964248	0.657335	0.91551	1.07273	1	0.300329	NA	NA	NA	NA	NA	NA	2	Inverse variance weighted (fixed effects)	P16671
EGFR--eur.annotated.liftover.hg38.refined	CD36	UKBBOlink	pQTL	0.143146	0.139119	0.303504	0.625885	NA	NA	NA	NA	NA	NA	NA	NA	NA	1	Wald ratio	P16671
EGFR--eur.annotated.liftover.hg38.refined	CD36	deCODESoma	pQTL	0.108645	0.139237	0.43522	0.847517	0.458338	1	0.498402	NA	NA	NA	NA	NA	NA	2	Inverse variance weighted (fixed effects)	P16671
EGFR--eur.annotated.liftover.hg38.refined	NPPB	ARIC	pQTL	-0.165683	0.188654	0.379814	0.685155	NA	NA	NA	NA	NA	NA	NA	NA	NA	1	Wald ratio	P16860
EGFR--eur.annotated.liftover.hg38.refined	NPPB	Fenland	pQTL	-0.143159	0.163007	0.379814	0.754393	NA	NA	NA	NA	NA	NA	NA	NA	NA	1	Wald ratio	P16860
EGFR--eur.annotated.liftover.hg38.refined	NTproBNP	UKBBOlink	pQTL	-0.129774	0.147766	0.379814	0.685449	NA	NA	NA	NA	NA	NA	NA	NA	NA	1	Wald ratio	P16860
EGFR--eur.annotated.liftover.hg38.refined	NPPB	deCODESoma	pQTL	-0.241897	0.306719	0.430311	0.844533	NA	NA	NA	NA	NA	NA	NA	NA	NA	1	Wald ratio	P16860
EGFR--eur.annotated.liftover.hg38.refined	CPE	UKBBOlink	pQTL	0.112567	0.165333	0.495966	0.777175	NA	NA	NA	NA	NA	NA	NA	NA	NA	1	Wald ratio	P16870
EGFR--eur.annotated.liftover.hg38.refined	IL7R	ARIC	pQTL	-0.309292	0.265977	0.24489	0.54951	NA	NA	NA	NA	NA	NA	NA	NA	NA	1	Wald ratio	P16871
EGFR--eur.annotated.liftover.hg38.refined	IL7R	Fenland	pQTL	0.270795	0.227687	0.234309	0.636805	NA	NA	NA	NA	NA	NA	NA	NA	NA	1	Wald ratio	P16871
EGFR--eur.annotated.liftover.hg38.refined	IL7R	UKBBOlink	pQTL	-0.112305	0.0465876	0.0159251	0.130029	NA	NA	NA	NA	NA	NA	NA	NA	NA	1	Wald ratio	P16871
EGFR--eur.annotated.liftover.hg38.refined	IL7R	deCODESoma	pQTL	0.318799	0.268049	0.234309	0.712663	NA	NA	NA	NA	NA	NA	NA	NA	NA	1	Wald ratio	P16871
EGFR--eur.annotated.liftover.hg38.refined	PLCG2	ARIC	pQTL	0.228906	0.163199	0.160728	0.458094	NA	NA	NA	NA	NA	NA	NA	NA	NA	1	Wald ratio	P16885
EGFR--eur.annotated.liftover.hg38.refined	PLCG2	Fenland	pQTL	0.0402244	0.125807	0.749172	0.941694	2.04279	2	0.360093	0.124084	0.325354	0.768046	1.8703	1	0.171441	3	Inverse variance weighted (fixed effects)	P16885
EGFR--eur.annotated.liftover.hg38.refined	PLCG2	deCODESoma	pQTL	0.194755	0.229316	0.395722	0.816735	0.0111351	1	0.915961	NA	NA	NA	NA	NA	NA	2	Inverse variance weighted (fixed effects)	P16885
EGFR--eur.annotated.liftover.hg38.refined	FAH	ARIC	pQTL	0.0353159	0.0878369	0.687639	0.897718	NA	NA	NA	NA	NA	NA	NA	NA	NA	1	Wald ratio	P16930
EGFR--eur.annotated.liftover.hg38.refined	FAH	Fenland	pQTL	0.051382	0.0725665	0.478903	0.821421	0.898096	1	0.343293	NA	NA	NA	NA	NA	NA	2	Inverse variance weighted (fixed effects)	P16930
EGFR--eur.annotated.liftover.hg38.refined	FAH	deCODESoma	pQTL	0.0425606	0.0778261	0.58447	0.905755	2.10568	2	0.348946	0.0488872	0.129073	0.769505	2.08497	1	0.148755	3	Inverse variance weighted (fixed effects)	P16930
EGFR--eur.annotated.liftover.hg38.refined	STMN1	ARIC	pQTL	0.700581	0.394965	0.0760997	0.302179	NA	NA	NA	NA	NA	NA	NA	NA	NA	1	Wald ratio	P16949
EGFR--eur.annotated.liftover.hg38.refined	IFNAR1	ARIC	pQTL	0.0239344	0.0533767	0.653861	0.883905	NA	NA	NA	NA	NA	NA	NA	NA	NA	1	Wald ratio	P17181
EGFR--eur.annotated.liftover.hg38.refined	IFNAR1	Fenland	pQTL	0.0342751	0.0764377	0.653861	0.915307	NA	NA	NA	NA	NA	NA	NA	NA	NA	1	Wald ratio	P17181
EGFR--eur.annotated.liftover.hg38.refined	IFNAR1	UKBBOlink	pQTL	-0.16627	0.0951384	0.0805223	0.315528	NA	NA	NA	NA	NA	NA	NA	NA	NA	1	Wald ratio	P17181
EGFR--eur.annotated.liftover.hg38.refined	IFNAR1	deCODESoma	pQTL	0.0541051	0.0741289	0.465464	0.86306	1.09043	1	0.296375	NA	NA	NA	NA	NA	NA	2	Inverse variance weighted (fixed effects)	P17181
EGFR--eur.annotated.liftover.hg38.refined	BPI	ARIC	pQTL	0.141284	0.0840498	0.0927722	0.344645	NA	NA	NA	NA	NA	NA	NA	NA	NA	1	Wald ratio	P17213
EGFR--eur.annotated.liftover.hg38.refined	BPI	Fenland	pQTL	0.0375932	0.0603945	0.533638	0.856537	3.05806	3	0.38276	0.229819	0.174396	0.31827	1.67756	2	0.432236	4	Inverse variance weighted (fixed effects)	P17213
EGFR--eur.annotated.liftover.hg38.refined	BPI	deCODESoma	pQTL	-0.108169	0.0389728	0.00551153	0.100878	5.69932	6	0.4577	-0.303722	0.12333	0.0570411	2.90628	5	0.714432	7	Inverse variance weighted (fixed effects)	P17213
EGFR--eur.annotated.liftover.hg38.refined	PRKCA	ARIC	pQTL	0.128457	0.131399	0.328266	0.638609	NA	NA	NA	NA	NA	NA	NA	NA	NA	1	Wald ratio	P17252
EGFR--eur.annotated.liftover.hg38.refined	PRKCA	Fenland	pQTL	-0.420643	0.376826	0.264303	0.663662	NA	NA	NA	NA	NA	NA	NA	NA	NA	1	Wald ratio	P17252
EGFR--eur.annotated.liftover.hg38.refined	PRKCA	deCODESoma	pQTL	0.373574	0.382129	0.328266	0.791472	NA	NA	NA	NA	NA	NA	NA	NA	NA	1	Wald ratio	P17252
EGFR--eur.annotated.liftover.hg38.refined	ITGA2	ARIC	pQTL	-0.648356	0.277867	0.0196307	0.135198	NA	NA	NA	NA	NA	NA	NA	NA	NA	1	Wald ratio	P17301
EGFR--eur.annotated.liftover.hg38.refined	ITGA2	Fenland	pQTL	-0.696547	0.294636	0.0180744	0.168425	NA	NA	NA	NA	NA	NA	NA	NA	NA	1	Wald ratio	P17301
EGFR--eur.annotated.liftover.hg38.refined	ITGA2	UKBBOlink	pQTL	-0.0598685	0.182994	0.743546	0.903637	NA	NA	NA	NA	NA	NA	NA	NA	NA	1	Wald ratio	P17301
EGFR--eur.annotated.liftover.hg38.refined	ITGA2	deCODESoma	pQTL	0.665685	0.292342	0.0227816	0.231976	NA	NA	NA	NA	NA	NA	NA	NA	NA	1	Wald ratio	P17301
EGFR--eur.annotated.liftover.hg38.refined	SMPD1	ARIC	pQTL	0.0228068	0.0717257	0.750506	0.917596	NA	NA	NA	NA	NA	NA	NA	NA	NA	1	Wald ratio	P17405
EGFR--eur.annotated.liftover.hg38.refined	SMPD1	Fenland	pQTL	0.0617343	0.104453	0.554503	0.866933	0.48327	1	0.486945	NA	NA	NA	NA	NA	NA	2	Inverse variance weighted (fixed effects)	P17405
EGFR--eur.annotated.liftover.hg38.refined	SMPD1	UKBBOlink	pQTL	0.0315297	0.0991587	0.750506	0.904566	NA	NA	NA	NA	NA	NA	NA	NA	NA	1	Wald ratio	P17405
EGFR--eur.annotated.liftover.hg38.refined	SMPD1	deCODESoma	pQTL	0.0562322	0.100893	0.577293	0.905755	0.52195	1	0.470011	NA	NA	NA	NA	NA	NA	2	Inverse variance weighted (fixed effects)	P17405
EGFR--eur.annotated.liftover.hg38.refined	AKR1C4	ARIC	pQTL	0.0795212	0.0492138	0.106131	0.372173	NA	NA	NA	NA	NA	NA	NA	NA	NA	1	Wald ratio	P17516
EGFR--eur.annotated.liftover.hg38.refined	AKR1C4	Fenland	pQTL	0.129635	0.074016	0.0798693	0.38162	NA	NA	NA	NA	NA	NA	NA	NA	NA	1	Wald ratio	P17516
EGFR--eur.annotated.liftover.hg38.refined	AKR1C4	UKBBOlink	pQTL	1.32543	0.716288	0.0642545	0.268946	NA	NA	NA	NA	NA	NA	NA	NA	NA	1	Wald ratio	P17516
EGFR--eur.annotated.liftover.hg38.refined	AKR1C4	deCODESoma	pQTL	0.119149	0.0734752	0.104884	0.511748	NA	NA	NA	NA	NA	NA	NA	NA	NA	1	Wald ratio	P17516
EGFR--eur.annotated.liftover.hg38.refined	JUND	ARIC	pQTL	-0.816742	0.237119	0.000572234	0.0107828	NA	NA	NA	NA	NA	NA	NA	NA	NA	1	Wald ratio	P17535
EGFR--eur.annotated.liftover.hg38.refined	JUND	deCODESoma	pQTL	-1.6559	0.480745	0.000572234	0.0176338	NA	NA	NA	NA	NA	NA	NA	NA	NA	1	Wald ratio	P17535
EGFR--eur.annotated.liftover.hg38.refined	CTRB1	ARIC	pQTL	-0.117342	0.0766548	0.125822	0.405745	NA	NA	NA	NA	NA	NA	NA	NA	NA	1	Wald ratio	P17538
EGFR--eur.annotated.liftover.hg38.refined	CTRB1	Fenland	pQTL	-0.0420727	0.0710436	0.55371	0.866933	0.841277	1	0.359032	NA	NA	NA	NA	NA	NA	2	Inverse variance weighted (fixed effects)	P17538
EGFR--eur.annotated.liftover.hg38.refined	CTRB1	UKBBOlink	pQTL	-0.0740883	0.0735653	0.313882	0.634541	NA	NA	NA	NA	NA	NA	NA	NA	NA	1	Wald ratio	P17538
EGFR--eur.annotated.liftover.hg38.refined	CTRB1	deCODESoma	pQTL	-0.0661129	0.0847504	0.435338	0.847517	5.58196	2	0.0613611	-0.267137	0.272426	0.50624	3.13332	1	0.0767074	3	Inverse variance weighted (fixed effects)	P17538
EGFR--eur.annotated.liftover.hg38.refined	CKMT2	Fenland	pQTL	-0.114792	0.256675	0.65471	0.91551	NA	NA	NA	NA	NA	NA	NA	NA	NA	1	Wald ratio	P17540
EGFR--eur.annotated.liftover.hg38.refined	CKMT2	deCODESoma	pQTL	-0.160185	0.358172	0.65471	0.920413	NA	NA	NA	NA	NA	NA	NA	NA	NA	1	Wald ratio	P17540
EGFR--eur.annotated.liftover.hg38.refined	TYRP1	UKBBOlink	pQTL	-0.201897	0.475197	0.670931	0.874307	NA	NA	NA	NA	NA	NA	NA	NA	NA	1	Wald ratio	P17643
EGFR--eur.annotated.liftover.hg38.refined	CAPN2	deCODESoma	pQTL	0.804808	0.408654	0.0489058	0.342856	NA	NA	NA	NA	NA	NA	NA	NA	NA	1	Wald ratio	P17655
EGFR--eur.annotated.liftover.hg38.refined	ENG	ARIC	pQTL	0.0533305	0.164539	0.745847	0.916024	NA	NA	NA	NA	NA	NA	NA	NA	NA	1	Wald ratio	P17813
EGFR--eur.annotated.liftover.hg38.refined	ENG	Fenland	pQTL	0.131767	0.406537	0.745847	0.941694	NA	NA	NA	NA	NA	NA	NA	NA	NA	1	Wald ratio	P17813
EGFR--eur.annotated.liftover.hg38.refined	ENG	UKBBOlink	pQTL	0.0497464	0.153481	0.745847	0.903637	NA	NA	NA	NA	NA	NA	NA	NA	NA	1	Wald ratio	P17813
EGFR--eur.annotated.liftover.hg38.refined	ENG	deCODESoma	pQTL	-0.0327342	0.250572	0.896062	0.983382	1.30275	1	0.253712	NA	NA	NA	NA	NA	NA	2	Inverse variance weighted (fixed effects)	P17813
EGFR--eur.annotated.liftover.hg38.refined	GM2A	ARIC	pQTL	0.119507	0.0690986	0.0837182	0.324901	NA	NA	NA	NA	NA	NA	NA	NA	NA	1	Wald ratio	P17900
EGFR--eur.annotated.liftover.hg38.refined	GM2A	Fenland	pQTL	0.0756388	0.07278	0.298675	0.68719	6.75966	3	0.0799658	0.50275	0.187768	0.115763	0.670719	2	0.715081	4	Inverse variance weighted (fixed effects)	P17900
EGFR--eur.annotated.liftover.hg38.refined	GM2A	UKBBOlink	pQTL	0.170797	0.0552535	0.00199386	0.0329771	NA	NA	NA	NA	NA	NA	NA	NA	NA	1	Wald ratio	P17900
EGFR--eur.annotated.liftover.hg38.refined	GM2A	deCODESoma	pQTL	0.196508	0.11362	0.0837182	0.449697	NA	NA	NA	NA	NA	NA	NA	NA	NA	1	Wald ratio	P17900
EGFR--eur.annotated.liftover.hg38.refined	CR1	ARIC	pQTL	-0.231147	0.0787744	0.0033431	0.0449018	NA	NA	NA	NA	NA	NA	NA	NA	NA	1	Wald ratio	P17927
EGFR--eur.annotated.liftover.hg38.refined	CR1	Fenland	pQTL	-0.0986534	0.0691647	0.153766	0.52865	17.1388	4	0.00181656	-0.615757	0.15388	0.0279805	2.98741	3	0.393571	5	Inverse variance weighted (fixed effects)	P17927
EGFR--eur.annotated.liftover.hg38.refined	CR1	UKBBOlink	pQTL	-0.264819	0.0902499	0.0033431	0.0475057	NA	NA	NA	NA	NA	NA	NA	NA	NA	1	Wald ratio	P17927
EGFR--eur.annotated.liftover.hg38.refined	CR1	deCODESoma	pQTL	-0.101099	0.0720199	0.160388	0.625875	37.8794	4	1.18664e-07	0.0153835	0.378862	0.970162	35.8876	3	7.90972e-08	5	Inverse variance weighted (fixed effects)	P17927
EGFR--eur.annotated.liftover.hg38.refined	LGALS3	ARIC	pQTL	-0.0187986	0.0852122	0.825396	0.940555	NA	NA	NA	NA	NA	NA	NA	NA	NA	1	Wald ratio	P17931
EGFR--eur.annotated.liftover.hg38.refined	LGALS3	Fenland	pQTL	-0.0322179	0.0698681	0.644709	0.911163	1.01048	1	0.314788	NA	NA	NA	NA	NA	NA	2	Inverse variance weighted (fixed effects)	P17931
EGFR--eur.annotated.liftover.hg38.refined	LGALS3	UKBBOlink	pQTL	-0.073386	0.0703906	0.297155	0.621124	NA	NA	NA	NA	NA	NA	NA	NA	NA	1	Wald ratio	P17931
EGFR--eur.annotated.liftover.hg38.refined	LGALS3	deCODESoma	pQTL	0.0315745	0.069347	0.648885	0.918905	0.975314	1	0.323358	NA	NA	NA	NA	NA	NA	2	Inverse variance weighted (fixed effects)	P17931
EGFR--eur.annotated.liftover.hg38.refined	IGFBP3	ARIC	pQTL	-0.0206555	0.15634	0.894891	0.964425	NA	NA	NA	NA	NA	NA	NA	NA	NA	1	Wald ratio	P17936
EGFR--eur.annotated.liftover.hg38.refined	IGFBP3	Fenland	pQTL	-0.287071	0.100413	0.00425122	0.064214	43.5151	2	3.55484e-10	0.295247	0.742374	0.759021	21.5782	1	3.39696e-06	3	Inverse variance weighted (fixed effects)	P17936
EGFR--eur.annotated.liftover.hg38.refined	IGFBP3	UKBBOlink	pQTL	-0.00412047	0.0856623	0.961636	0.990936	NA	NA	NA	NA	NA	NA	NA	NA	NA	1	Wald ratio	P17936
EGFR--eur.annotated.liftover.hg38.refined	IGFBP3	deCODESoma	pQTL	-0.460031	0.128212	0.000333155	0.0114742	42.5306	2	5.81571e-10	0.105814	0.596342	0.888202	13.0304	1	0.000306473	3	Inverse variance weighted (fixed effects)	P17936
EGFR--eur.annotated.liftover.hg38.refined	IGFBP2	ARIC	pQTL	-0.381953	0.370494	0.302575	0.613509	NA	NA	NA	NA	NA	NA	NA	NA	NA	1	Wald ratio	P18065
EGFR--eur.annotated.liftover.hg38.refined	IGFBP2	UKBBOlink	pQTL	1.42753	0.680931	0.0360435	0.19378	NA	NA	NA	NA	NA	NA	NA	NA	NA	1	Wald ratio	P18065
EGFR--eur.annotated.liftover.hg38.refined	IGFBP2	deCODESoma	pQTL	1.66389	0.793677	0.0360435	0.300037	NA	NA	NA	NA	NA	NA	NA	NA	NA	1	Wald ratio	P18065
EGFR--eur.annotated.liftover.hg38.refined	BMP7	ARIC	pQTL	-1.12393	0.418772	0.00727752	0.0766867	NA	NA	NA	NA	NA	NA	NA	NA	NA	1	Wald ratio	P18075
EGFR--eur.annotated.liftover.hg38.refined	BMP7	deCODESoma	pQTL	-1.77525	0.661451	0.00727752	0.120028	NA	NA	NA	NA	NA	NA	NA	NA	NA	1	Wald ratio	P18075
EGFR--eur.annotated.liftover.hg38.refined	ITGB5	UKBBOlink	pQTL	-0.120904	0.455663	0.79075	0.92409	NA	NA	NA	NA	NA	NA	NA	NA	NA	1	Wald ratio	P18084
EGFR--eur.annotated.liftover.hg38.refined	ARF4	ARIC	pQTL	-0.447865	0.349301	0.199782	0.50327	NA	NA	NA	NA	NA	NA	NA	NA	NA	1	Wald ratio	P18085
EGFR--eur.annotated.liftover.hg38.refined	ARF4	deCODESoma	pQTL	-0.357471	0.386936	0.355564	0.79843	0.50871	1	0.475698	NA	NA	NA	NA	NA	NA	2	Inverse variance weighted (fixed effects)	P18085
EGFR--eur.annotated.liftover.hg38.refined	LBP	ARIC	pQTL	-0.0474961	0.0560718	0.396962	0.70094	NA	NA	NA	NA	NA	NA	NA	NA	NA	1	Wald ratio	P18428
EGFR--eur.annotated.liftover.hg38.refined	LBP	Fenland	pQTL	-0.0382572	0.0516009	0.458447	0.814678	0.178051	1	0.673054	NA	NA	NA	NA	NA	NA	2	Inverse variance weighted (fixed effects)	P18428
EGFR--eur.annotated.liftover.hg38.refined	LBP	UKBBOlink	pQTL	-0.0484885	0.0572434	0.396962	0.706381	NA	NA	NA	NA	NA	NA	NA	NA	NA	1	Wald ratio	P18428
EGFR--eur.annotated.liftover.hg38.refined	LBP	deCODESoma	pQTL	-0.00645077	0.0586201	0.912375	0.986429	7.18933	2	0.0274699	-0.228643	0.128667	0.326315	1.38612	1	0.239061	3	Inverse variance weighted (fixed effects)	P18428
EGFR--eur.annotated.liftover.hg38.refined	IL1RN	ARIC	pQTL	-0.0277866	0.100032	0.781183	0.928397	NA	NA	NA	NA	NA	NA	NA	NA	NA	1	Wald ratio	P18510
EGFR--eur.annotated.liftover.hg38.refined	IL1RN	Fenland	pQTL	0.255083	0.134783	0.0584177	0.320374	6.81005	1	0.00906464	NA	NA	NA	NA	NA	NA	2	Inverse variance weighted (fixed effects)	P18510
EGFR--eur.annotated.liftover.hg38.refined	IL1RN	UKBBOlink	pQTL	-0.0492505	0.177302	0.781183	0.920431	NA	NA	NA	NA	NA	NA	NA	NA	NA	1	Wald ratio	P18510
EGFR--eur.annotated.liftover.hg38.refined	IL1RN	deCODESoma	pQTL	-0.341286	0.0964757	0.000403886	0.0135129	9.83645	3	0.0200088	-0.363573	0.582799	0.596402	9.82814	2	0.00734254	4	Inverse variance weighted (fixed effects)	P18510
EGFR--eur.annotated.liftover.hg38.refined	ITGB6	UKBBOlink	pQTL	-0.450638	0.137752	0.00107033	0.0198893	NA	NA	NA	NA	NA	NA	NA	NA	NA	1	Wald ratio	P18564
EGFR--eur.annotated.liftover.hg38.refined	LAG3	ARIC	pQTL	0.269009	0.242636	0.267561	0.57688	NA	NA	NA	NA	NA	NA	NA	NA	NA	1	Wald ratio	P18627
EGFR--eur.annotated.liftover.hg38.refined	LAG3	Fenland	pQTL	0.270477	0.24396	0.267561	0.66803	NA	NA	NA	NA	NA	NA	NA	NA	NA	1	Wald ratio	P18627
EGFR--eur.annotated.liftover.hg38.refined	LAG3	UKBBOlink	pQTL	0.262016	0.236328	0.267561	0.593145	NA	NA	NA	NA	NA	NA	NA	NA	NA	1	Wald ratio	P18627
EGFR--eur.annotated.liftover.hg38.refined	LAG3	deCODESoma	pQTL	0.173075	0.226927	0.445647	0.851159	4.92616	2	0.0851723	2.44631	3.28762	0.592746	3.31553	1	0.068628	3	Inverse variance weighted (fixed effects)	P18627
EGFR--eur.annotated.liftover.hg38.refined	SDC1	UKBBOlink	pQTL	-0.276383	0.288632	0.338285	0.654508	NA	NA	NA	NA	NA	NA	NA	NA	NA	1	Wald ratio	P18827
EGFR--eur.annotated.liftover.hg38.refined	PAM	ARIC	pQTL	0.025773	0.0673928	0.702143	0.899064	NA	NA	NA	NA	NA	NA	NA	NA	NA	1	Wald ratio	P19021
EGFR--eur.annotated.liftover.hg38.refined	PAM	Fenland	pQTL	-0.0551985	0.0405219	0.173138	0.555207	6.60586	5	0.251641	0.0470178	0.115601	0.705033	5.35353	4	0.252908	6	Inverse variance weighted (fixed effects)	P19021
EGFR--eur.annotated.liftover.hg38.refined	PAM	UKBBOlink	pQTL	0.0338373	0.0787717	0.667515	0.874307	NA	NA	NA	NA	NA	NA	NA	NA	NA	1	Wald ratio	P19021
EGFR--eur.annotated.liftover.hg38.refined	PAM	deCODESoma	pQTL	-0.0108295	0.0391517	0.782085	0.963516	3.56355	3	0.312612	-0.00722562	0.0834296	0.938874	3.5581	2	0.168799	4	Inverse variance weighted (fixed effects)	P19021
EGFR--eur.annotated.liftover.hg38.refined	CDH2	UKBBOlink	pQTL	-0.569136	0.395233	0.149867	0.456856	NA	NA	NA	NA	NA	NA	NA	NA	NA	1	Wald ratio	P19022
EGFR--eur.annotated.liftover.hg38.refined	TSPAN8	UKBBOlink	pQTL	0.0743782	0.0790006	0.346454	0.661235	NA	NA	NA	NA	NA	NA	NA	NA	NA	1	Wald ratio	P19075
EGFR--eur.annotated.liftover.hg38.refined	PLCG1	ARIC	pQTL	-0.0539518	0.238558	0.821079	0.940093	NA	NA	NA	NA	NA	NA	NA	NA	NA	1	Wald ratio	P19174
EGFR--eur.annotated.liftover.hg38.refined	PLCG1	Fenland	pQTL	1.03973	0.350195	0.00298769	0.0513389	NA	NA	NA	NA	NA	NA	NA	NA	NA	1	Wald ratio	P19174
EGFR--eur.annotated.liftover.hg38.refined	PLCG1	deCODESoma	pQTL	-0.0815324	0.360511	0.821079	0.977117	NA	NA	NA	NA	NA	NA	NA	NA	NA	1	Wald ratio	P19174
EGFR--eur.annotated.liftover.hg38.refined	UGT1A6	ARIC	pQTL	-0.207128	0.102904	0.0441335	0.219126	NA	NA	NA	NA	NA	NA	NA	NA	NA	1	Wald ratio	P19224
EGFR--eur.annotated.liftover.hg38.refined	UGT1A6	Fenland	pQTL	-0.124795	0.134613	0.353892	0.728175	4.93631	1	0.0262981	NA	NA	NA	NA	NA	NA	2	Inverse variance weighted (fixed effects)	P19224
EGFR--eur.annotated.liftover.hg38.refined	UGT1A6	deCODESoma	pQTL	0.136078	0.175312	0.437627	0.848997	1.9146	1	0.166453	NA	NA	NA	NA	NA	NA	2	Inverse variance weighted (fixed effects)	P19224
EGFR--eur.annotated.liftover.hg38.refined	CD58	ARIC	pQTL	0.0168848	0.242915	0.944584	0.989504	NA	NA	NA	NA	NA	NA	NA	NA	NA	1	Wald ratio	P19256
EGFR--eur.annotated.liftover.hg38.refined	CD58	Fenland	pQTL	-0.0586379	0.108966	0.590486	0.887507	1.93887	1	0.163792	NA	NA	NA	NA	NA	NA	2	Inverse variance weighted (fixed effects)	P19256
EGFR--eur.annotated.liftover.hg38.refined	CD58	UKBBOlink	pQTL	-0.287549	0.224296	0.19984	0.521685	NA	NA	NA	NA	NA	NA	NA	NA	NA	1	Wald ratio	P19256
EGFR--eur.annotated.liftover.hg38.refined	CD58	deCODESoma	pQTL	0.0954168	0.136875	0.485733	0.877067	1.94754	1	0.162852	NA	NA	NA	NA	NA	NA	2	Inverse variance weighted (fixed effects)	P19256
[truncated: 8,765 more rows]

## Sheet: ST3
Supplementary Table 3. Full proteome-wide Mendelian randomization associations with chronic kidney disease (CKD) outcome.
PHENOTYPE outcome; GENE_NAME HGNC gene symbol of protein; DATASET proteomic dataset; CHR chromsome; POS_38 position; BETA effect size; SE standard error; PVAL P-value; Q Cochran's Q statistic of heterogeneity; EGGER MR-Egger estimation; EGGER_Q Egger Q statistic of heterogeneity; NUM_SNP number of single nucleotide polymorphisms consitituting pQTL instrument for a protein; MR_METHOD Wald ratio fo…
PHENOTYPE	GENE_NAME	DATASET	TISSUE	BETA	SE	PVAL	Q	Q_df	Q_pval	EGGER_BETA	EGGER_SE	EGGER_PVAL	EGGER_Q	EGGER_Q_df	EGGER_Q_pval	NUM_SNPS	MR_METHOD	UNIPROT
CKD--eur.annotated.liftover.hg38.refined	ESYT2	UKBBOlink	pQTL	0.0247253	0.0597527	0.679026	NA	NA	NA	NA	NA	NA	NA	NA	NA	1	Wald ratio	A0FGR8
CKD--eur.annotated.liftover.hg38.refined	ODAM	UKBBOlink	pQTL	-0.0267421	0.0335554	0.425478	NA	NA	NA	NA	NA	NA	NA	NA	NA	1	Wald ratio	A1E959
CKD--eur.annotated.liftover.hg38.refined	PXDNL	UKBBOlink	pQTL	0.0503751	0.0335834	0.133614	NA	NA	NA	NA	NA	NA	NA	NA	NA	1	Wald ratio	A1KZ92
CKD--eur.annotated.liftover.hg38.refined	SSC5D	UKBBOlink	pQTL	-0.0332009	0.0170642	0.0516965	NA	NA	NA	NA	NA	NA	NA	NA	NA	1	Wald ratio	A1L4H1
CKD--eur.annotated.liftover.hg38.refined	KIAA1467	ARIC	pQTL	0.0558996	0.0361347	0.121868	NA	NA	NA	NA	NA	NA	NA	NA	NA	1	Wald ratio	A2RU67
CKD--eur.annotated.liftover.hg38.refined	KIAA1467	Fenland	pQTL	0.0616987	0.0564904	0.274746	NA	NA	NA	NA	NA	NA	NA	NA	NA	1	Wald ratio	A2RU67
CKD--eur.annotated.liftover.hg38.refined	KIAA1467	deCODESoma	pQTL	0.0674473	0.0370926	0.0690106	1.80736e-06	1	0.998927	NA	NA	NA	NA	NA	NA	2	Inverse variance weighted (fixed effects)	A2RU67
CKD--eur.annotated.liftover.hg38.refined	FUOM	UKBBOlink	pQTL	0.0172923	0.0463117	0.708858	NA	NA	NA	NA	NA	NA	NA	NA	NA	1	Wald ratio	A2VDF0
CKD--eur.annotated.liftover.hg38.refined	MEGF11	UKBBOlink	pQTL	0.0991575	0.0608328	0.103101	NA	NA	NA	NA	NA	NA	NA	NA	NA	1	Wald ratio	A6BM72
CKD--eur.annotated.liftover.hg38.refined	PINLYP	UKBBOlink	pQTL	-0.01787	0.0106959	0.0947747	NA	NA	NA	NA	NA	NA	NA	NA	NA	1	Wald ratio	A6NC86
CKD--eur.annotated.liftover.hg38.refined	PGP	ARIC	pQTL	0.000226155	0.0283824	0.993642	NA	NA	NA	NA	NA	NA	NA	NA	NA	1	Wald ratio	A6NDG6
CKD--eur.annotated.liftover.hg38.refined	PGP	Fenland	pQTL	0.000306927	0.0273937	0.99106	3.04112e-05	1	0.9956	NA	NA	NA	NA	NA	NA	2	Inverse variance weighted (fixed effects)	A6NDG6
CKD--eur.annotated.liftover.hg38.refined	PGP	deCODESoma	pQTL	-0.110718	0.0745298	0.137397	0.528263	1	0.467338	NA	NA	NA	NA	NA	NA	2	Inverse variance weighted (fixed effects)	A6NDG6
CKD--eur.annotated.liftover.hg38.refined	IGLON5	ARIC	pQTL	-0.0623524	0.0467643	0.182422	NA	NA	NA	NA	NA	NA	NA	NA	NA	1	Wald ratio	A6NGN9
CKD--eur.annotated.liftover.hg38.refined	IGLON5	deCODESoma	pQTL	0.0555426	0.110796	0.616157	2.49262	1	0.114381	NA	NA	NA	NA	NA	NA	2	Inverse variance weighted (fixed effects)	A6NGN9
CKD--eur.annotated.liftover.hg38.refined	GLTPD2	ARIC	pQTL	-0.0284385	0.0298429	0.34062	NA	NA	NA	NA	NA	NA	NA	NA	NA	1	Wald ratio	A6NH11
CKD--eur.annotated.liftover.hg38.refined	GLTPD2	Fenland	pQTL	-0.00752611	0.0223208	0.735982	1.10848	2	0.574509	0.0740733	0.137881	0.686158	0.748817	1	0.386851	3	Inverse variance weighted (fixed effects)	A6NH11
CKD--eur.annotated.liftover.hg38.refined	GLTPD2	deCODESoma	pQTL	-0.00592623	0.0219207	0.786892	1.15061	3	0.764872	0.0258488	0.0556049	0.687728	0.763977	2	0.682503	4	Inverse variance weighted (fixed effects)	A6NH11
CKD--eur.annotated.liftover.hg38.refined	MANSC4	ARIC	pQTL	0.0212478	0.0107925	0.0489818	NA	NA	NA	NA	NA	NA	NA	NA	NA	1	Wald ratio	A6NHS7
CKD--eur.annotated.liftover.hg38.refined	MANSC4	Fenland	pQTL	0.0259718	0.01173	0.0268199	0.00774105	1	0.92989	NA	NA	NA	NA	NA	NA	2	Inverse variance weighted (fixed effects)	A6NHS7
CKD--eur.annotated.liftover.hg38.refined	MANSC4	UKBBOlink	pQTL	-0.019715	0.0102305	0.0539692	NA	NA	NA	NA	NA	NA	NA	NA	NA	1	Wald ratio	A6NHS7
CKD--eur.annotated.liftover.hg38.refined	MANSC4	deCODESoma	pQTL	-0.0279271	0.00876469	0.00144094	4.71555	2	0.0946304	0.00860276	0.0189711	0.72897	0.00162654	1	0.96783	3	Inverse variance weighted (fixed effects)	A6NHS7
CKD--eur.annotated.liftover.hg38.refined	LILRA5	ARIC	pQTL	0.0191887	0.037126	0.605258	NA	NA	NA	NA	NA	NA	NA	NA	NA	1	Wald ratio	A6NI73
CKD--eur.annotated.liftover.hg38.refined	LILRA5	Fenland	pQTL	0.025641	0.0731523	0.725952	NA	NA	NA	NA	NA	NA	NA	NA	NA	1	Wald ratio	A6NI73
CKD--eur.annotated.liftover.hg38.refined	LILRA5	UKBBOlink	pQTL	-0.0324787	0.0244284	0.183668	NA	NA	NA	NA	NA	NA	NA	NA	NA	1	Wald ratio	A6NI73
CKD--eur.annotated.liftover.hg38.refined	LILRA5	deCODESoma	pQTL	-0.00698447	0.0246664	0.777056	0.162121	3	0.983459	0.00347788	0.0569761	0.956878	0.120624	2	0.941471	4	Inverse variance weighted (fixed effects)	A6NI73
CKD--eur.annotated.liftover.hg38.refined	LRRC37A2	UKBBOlink	pQTL	0.00681504	0.00833946	0.413812	NA	NA	NA	NA	NA	NA	NA	NA	NA	1	Wald ratio	A6NM11
CKD--eur.annotated.liftover.hg38.refined	A2ML1	ARIC	pQTL	0.0232654	0.034326	0.497913	NA	NA	NA	NA	NA	NA	NA	NA	NA	1	Wald ratio	A8K2U0
CKD--eur.annotated.liftover.hg38.refined	A2ML1	Fenland	pQTL	0.0450434	0.0268379	0.0932782	3.97734	1	0.0461163	NA	NA	NA	NA	NA	NA	2	Inverse variance weighted (fixed effects)	A8K2U0
CKD--eur.annotated.liftover.hg38.refined	A2ML1	deCODESoma	pQTL	0.0130265	0.0179968	0.469174	9.41669	2	0.0090197	0.206889	0.0680161	0.202207	0.68122	1	0.409167	3	Inverse variance weighted (fixed effects)	A8K2U0
CKD--eur.annotated.liftover.hg38.refined	ISM1	UKBBOlink	pQTL	0.0894047	0.0481822	0.0635169	NA	NA	NA	NA	NA	NA	NA	NA	NA	1	Wald ratio	B1AKI9
CKD--eur.annotated.liftover.hg38.refined	VWC2L	UKBBOlink	pQTL	0.0383574	0.094884	0.686025	NA	NA	NA	NA	NA	NA	NA	NA	NA	1	Wald ratio	B2RUY7
CKD--eur.annotated.liftover.hg38.refined	HCG22	UKBBOlink	pQTL	-0.0561764	0.0209087	0.00721516	NA	NA	NA	NA	NA	NA	NA	NA	NA	1	Wald ratio	E2RYF7
CKD--eur.annotated.liftover.hg38.refined	TK2	Fenland	pQTL	-0.11623	0.0621302	0.06138	NA	NA	NA	NA	NA	NA	NA	NA	NA	1	Wald ratio	O00142
CKD--eur.annotated.liftover.hg38.refined	PDLIM1	ARIC	pQTL	0.0270352	0.0383368	0.480684	NA	NA	NA	NA	NA	NA	NA	NA	NA	1	Wald ratio	O00151
CKD--eur.annotated.liftover.hg38.refined	PDLIM1	Fenland	pQTL	0.0608782	0.0863273	0.480684	NA	NA	NA	NA	NA	NA	NA	NA	NA	1	Wald ratio	O00151
CKD--eur.annotated.liftover.hg38.refined	PDLIM1	deCODESoma	pQTL	0.0832765	0.118089	0.480684	NA	NA	NA	NA	NA	NA	NA	NA	NA	1	Wald ratio	O00151
CKD--eur.annotated.liftover.hg38.refined	CCL24	UKBBOlink	pQTL	0.00938325	0.00938325	0.317311	NA	NA	NA	NA	NA	NA	NA	NA	NA	1	Wald ratio	O00175
CKD--eur.annotated.liftover.hg38.refined	LGALS9	ARIC	pQTL	-0.0212711	0.0289154	0.461955	NA	NA	NA	NA	NA	NA	NA	NA	NA	1	Wald ratio	O00182
CKD--eur.annotated.liftover.hg38.refined	LGALS9	Fenland	pQTL	-0.00893326	0.0488702	0.854958	NA	NA	NA	NA	NA	NA	NA	NA	NA	1	Wald ratio	O00182
CKD--eur.annotated.liftover.hg38.refined	LGALS9	UKBBOlink	pQTL	0.00350387	0.0181034	0.84653	NA	NA	NA	NA	NA	NA	NA	NA	NA	1	Wald ratio	O00182
CKD--eur.annotated.liftover.hg38.refined	LGALS9	deCODESoma	pQTL	-0.0178631	0.0299036	0.550269	0.200617	1	0.654223	NA	NA	NA	NA	NA	NA	2	Inverse variance weighted (fixed effects)	O00182
CKD--eur.annotated.liftover.hg38.refined	TLR4	UKBBOlink	pQTL	-0.100861	0.0516532	0.0508596	NA	NA	NA	NA	NA	NA	NA	NA	NA	1	Wald ratio	O00206
CKD--eur.annotated.liftover.hg38.refined	TLR4|LY96	Fenland	pQTL	0.0285668	0.0180182	0.112867	1.07824	2	0.583261	0.0596254	0.036839	0.352327	0.143925	1	0.70441	3	Inverse variance weighted (fixed effects)	O00206|Q9Y6Y9
CKD--eur.annotated.liftover.hg38.refined	LGALS8	Fenland	pQTL	-0.109539	0.0570596	0.0548914	0.0371926	1	0.847073	NA	NA	NA	NA	NA	NA	2	Inverse variance weighted (fixed effects)	O00214
CKD--eur.annotated.liftover.hg38.refined	LGALS8	UKBBOlink	pQTL	0.0117633	0.0297351	0.692397	NA	NA	NA	NA	NA	NA	NA	NA	NA	1	Wald ratio	O00214
CKD--eur.annotated.liftover.hg38.refined	TNFRSF10A	UKBBOlink	pQTL	0.0188165	0.0170862	0.270781	NA	NA	NA	NA	NA	NA	NA	NA	NA	1	Wald ratio	O00220
CKD--eur.annotated.liftover.hg38.refined	NFKBIE	UKBBOlink	pQTL	-0.0120546	0.0376947	0.749122	NA	NA	NA	NA	NA	NA	NA	NA	NA	1	Wald ratio	O00221
CKD--eur.annotated.liftover.hg38.refined	PSMD9	ARIC	pQTL	-0.0170327	0.0399052	0.669504	NA	NA	NA	NA	NA	NA	NA	NA	NA	1	Wald ratio	O00233
CKD--eur.annotated.liftover.hg38.refined	PSMD9	Fenland	pQTL	-0.0409836	0.075592	0.587702	NA	NA	NA	NA	NA	NA	NA	NA	NA	1	Wald ratio	O00233
CKD--eur.annotated.liftover.hg38.refined	PSMD9	UKBBOlink	pQTL	0.0495712	0.0454402	0.275313	NA	NA	NA	NA	NA	NA	NA	NA	NA	1	Wald ratio	O00233
CKD--eur.annotated.liftover.hg38.refined	PSMD9	deCODESoma	pQTL	0.0286134	0.0594277	0.630174	NA	NA	NA	NA	NA	NA	NA	NA	NA	1	Wald ratio	O00233
CKD--eur.annotated.liftover.hg38.refined	SIRPB1	ARIC	pQTL	-0.0357718	0.0124372	0.00402507	NA	NA	NA	NA	NA	NA	NA	NA	NA	1	Wald ratio	O00241
CKD--eur.annotated.liftover.hg38.refined	SIRPB1	Fenland	pQTL	-0.0104345	0.00758366	0.168846	13.3014	5	0.0207122	-0.0471014	0.0198048	0.0761318	6.29249	4	0.178344	6	Inverse variance weighted (fixed effects)	O00241
CKD--eur.annotated.liftover.hg38.refined	SIRPB1	UKBBOlink	pQTL	-0.00599801	0.0123117	0.626131	NA	NA	NA	NA	NA	NA	NA	NA	NA	1	Wald ratio	O00241
CKD--eur.annotated.liftover.hg38.refined	SIRPB1	deCODESoma	pQTL	-0.00939117	0.00603546	0.119708	31.7791	5	6.57071e-06	0.000888257	0.0561943	0.988145	31.4893	4	2.4325e-06	6	Inverse variance weighted (fixed effects)	O00241
CKD--eur.annotated.liftover.hg38.refined	ATOX1	ARIC	pQTL	0.0262351	0.0411531	0.523799	NA	NA	NA	NA	NA	NA	NA	NA	NA	1	Wald ratio	O00244
CKD--eur.annotated.liftover.hg38.refined	ATOX1	Fenland	pQTL	-0.0856237	0.0866808	0.323248	NA	NA	NA	NA	NA	NA	NA	NA	NA	1	Wald ratio	O00244
CKD--eur.annotated.liftover.hg38.refined	AGRP	ARIC	pQTL	-0.034365	0.0290897	0.237465	NA	NA	NA	NA	NA	NA	NA	NA	NA	1	Wald ratio	O00253
CKD--eur.annotated.liftover.hg38.refined	AGRP	Fenland	pQTL	0.0412923	0.0367043	0.260589	NA	NA	NA	NA	NA	NA	NA	NA	NA	1	Wald ratio	O00253
CKD--eur.annotated.liftover.hg38.refined	AGRP	deCODESoma	pQTL	-0.0453668	0.0434363	0.29628	NA	NA	NA	NA	NA	NA	NA	NA	NA	1	Wald ratio	O00253
CKD--eur.annotated.liftover.hg38.refined	LEFTY2	ARIC	pQTL	-0.0171897	0.01106	0.120133	NA	NA	NA	NA	NA	NA	NA	NA	NA	1	Wald ratio	O00292
CKD--eur.annotated.liftover.hg38.refined	LEFTY2	Fenland	pQTL	0.019127	0.0402158	0.634352	NA	NA	NA	-0.0173399	0.0906505	0.879679	NA	NA	NA	1	Wald ratio	O00292
CKD--eur.annotated.liftover.hg38.refined	LEFTY2	UKBBOlink	pQTL	-0.0056113	0.0115032	0.625688	NA	NA	NA	NA	NA	NA	NA	NA	NA	1	Wald ratio	O00292
CKD--eur.annotated.liftover.hg38.refined	LEFTY2	deCODESoma	pQTL	-0.00954031	0.00770427	0.2156	2.19729	4	0.699526	-0.00108004	0.0155215	0.948904	1.80306	3	0.614269	5	Inverse variance weighted (fixed effects)	O00292
CKD--eur.annotated.liftover.hg38.refined	CLIC1	ARIC	pQTL	0.565865	0.0686888	1.74974e-16	NA	NA	NA	NA	NA	NA	NA	NA	NA	1	Wald ratio	O00299
CKD--eur.annotated.liftover.hg38.refined	TNFRSF11B	ARIC	pQTL	-0.0127325	0.0587108	0.828312	NA	NA	NA	NA	NA	NA	NA	NA	NA	1	Wald ratio	O00300
CKD--eur.annotated.liftover.hg38.refined	TNFRSF11B	Fenland	pQTL	0.030492	0.0589051	0.604705	NA	NA	NA	NA	NA	NA	NA	NA	NA	1	Wald ratio	O00300
CKD--eur.annotated.liftover.hg38.refined	TNFRSF11B	UKBBOlink	pQTL	-0.0720573	0.0405322	0.0754404	NA	NA	NA	NA	NA	NA	NA	NA	NA	1	Wald ratio	O00300
CKD--eur.annotated.liftover.hg38.refined	TNFRSF11B	deCODESoma	pQTL	-0.0311713	0.035382	0.378321	6.65762	4	0.155126	-0.07655	0.204713	0.733315	6.54298	3	0.0879828	5	Inverse variance weighted (fixed effects)	O00300
CKD--eur.annotated.liftover.hg38.refined	WWP2	UKBBOlink	pQTL	-0.0289398	0.0483425	0.549413	NA	NA	NA	NA	NA	NA	NA	NA	NA	1	Wald ratio	O00308
CKD--eur.annotated.liftover.hg38.refined	PDHX	ARIC	pQTL	-0.0145905	0.0253101	0.564297	NA	NA	NA	NA	NA	NA	NA	NA	NA	1	Wald ratio	O00330
CKD--eur.annotated.liftover.hg38.refined	PDHX	Fenland	pQTL	-0.0391445	0.0508475	0.441394	NA	NA	NA	NA	NA	NA	NA	NA	NA	1	Wald ratio	O00330
CKD--eur.annotated.liftover.hg38.refined	PDHX	deCODESoma	pQTL	-0.04751	0.0623927	0.446378	NA	NA	NA	NA	NA	NA	NA	NA	NA	1	Wald ratio	O00330
CKD--eur.annotated.liftover.hg38.refined	SULT1C2	Fenland	pQTL	-0.137725	0.0872541	0.114467	NA	NA	NA	NA	NA	NA	NA	NA	NA	1	Wald ratio	O00338
CKD--eur.annotated.liftover.hg38.refined	SULT1C2	deCODESoma	pQTL	-0.0806599	0.102658	0.432035	NA	NA	NA	NA	NA	NA	NA	NA	NA	1	Wald ratio	O00338
CKD--eur.annotated.liftover.hg38.refined	MATN2	ARIC	pQTL	0.0120115	0.0378009	0.750669	NA	NA	NA	NA	NA	NA	NA	NA	NA	1	Wald ratio	O00339
CKD--eur.annotated.liftover.hg38.refined	MATN2	Fenland	pQTL	0.00344403	0.0328626	0.916534	1.66542	2	0.434869	0.0691731	0.0674344	0.491898	0.419457	1	0.517208	3	Inverse variance weighted (fixed effects)	O00339
CKD--eur.annotated.liftover.hg38.refined	MATN2	UKBBOlink	pQTL	0.0222201	0.0209576	0.289035	NA	NA	NA	NA	NA	NA	NA	NA	NA	1	Wald ratio	O00339
CKD--eur.annotated.liftover.hg38.refined	MATN2	deCODESoma	pQTL	0.0118017	0.0341958	0.730002	2.24442	6	0.895904	-0.00175896	0.0620034	0.978466	2.17567	5	0.824342	7	Inverse variance weighted (fixed effects)	O00339
CKD--eur.annotated.liftover.hg38.refined	QSOX1	UKBBOlink	pQTL	0.00662855	0.0125206	0.59652	NA	NA	NA	NA	NA	NA	NA	NA	NA	1	Wald ratio	O00391
CKD--eur.annotated.liftover.hg38.refined	GFRA2	ARIC	pQTL	0.0108484	0.0228094	0.634352	NA	NA	NA	NA	NA	NA	NA	NA	NA	1	Wald ratio	O00451
CKD--eur.annotated.liftover.hg38.refined	GFRA2	Fenland	pQTL	-0.00181047	0.0158994	0.909341	2.75797	4	0.599109	0.0528533	0.0915501	0.604202	2.39036	3	0.495431	5	Inverse variance weighted (fixed effects)	O00451
CKD--eur.annotated.liftover.hg38.refined	GFRA2	UKBBOlink	pQTL	-0.00486164	0.0262528	0.853084	NA	NA	NA	NA	NA	NA	NA	NA	NA	1	Wald ratio	O00451
CKD--eur.annotated.liftover.hg38.refined	GFRA2	deCODESoma	pQTL	0.00646967	0.0145314	0.65616	2.51357	5	0.77445	-0.0352362	0.0370822	0.395808	1.01916	4	0.906877	6	Inverse variance weighted (fixed effects)	O00451
CKD--eur.annotated.liftover.hg38.refined	MANBA	ARIC	pQTL	-0.0400177	0.0126221	0.00152201	NA	NA	NA	NA	NA	NA	NA	NA	NA	1	Wald ratio	O00462
CKD--eur.annotated.liftover.hg38.refined	MANBA	Fenland	pQTL	-0.0573838	0.0180995	0.00152201	NA	NA	NA	NA	NA	NA	NA	NA	NA	1	Wald ratio	O00462
CKD--eur.annotated.liftover.hg38.refined	MANBA	deCODESoma	pQTL	0.0475253	0.0146085	0.00114088	2.16235	1	0.141428	NA	NA	NA	NA	NA	NA	2	Inverse variance weighted (fixed effects)	O00462
CKD--eur.annotated.liftover.hg38.refined	AGRN	ARIC	pQTL	-0.0363515	0.0281979	0.197344	NA	NA	NA	NA	NA	NA	NA	NA	NA	1	Wald ratio	O00468
CKD--eur.annotated.liftover.hg38.refined	AGRN	Fenland	pQTL	-0.0481068	0.0263811	0.0682232	NA	NA	NA	NA	NA	NA	NA	NA	NA	1	Wald ratio	O00468
CKD--eur.annotated.liftover.hg38.refined	AGRN	UKBBOlink	pQTL	-0.0389347	0.0225133	0.0837354	NA	NA	NA	NA	NA	NA	NA	NA	NA	1	Wald ratio	O00468
CKD--eur.annotated.liftover.hg38.refined	AGRN	deCODESoma	pQTL	-0.0336339	0.0181496	0.063861	5.87756	3	0.117721	-0.125613	0.141394	0.46806	4.81637	2	0.0899786	4	Inverse variance weighted (fixed effects)	O00468
CKD--eur.annotated.liftover.hg38.refined	PLOD2	ARIC	pQTL	-0.117837	0.0897803	0.189351	NA	NA	NA	NA	NA	NA	NA	NA	NA	1	Wald ratio	O00469
CKD--eur.annotated.liftover.hg38.refined	PLOD2	Fenland	pQTL	-0.0529101	0.032967	0.108507	NA	NA	NA	NA	NA	NA	NA	NA	NA	1	Wald ratio	O00469
CKD--eur.annotated.liftover.hg38.refined	BTN3A3	ARIC	pQTL	-0.054776	0.0106818	2.92836e-07	NA	NA	NA	NA	NA	NA	NA	NA	NA	1	Wald ratio	O00478
CKD--eur.annotated.liftover.hg38.refined	BTN3A3	Fenland	pQTL	-0.0376255	0.00809895	3.38896e-06	11.8129	4	0.0187983	-0.0670039	0.0216419	0.0534614	6.31384	3	0.0973007	5	Inverse variance weighted (fixed effects)	O00478
CKD--eur.annotated.liftover.hg38.refined	BTN3A3	deCODESoma	pQTL	-0.110858	0.0306799	0.000302221	0.570026	3	0.903259	-0.114855	0.0591895	0.191853	0.563793	2	0.754352	4	Inverse variance weighted (fixed effects)	O00478
CKD--eur.annotated.liftover.hg38.refined	BTN3A1	ARIC	pQTL	0.147442	0.0485887	0.00240949	NA	NA	NA	NA	NA	NA	NA	NA	NA	1	Wald ratio	O00481
CKD--eur.annotated.liftover.hg38.refined	BTN3A1	deCODESoma	pQTL	0.0831579	0.123158	0.49954	NA	NA	NA	NA	NA	NA	NA	NA	NA	1	Wald ratio	O00481
CKD--eur.annotated.liftover.hg38.refined	BIN1	ARIC	pQTL	-0.021073	0.0437266	0.629857	NA	NA	NA	NA	NA	NA	NA	NA	NA	1	Wald ratio	O00499
CKD--eur.annotated.liftover.hg38.refined	BIN1	Fenland	pQTL	-0.0158948	0.0350415	0.650118	0.0266348	1	0.87036	NA	NA	NA	NA	NA	NA	2	Inverse variance weighted (fixed effects)	O00499
CKD--eur.annotated.liftover.hg38.refined	BIN1	deCODESoma	pQTL	-0.0272531	0.0287119	0.342523	0.107365	1	0.743164	NA	NA	NA	NA	NA	NA	2	Inverse variance weighted (fixed effects)	O00499
CKD--eur.annotated.liftover.hg38.refined	CHL1	ARIC	pQTL	0.0176083	0.0267386	0.510193	NA	NA	NA	NA	NA	NA	NA	NA	NA	1	Wald ratio	O00533
CKD--eur.annotated.liftover.hg38.refined	CHL1	Fenland	pQTL	0.0207129	0.0171177	0.226267	0.412453	3	0.937658	0.0655325	0.0811105	0.503945	0.0928815	2	0.954621	4	Inverse variance weighted (fixed effects)	O00533
CKD--eur.annotated.liftover.hg38.refined	CHL1	UKBBOlink	pQTL	-0.00894743	0.0262831	0.733536	NA	NA	NA	NA	NA	NA	NA	NA	NA	1	Wald ratio	O00533
CKD--eur.annotated.liftover.hg38.refined	CHL1	deCODESoma	pQTL	-0.00164759	0.0213819	0.93858	6.44369	7	0.488998	-0.0235963	0.0430431	0.603336	6.09146	6	0.413023	8	Inverse variance weighted (fixed effects)	O00533
CKD--eur.annotated.liftover.hg38.refined	DLL1	ARIC	pQTL	0.0667054	0.0461807	0.148614	NA	NA	NA	NA	NA	NA	NA	NA	NA	1	Wald ratio	O00548
CKD--eur.annotated.liftover.hg38.refined	DLL1	Fenland	pQTL	0.0795918	0.055102	0.148614	NA	NA	NA	NA	NA	NA	NA	NA	NA	1	Wald ratio	O00548
CKD--eur.annotated.liftover.hg38.refined	DLL1	UKBBOlink	pQTL	0.077129	0.0522693	0.140049	NA	NA	NA	NA	NA	NA	NA	NA	NA	1	Wald ratio	O00548
CKD--eur.annotated.liftover.hg38.refined	DLL1	deCODESoma	pQTL	-0.0760344	0.0355253	0.0323313	15.8601	4	0.00321271	0.102573	0.237858	0.695406	13.1262	3	0.00437145	5	Inverse variance weighted (fixed effects)	O00548
CKD--eur.annotated.liftover.hg38.refined	EBAG9	UKBBOlink	pQTL	0.0262598	0.125463	0.834212	NA	NA	NA	NA	NA	NA	NA	NA	NA	1	Wald ratio	O00559
CKD--eur.annotated.liftover.hg38.refined	RNASET2	ARIC	pQTL	0.0424376	0.0184253	0.0212661	NA	NA	NA	NA	NA	NA	NA	NA	NA	1	Wald ratio	O00584
CKD--eur.annotated.liftover.hg38.refined	RNASET2	Fenland	pQTL	0.0195016	0.0153629	0.204298	4.35785	3	0.225325	0.048445	0.0406755	0.355834	3.27572	2	0.194395	4	Inverse variance weighted (fixed effects)	O00584
CKD--eur.annotated.liftover.hg38.refined	RNASET2	UKBBOlink	pQTL	0.0120791	0.0204914	0.555544	NA	NA	NA	NA	NA	NA	NA	NA	NA	1	Wald ratio	O00584
CKD--eur.annotated.liftover.hg38.refined	RNASET2	deCODESoma	pQTL	0.00653689	0.011781	0.578984	7.70063	5	0.173525	0.0821786	0.0338167	0.0719716	2.00616	4	0.734626	6	Inverse variance weighted (fixed effects)	O00584
CKD--eur.annotated.liftover.hg38.refined	CCL21	ARIC	pQTL	-0.0619466	0.0693802	0.371934	NA	NA	NA	NA	NA	NA	NA	NA	NA	1	Wald ratio	O00585
CKD--eur.annotated.liftover.hg38.refined	CCL21	Fenland	pQTL	-0.0662651	0.0873494	0.448079	NA	NA	NA	NA	NA	NA	NA	NA	NA	1	Wald ratio	O00585
CKD--eur.annotated.liftover.hg38.refined	CCL21	UKBBOlink	pQTL	-0.0639696	0.0843236	0.448079	NA	NA	NA	NA	NA	NA	NA	NA	NA	1	Wald ratio	O00585
CKD--eur.annotated.liftover.hg38.refined	CCL21	deCODESoma	pQTL	-0.0719597	0.051033	0.158522	0.416168	1	0.518855	NA	NA	NA	NA	NA	NA	2	Inverse variance weighted (fixed effects)	O00585
CKD--eur.annotated.liftover.hg38.refined	MFNG	ARIC	pQTL	0.0563283	0.0422807	0.182779	NA	NA	NA	NA	NA	NA	NA	NA	NA	1	Wald ratio	O00587
CKD--eur.annotated.liftover.hg38.refined	MFNG	Fenland	pQTL	0.0684748	0.051398	0.182779	NA	NA	NA	NA	NA	NA	NA	NA	NA	1	Wald ratio	O00587
CKD--eur.annotated.liftover.hg38.refined	PODXL	UKBBOlink	pQTL	0.0264084	0.0346041	0.445369	NA	NA	NA	NA	NA	NA	NA	NA	NA	1	Wald ratio	O00592
CKD--eur.annotated.liftover.hg38.refined	FCN1	ARIC	pQTL	0.0034744	0.0165545	0.833764	NA	NA	NA	NA	NA	NA	NA	NA	NA	1	Wald ratio	O00602
CKD--eur.annotated.liftover.hg38.refined	FCN1	Fenland	pQTL	-0.00499259	0.0162659	0.758892	5.98102	2	0.0502617	0.0619957	0.0334853	0.315272	0.7429	1	0.388734	3	Inverse variance weighted (fixed effects)	O00602
CKD--eur.annotated.liftover.hg38.refined	FCN1	UKBBOlink	pQTL	-0.00271312	0.0208006	0.896222	NA	NA	NA	NA	NA	NA	NA	NA	NA	1	Wald ratio	O00602
CKD--eur.annotated.liftover.hg38.refined	FCN1	deCODESoma	pQTL	0.00953796	0.0170934	0.576851	6.9396	4	0.139115	0.0803496	0.0407112	0.142938	3.10678	3	0.375452	5	Inverse variance weighted (fixed effects)	O00602
CKD--eur.annotated.liftover.hg38.refined	CCN1	UKBBOlink	pQTL	-0.124087	0.0768159	0.106227	NA	NA	NA	NA	NA	NA	NA	NA	NA	1	Wald ratio	O00622
CKD--eur.annotated.liftover.hg38.refined	CCL22	ARIC	pQTL	0.0184397	0.0403918	0.648015	NA	NA	NA	NA	NA	NA	NA	NA	NA	1	Wald ratio	O00626
CKD--eur.annotated.liftover.hg38.refined	CCL22	Fenland	pQTL	0.0198215	0.0303762	0.514056	0.00989687	2	0.995064	0.0233389	0.095202	0.84695	0.00837707	1	0.927074	3	Inverse variance weighted (fixed effects)	O00626
CKD--eur.annotated.liftover.hg38.refined	CCL22	deCODESoma	pQTL	-0.0167639	0.0367298	0.648095	0.820484	1	0.365039	NA	NA	NA	NA	NA	NA	2	Inverse variance weighted (fixed effects)	O00626
CKD--eur.annotated.liftover.hg38.refined	NME4	ARIC	pQTL	0	0.050653	1	NA	NA	NA	NA	NA	NA	NA	NA	NA	1	Wald ratio	O00746
CKD--eur.annotated.liftover.hg38.refined	NME4	Fenland	pQTL	0	0.0244853	1	NA	NA	NA	NA	NA	NA	NA	NA	NA	1	Wald ratio	O00746
CKD--eur.annotated.liftover.hg38.refined	NME4	deCODESoma	pQTL	0.00525569	0.0422701	0.901049	0.158152	1	0.690864	NA	NA	NA	NA	NA	NA	2	Inverse variance weighted (fixed effects)	O00746
CKD--eur.annotated.liftover.hg38.refined	FBP2	Fenland	pQTL	-0.0139347	0.0425376	0.743225	NA	NA	NA	NA	NA	NA	NA	NA	NA	1	Wald ratio	O00757
CKD--eur.annotated.liftover.hg38.refined	FBP2	deCODESoma	pQTL	-0.0115912	0.0339017	0.732422	1.56683	1	0.210668	NA	NA	NA	NA	NA	NA	2	Inverse variance weighted (fixed effects)	O00757
CKD--eur.annotated.liftover.hg38.refined	UBE2C	Fenland	pQTL	-0.0186936	0.0529301	0.723958	NA	NA	NA	NA	NA	NA	NA	NA	NA	1	Wald ratio	O00762
CKD--eur.annotated.liftover.hg38.refined	PDXK	ARIC	pQTL	0.0504981	0.0456888	0.269046	NA	NA	NA	NA	NA	NA	NA	NA	NA	1	Wald ratio	O00764
CKD--eur.annotated.liftover.hg38.refined	PDXK	Fenland	pQTL	-0.00571837	0.0600429	0.924126	NA	NA	NA	NA	NA	NA	NA	NA	NA	1	Wald ratio	O00764
CKD--eur.annotated.liftover.hg38.refined	PDXK	deCODESoma	pQTL	-0.0288318	0.0413833	0.48599	0.0131806	2	0.993431	-0.0402555	0.111345	0.779146	0.000967344	1	0.975188	3	Inverse variance weighted (fixed effects)	O00764
CKD--eur.annotated.liftover.hg38.refined	C2CD2L	UKBBOlink	pQTL	-0.260633	0.151739	0.085861	NA	NA	NA	NA	NA	NA	NA	NA	NA	1	Wald ratio	O14523
CKD--eur.annotated.liftover.hg38.refined	TXNDC9	UKBBOlink	pQTL	0.403099	0.205533	0.049851	NA	NA	NA	NA	NA	NA	NA	NA	NA	1	Wald ratio	O14530
CKD--eur.annotated.liftover.hg38.refined	CIT	UKBBOlink	pQTL	0.26878	0.144955	0.0637052	NA	NA	NA	NA	NA	NA	NA	NA	NA	1	Wald ratio	O14578
CKD--eur.annotated.liftover.hg38.refined	NCAN	ARIC	pQTL	-0.0783245	0.0360647	0.0298723	NA	NA	NA	NA	NA	NA	NA	NA	NA	1	Wald ratio	O14594
CKD--eur.annotated.liftover.hg38.refined	NCAN	Fenland	pQTL	-0.123216	0.0567351	0.0298723	NA	NA	NA	NA	NA	NA	NA	NA	NA	1	Wald ratio	O14594
CKD--eur.annotated.liftover.hg38.refined	NCAN	UKBBOlink	pQTL	-0.192392	0.0548505	0.00045221	NA	NA	NA	NA	NA	NA	NA	NA	NA	1	Wald ratio	O14594
CKD--eur.annotated.liftover.hg38.refined	NCAN	deCODESoma	pQTL	-0.121859	0.0561102	0.0298723	NA	NA	NA	NA	NA	NA	NA	NA	NA	1	Wald ratio	O14594
CKD--eur.annotated.liftover.hg38.refined	GNGT2	ARIC	pQTL	-0.116117	0.0939777	0.216616	NA	NA	NA	NA	NA	NA	NA	NA	NA	1	Wald ratio	O14610
CKD--eur.annotated.liftover.hg38.refined	GNGT2	deCODESoma	pQTL	-0.200625	0.162373	0.216616	NA	NA	NA	NA	NA	NA	NA	NA	NA	1	Wald ratio	O14610
CKD--eur.annotated.liftover.hg38.refined	CCS	Fenland	pQTL	0.031085	0.0469208	0.507651	NA	NA	NA	NA	NA	NA	NA	NA	NA	1	Wald ratio	O14618
CKD--eur.annotated.liftover.hg38.refined	CCS	UKBBOlink	pQTL	-0.0110139	0.0166248	0.507651	NA	NA	NA	NA	NA	NA	NA	NA	NA	1	Wald ratio	O14618
CKD--eur.annotated.liftover.hg38.refined	CCS	deCODESoma	pQTL	0.0333513	0.042496	0.432565	NA	NA	NA	NA	NA	NA	NA	NA	NA	1	Wald ratio	O14618
CKD--eur.annotated.liftover.hg38.refined	CXCL11	ARIC	pQTL	-0.0259136	0.04198	0.537047	NA	NA	NA	NA	NA	NA	NA	NA	NA	1	Wald ratio	O14625
CKD--eur.annotated.liftover.hg38.refined	CXCL11	Fenland	pQTL	0.0311473	0.0143442	0.029899	0.829792	3	0.842329	-0.206319	0.306842	0.570608	0.229551	2	0.891566	4	Inverse variance weighted (fixed effects)	O14625
CKD--eur.annotated.liftover.hg38.refined	CXCL11	UKBBOlink	pQTL	0.0833434	0.0356549	0.0194132	NA	NA	NA	NA	NA	NA	NA	NA	NA	1	Wald ratio	O14625
CKD--eur.annotated.liftover.hg38.refined	CXCL11	deCODESoma	pQTL	-0.00867386	0.0930995	0.92577	NA	NA	NA	NA	NA	NA	NA	NA	NA	1	Wald ratio	O14625
CKD--eur.annotated.liftover.hg38.refined	STX16	UKBBOlink	pQTL	0.250105	0.140382	0.074813	NA	NA	NA	NA	NA	NA	NA	NA	NA	1	Wald ratio	O14662
CKD--eur.annotated.liftover.hg38.refined	TRDMT1	Fenland	pQTL	0.0222476	0.015212	0.143604	NA	NA	NA	NA	NA	NA	NA	NA	NA	1	Wald ratio	O14717
CKD--eur.annotated.liftover.hg38.refined	TRDMT1	UKBBOlink	pQTL	0.0797644	0.0545398	0.143604	NA	NA	NA	NA	NA	NA	NA	NA	NA	1	Wald ratio	O14717
CKD--eur.annotated.liftover.hg38.refined	TRDMT1	deCODESoma	pQTL	0.0278445	0.018963	0.142008	NA	NA	NA	NA	NA	NA	NA	NA	NA	1	Wald ratio	O14717
CKD--eur.annotated.liftover.hg38.refined	ACOT8	Fenland	pQTL	-0.137311	0.0767045	0.0734341	NA	NA	NA	NA	NA	NA	NA	NA	NA	1	Wald ratio	O14734
CKD--eur.annotated.liftover.hg38.refined	PDCD5	ARIC	pQTL	0.0224252	0.0126142	0.0754404	NA	NA	NA	NA	NA	NA	NA	NA	NA	1	Wald ratio	O14737
CKD--eur.annotated.liftover.hg38.refined	PDCD5	Fenland	pQTL	0.0509278	0.0187452	0.00659083	1.57578	2	0.454804	0.0651968	0.0856701	0.585867	1.52998	1	0.216116	3	Inverse variance weighted (fixed effects)	O14737
CKD--eur.annotated.liftover.hg38.refined	PDCD5	UKBBOlink	pQTL	0.040931	0.0242458	0.0913782	NA	NA	NA	NA	NA	NA	NA	NA	NA	1	Wald ratio	O14737
CKD--eur.annotated.liftover.hg38.refined	PDCD5	deCODESoma	pQTL	0.0302739	0.0195343	0.121194	0.761438	1	0.382879	NA	NA	NA	NA	NA	NA	2	Inverse variance weighted (fixed effects)	O14737
CKD--eur.annotated.liftover.hg38.refined	TNFRSF10B	UKBBOlink	pQTL	-0.00836907	0.0243633	0.731214	NA	NA	NA	NA	NA	NA	NA	NA	NA	1	Wald ratio	O14763
CKD--eur.annotated.liftover.hg38.refined	TPP1	ARIC	pQTL	0.00217812	0.0357211	0.951379	NA	NA	NA	NA	NA	NA	NA	NA	NA	1	Wald ratio	O14773
CKD--eur.annotated.liftover.hg38.refined	TPP1	Fenland	pQTL	-0.0333023	0.0364843	0.361356	0.125884	1	0.722739	NA	NA	NA	NA	NA	NA	2	Inverse variance weighted (fixed effects)	O14773
CKD--eur.annotated.liftover.hg38.refined	TPP1	deCODESoma	pQTL	-0.0139492	0.0333656	0.675895	0.000503975	1	0.982089	NA	NA	NA	NA	NA	NA	2	Inverse variance weighted (fixed effects)	O14773
CKD--eur.annotated.liftover.hg38.refined	NRP1	ARIC	pQTL	-0.0106581	0.0210624	0.61284	NA	NA	NA	NA	NA	NA	NA	NA	NA	1	Wald ratio	O14786
CKD--eur.annotated.liftover.hg38.refined	NRP1	Fenland	pQTL	-0.0119086	0.0267139	0.655754	NA	NA	NA	NA	NA	NA	NA	NA	NA	1	Wald ratio	O14786
CKD--eur.annotated.liftover.hg38.refined	NRP1	UKBBOlink	pQTL	-0.0121421	0.0272378	0.655754	NA	NA	NA	NA	NA	NA	NA	NA	NA	1	Wald ratio	O14786
CKD--eur.annotated.liftover.hg38.refined	NRP1	deCODESoma	pQTL	-0.0137451	0.017445	0.430752	1.42898	3	0.698757	-0.00484096	0.0875518	0.960932	1.41821	2	0.492086	4	Inverse variance weighted (fixed effects)	O14786
CKD--eur.annotated.liftover.hg38.refined	TNFSF11	UKBBOlink	pQTL	0.013409	0.0706208	0.849408	NA	NA	NA	NA	NA	NA	NA	NA	NA	1	Wald ratio	O14788
CKD--eur.annotated.liftover.hg38.refined	APOL1	ARIC	pQTL	0.00493679	0.0202173	0.807087	NA	NA	NA	NA	NA	NA	NA	NA	NA	1	Wald ratio	O14791
CKD--eur.annotated.liftover.hg38.refined	APOL1	Fenland	pQTL	0.0161929	0.0155184	0.296733	1.56032	1	0.211619	NA	NA	NA	NA	NA	NA	2	Inverse variance weighted (fixed effects)	O14791
CKD--eur.annotated.liftover.hg38.refined	APOL1	UKBBOlink	pQTL	0.0110141	0.0314688	0.726339	NA	NA	NA	NA	NA	NA	NA	NA	NA	1	Wald ratio	O14791
CKD--eur.annotated.liftover.hg38.refined	APOL1	deCODESoma	pQTL	0.0121869	0.0118785	0.304907	4.10349	3	0.250504	-0.0588795	0.0473732	0.339857	1.70209	2	0.42697	4	Inverse variance weighted (fixed effects)	O14791
CKD--eur.annotated.liftover.hg38.refined	CPLX1	ARIC	pQTL	0.00554777	0.0658798	0.932889	NA	NA	NA	NA	NA	NA	NA	NA	NA	1	Wald ratio	O14810
CKD--eur.annotated.liftover.hg38.refined	CPLX1	deCODESoma	pQTL	-0.017555	0.0856112	0.837529	0.365621	1	0.545401	NA	NA	NA	NA	NA	NA	2	Inverse variance weighted (fixed effects)	O14810
CKD--eur.annotated.liftover.hg38.refined	SCAMP3	UKBBOlink	pQTL	-0.580042	0.10589	4.30701e-08	NA	NA	NA	NA	NA	NA	NA	NA	NA	1	Wald ratio	O14828
CKD--eur.annotated.liftover.hg38.refined	TNFRSF13B	UKBBOlink	pQTL	-0.10366	0.0731377	0.156389	NA	NA	NA	NA	NA	NA	NA	NA	NA	1	Wald ratio	O14836
CKD--eur.annotated.liftover.hg38.refined	OPLAH	UKBBOlink	pQTL	-0.0309788	0.0427293	0.468452	NA	NA	NA	NA	NA	NA	NA	NA	NA	1	Wald ratio	O14841
CKD--eur.annotated.liftover.hg38.refined	IFIT3	Fenland	pQTL	-0.22272	0.0695067	0.00135391	NA	NA	NA	NA	NA	NA	NA	NA	NA	1	Wald ratio	O14879
CKD--eur.annotated.liftover.hg38.refined	IFIT3	UKBBOlink	pQTL	-0.274844	0.0857736	0.00135391	NA	NA	NA	NA	NA	NA	NA	NA	NA	1	Wald ratio	O14879
CKD--eur.annotated.liftover.hg38.refined	IFIT3	deCODESoma	pQTL	0.259418	0.0796233	0.00112175	NA	NA	NA	NA	NA	NA	NA	NA	NA	1	Wald ratio	O14879
CKD--eur.annotated.liftover.hg38.refined	WNT9A	UKBBOlink	pQTL	0	0.0652245	1	NA	NA	NA	NA	NA	NA	NA	NA	NA	1	Wald ratio	O14904
CKD--eur.annotated.liftover.hg38.refined	TAX1BP3	ARIC	pQTL	-0.0161771	0.0540601	0.764755	NA	NA	NA	NA	NA	NA	NA	NA	NA	1	Wald ratio	O14907
CKD--eur.annotated.liftover.hg38.refined	TAX1BP3	Fenland	pQTL	0.0676329	0.0552105	0.220575	NA	NA	NA	NA	NA	NA	NA	NA	NA	1	Wald ratio	O14907
CKD--eur.annotated.liftover.hg38.refined	TAX1BP3	deCODESoma	pQTL	0.0171963	0.0501895	0.731879	0.258313	1	0.611282	NA	NA	NA	NA	NA	NA	2	Inverse variance weighted (fixed effects)	O14907
CKD--eur.annotated.liftover.hg38.refined	PCDH17	UKBBOlink	pQTL	-0.0427505	0.0229324	0.062294	NA	NA	NA	NA	NA	NA	NA	NA	NA	1	Wald ratio	O14917
CKD--eur.annotated.liftover.hg38.refined	NCR3	ARIC	pQTL	-0.0665641	0.0219194	0.00239132	NA	NA	NA	NA	NA	NA	NA	NA	NA	1	Wald ratio	O14931
CKD--eur.annotated.liftover.hg38.refined	NCR3	Fenland	pQTL	-0.0909892	0.0299625	0.00239132	NA	NA	NA	NA	NA	NA	NA	NA	NA	1	Wald ratio	O14931
CKD--eur.annotated.liftover.hg38.refined	NCR3	deCODESoma	pQTL	-0.0129424	0.0188569	0.492495	10.8719	5	0.0539789	0.0549705	0.0504033	0.336738	6.81235	4	0.146143	6	Inverse variance weighted (fixed effects)	O14931
CKD--eur.annotated.liftover.hg38.refined	UBE2L6	UKBBOlink	pQTL	0.00748308	0.0350523	0.83095	NA	NA	NA	NA	NA	NA	NA	NA	NA	1	Wald ratio	O14933
CKD--eur.annotated.liftover.hg38.refined	EREG	Fenland	pQTL	0.024126	0.0837026	0.773167	NA	NA	NA	NA	NA	NA	NA	NA	NA	1	Wald ratio	O14944
CKD--eur.annotated.liftover.hg38.refined	EREG	UKBBOlink	pQTL	0.0260548	0.0903943	0.773167	NA	NA	NA	NA	NA	NA	NA	NA	NA	1	Wald ratio	O14944
CKD--eur.annotated.liftover.hg38.refined	EREG	deCODESoma	pQTL	0.0255741	0.0887265	0.773167	NA	NA	NA	NA	NA	NA	NA	NA	NA	1	Wald ratio	O14944
CKD--eur.annotated.liftover.hg38.refined	LECT2	Fenland	pQTL	-0.00249513	0.0115019	0.828262	NA	NA	NA	NA	NA	NA	NA	NA	NA	1	Wald ratio	O14960
CKD--eur.annotated.liftover.hg38.refined	LECT2	UKBBOlink	pQTL	0.011249	0.0101241	0.266521	NA	NA	NA	NA	NA	NA	NA	NA	NA	1	Wald ratio	O14960
CKD--eur.annotated.liftover.hg38.refined	LECT2	deCODESoma	pQTL	0.00379586	0.00910382	0.676714	0.751716	2	0.6867	-0.0112039	0.0196141	0.669602	0.00629458	1	0.936763	3	Inverse variance weighted (fixed effects)	O14960
CKD--eur.annotated.liftover.hg38.refined	CLGN	UKBBOlink	pQTL	0.00476531	0.0118282	0.687038	NA	NA	NA	NA	NA	NA	NA	NA	NA	1	Wald ratio	O14967
CKD--eur.annotated.liftover.hg38.refined	ARHGEF10	UKBBOlink	pQTL	-0.0164154	0.0293583	0.576066	NA	NA	NA	NA	NA	NA	NA	NA	NA	1	Wald ratio	O15013
CKD--eur.annotated.liftover.hg38.refined	PDZD2	UKBBOlink	pQTL	0.0792663	0.0353141	0.0247935	NA	NA	NA	NA	NA	NA	NA	NA	NA	1	Wald ratio	O15018
CKD--eur.annotated.liftover.hg38.refined	PLXNB2	ARIC	pQTL	0.00698218	0.0127231	0.583156	NA	NA	NA	NA	NA	NA	NA	NA	NA	1	Wald ratio	O15031
CKD--eur.annotated.liftover.hg38.refined	PLXNB2	Fenland	pQTL	0.00131476	0.0120801	0.913332	0.984288	1	0.321142	NA	NA	NA	NA	NA	NA	2	Inverse variance weighted (fixed effects)	O15031
CKD--eur.annotated.liftover.hg38.refined	PLXNB2	UKBBOlink	pQTL	-0.00939083	0.0114933	0.413887	NA	NA	NA	NA	NA	NA	NA	NA	NA	1	Wald ratio	O15031
CKD--eur.annotated.liftover.hg38.refined	PLXNB2	deCODESoma	pQTL	0.0050059	0.00879785	0.569363	18.9721	6	0.00421094	0.0195974	0.0494389	0.708165	18.6047	5	0.00227664	7	Inverse variance weighted (fixed effects)	O15031
CKD--eur.annotated.liftover.hg38.refined	SEMA3E	ARIC	pQTL	0.02747	0.0112122	0.0142856	NA	NA	NA	NA	NA	NA	NA	NA	NA	1	Wald ratio	O15041
CKD--eur.annotated.liftover.hg38.refined	SEMA3E	Fenland	pQTL	0.0182153	0.00937956	0.0521341	11.2999	3	0.0102101	0.054066	0.0183073	0.0980786	2.80204	2	0.246345	4	Inverse variance weighted (fixed effects)	O15041
CKD--eur.annotated.liftover.hg38.refined	SEMA3E	deCODESoma	pQTL	-0.0124854	0.00707157	0.0774679	27.1999	8	0.000652923	-0.0373244	0.0153698	0.0455261	15.8467	7	0.0265542	9	Inverse variance weighted (fixed effects)	O15041
CKD--eur.annotated.liftover.hg38.refined	MCF2L	Fenland	pQTL	0.00175044	0.0212553	0.934366	NA	NA	NA	NA	NA	NA	NA	NA	NA	1	Wald ratio	O15068
CKD--eur.annotated.liftover.hg38.refined	MCF2L	deCODESoma	pQTL	-0.0121146	0.0233331	0.603621	0.780219	1	0.377074	NA	NA	NA	NA	NA	NA	2	Inverse variance weighted (fixed effects)	O15068
CKD--eur.annotated.liftover.hg38.refined	DCLK1	ARIC	pQTL	-0.0764526	0.0309681	0.0135586	NA	NA	NA	NA	NA	NA	NA	NA	NA	1	Wald ratio	O15075
CKD--eur.annotated.liftover.hg38.refined	DCLK1	Fenland	pQTL	0.126789	0.049591	0.010567	NA	NA	NA	NA	NA	NA	NA	NA	NA	1	Wald ratio	O15075
CKD--eur.annotated.liftover.hg38.refined	DCLK1	deCODESoma	pQTL	0.049583	0.0348481	0.154785	6.3152	1	0.0119707	NA	NA	NA	NA	NA	NA	2	Inverse variance weighted (fixed effects)	O15075
CKD--eur.annotated.liftover.hg38.refined	SNPH	Fenland	pQTL	-0.0348992	0.030681	0.255334	3.18745	2	0.203168	-0.316492	0.167292	0.309558	0.255553	1	0.613192	3	Inverse variance weighted (fixed effects)	O15079
CKD--eur.annotated.liftover.hg38.refined	SNPH	deCODESoma	pQTL	0.000950162	0.0642651	0.988204	5.19064	2	0.074622	-0.748132	0.337821	0.270019	0.0892011	1	0.765195	3	Inverse variance weighted (fixed effects)	O15079
CKD--eur.annotated.liftover.hg38.refined	ERC2	UKBBOlink	pQTL	0.168968	0.149539	0.258509	NA	NA	NA	NA	NA	NA	NA	NA	NA	1	Wald ratio	O15083
CKD--eur.annotated.liftover.hg38.refined	ANGPT2	ARIC	pQTL	-0.0894081	0.0408068	0.028451	NA	NA	NA	NA	NA	NA	NA	NA	NA	1	Wald ratio	O15123
CKD--eur.annotated.liftover.hg38.refined	ANGPT2	Fenland	pQTL	-0.190244	0.0868293	0.028451	NA	NA	NA	NA	NA	NA	NA	NA	NA	1	Wald ratio	O15123
CKD--eur.annotated.liftover.hg38.refined	ANGPT2	UKBBOlink	pQTL	-0.124452	0.0568011	0.028451	NA	NA	NA	NA	NA	NA	NA	NA	NA	1	Wald ratio	O15123
CKD--eur.annotated.liftover.hg38.refined	ANGPT2	deCODESoma	pQTL	-0.148083	0.062145	0.0171788	0.0072369	1	0.932206	NA	NA	NA	NA	NA	NA	2	Inverse variance weighted (fixed effects)	O15123
CKD--eur.annotated.liftover.hg38.refined	ARPC1B	Fenland	pQTL	0.0324286	0.0722594	0.65359	NA	NA	NA	NA	NA	NA	NA	NA	NA	1	Wald ratio	O15143
CKD--eur.annotated.liftover.hg38.refined	ARPC1B	deCODESoma	pQTL	-0.0692935	0.0905797	0.444272	NA	NA	NA	NA	NA	NA	NA	NA	NA	1	Wald ratio	O15143
CKD--eur.annotated.liftover.hg38.refined	CETN3	Fenland	pQTL	-0.0456081	0.0506757	0.36812	NA	NA	NA	NA	NA	NA	NA	NA	NA	1	Wald ratio	O15182
CKD--eur.annotated.liftover.hg38.refined	CETN3	UKBBOlink	pQTL	0.0438629	0.0513658	0.393142	NA	NA	NA	NA	NA	NA	NA	NA	NA	1	Wald ratio	O15182
CKD--eur.annotated.liftover.hg38.refined	CETN3	deCODESoma	pQTL	0.0586873	0.0687259	0.393142	NA	NA	NA	NA	NA	NA	NA	NA	NA	1	Wald ratio	O15182
CKD--eur.annotated.liftover.hg38.refined	EPHB6	ARIC	pQTL	0.0240218	0.0155634	0.122715	NA	NA	NA	NA	NA	NA	NA	NA	NA	1	Wald ratio	O15197
CKD--eur.annotated.liftover.hg38.refined	EPHB6	Fenland	pQTL	0.0354977	0.024992	0.155502	0.391435	1	0.531546	NA	NA	NA	NA	NA	NA	2	Inverse variance weighted (fixed effects)	O15197
CKD--eur.annotated.liftover.hg38.refined	EPHB6	UKBBOlink	pQTL	0.0446218	0.0289099	0.122715	NA	NA	NA	NA	NA	NA	NA	NA	NA	1	Wald ratio	O15197
CKD--eur.annotated.liftover.hg38.refined	EPHB6	deCODESoma	pQTL	0.0272691	0.0209832	0.193747	1.36146	2	0.506246	0.0283106	0.0834243	0.791722	1.36123	1	0.243324	3	Inverse variance weighted (fixed effects)	O15197
CKD--eur.annotated.liftover.hg38.refined	MATN3	ARIC	pQTL	-0.00833712	0.0115644	0.470952	NA	NA	NA	NA	NA	NA	NA	NA	NA	1	Wald ratio	O15232
CKD--eur.annotated.liftover.hg38.refined	MATN3	Fenland	pQTL	-0.00402717	0.0122983	0.743321	2.1564	3	0.540587	-0.00515773	0.0392736	0.907535	2.1554	2	0.340377	4	Inverse variance weighted (fixed effects)	O15232
CKD--eur.annotated.liftover.hg38.refined	MATN3	UKBBOlink	pQTL	-0.0109978	0.015255	0.470952	NA	NA	NA	NA	NA	NA	NA	NA	NA	1	Wald ratio	O15232
CKD--eur.annotated.liftover.hg38.refined	MATN3	deCODESoma	pQTL	-0.000837747	0.0170825	0.960886	1.68801	3	0.639604	-0.00952089	0.0264584	0.753409	1.50332	2	0.471584	4	Inverse variance weighted (fixed effects)	O15232
CKD--eur.annotated.liftover.hg38.refined	VGF	UKBBOlink	pQTL	-0.21864	0.128941	0.0899518	NA	NA	NA	NA	NA	NA	NA	NA	NA	1	Wald ratio	O15240
CKD--eur.annotated.liftover.hg38.refined	DEFB4A_DEFB4B	UKBBOlink	pQTL	0.122953	0.144448	0.394664	NA	NA	NA	NA	NA	NA	NA	NA	NA	1	Wald ratio	O15263
CKD--eur.annotated.liftover.hg38.refined	MAPK13	ARIC	pQTL	0.0191066	0.0600494	0.750347	NA	NA	NA	NA	NA	NA	NA	NA	NA	1	Wald ratio	O15264
CKD--eur.annotated.liftover.hg38.refined	MAPK13	Fenland	pQTL	0.0149095	0.0468584	0.750347	NA	NA	NA	NA	NA	NA	NA	NA	NA	1	Wald ratio	O15264
CKD--eur.annotated.liftover.hg38.refined	MAPK13	UKBBOlink	pQTL	0.0425644	0.133774	0.750347	NA	NA	NA	NA	NA	NA	NA	NA	NA	1	Wald ratio	O15264
CKD--eur.annotated.liftover.hg38.refined	MAPK13	deCODESoma	pQTL	0.00245304	0.04055	0.951762	0.491286	1	0.483354	NA	NA	NA	NA	NA	NA	2	Inverse variance weighted (fixed effects)	O15264
CKD--eur.annotated.liftover.hg38.refined	SPTLC1	UKBBOlink	pQTL	-0.0479574	0.0445059	0.281234	NA	NA	NA	NA	NA	NA	NA	NA	NA	1	Wald ratio	O15269
CKD--eur.annotated.liftover.hg38.refined	ALOX15B	Fenland	pQTL	0.00328479	0.0294363	0.911149	1.59175	2	0.451187	-0.104889	0.102896	0.493896	0.388035	1	0.533334	3	Inverse variance weighted (fixed effects)	O15296
CKD--eur.annotated.liftover.hg38.refined	ALOX15B	deCODESoma	pQTL	0.0822562	0.0998825	0.410207	NA	NA	NA	NA	NA	NA	NA	NA	NA	1	Wald ratio	O15296
CKD--eur.annotated.liftover.hg38.refined	PMM2	ARIC	pQTL	0.0108991	0.0487431	0.823067	NA	NA	NA	NA	NA	NA	NA	NA	NA	1	Wald ratio	O15305
CKD--eur.annotated.liftover.hg38.refined	PMM2	Fenland	pQTL	0.031864	0.0251775	0.205666	0.308933	3	0.95834	-0.00237311	0.0703736	0.976162	0.037504	2	0.981423	4	Inverse variance weighted (fixed effects)	O15305
CKD--eur.annotated.liftover.hg38.refined	PMM2	UKBBOlink	pQTL	0.0105901	0.0473614	0.823067	NA	NA	NA	NA	NA	NA	NA	NA	NA	1	Wald ratio	O15305
CKD--eur.annotated.liftover.hg38.refined	PMM2	deCODESoma	pQTL	0.00251953	0.0376618	0.946662	1.09134	2	0.579455	0.0688627	0.0837181	0.561787	0.304005	1	0.581383	3	Inverse variance weighted (fixed effects)	O15305
CKD--eur.annotated.liftover.hg38.refined	CHAD	ARIC	pQTL	-0.0214321	0.0669752	0.748968	NA	NA	NA	NA	NA	NA	NA	NA	NA	1	Wald ratio	O15335
CKD--eur.annotated.liftover.hg38.refined	CHAD	Fenland	pQTL	-0.02318	0.0724375	0.748968	NA	NA	NA	NA	NA	NA	NA	NA	NA	1	Wald ratio	O15335
CKD--eur.annotated.liftover.hg38.refined	GPR37	UKBBOlink	pQTL	-0.0131276	0.0117256	0.262899	NA	NA	NA	NA	NA	NA	NA	NA	NA	1	Wald ratio	O15354
CKD--eur.annotated.liftover.hg38.refined	BCAT2	ARIC	pQTL	0.0518838	0.0164929	0.00165614	NA	NA	NA	NA	NA	NA	NA	NA	NA	1	Wald ratio	O15382
CKD--eur.annotated.liftover.hg38.refined	BCAT2	Fenland	pQTL	-0.0754908	0.0460906	0.101447	8.36378	1	0.00382774	NA	NA	NA	NA	NA	NA	2	Inverse variance weighted (fixed effects)	O15382
CKD--eur.annotated.liftover.hg38.refined	BCAT2	deCODESoma	pQTL	0.10017	0.0361443	0.00558171	2.24241	1	0.134271	NA	NA	NA	NA	NA	NA	2	Inverse variance weighted (fixed effects)	O15382
CKD--eur.annotated.liftover.hg38.refined	SIGLEC5	ARIC	pQTL	-0.00652494	0.0122468	0.594181	NA	NA	NA	NA	NA	NA	NA	NA	NA	1	Wald ratio	O15389
CKD--eur.annotated.liftover.hg38.refined	SIGLEC5	Fenland	pQTL	0.00309727	0.00851353	0.716003	3.80141	6	0.70353	-0.0148302	0.0167312	0.416003	2.25217	5	0.813266	7	Inverse variance weighted (fixed effects)	O15389
CKD--eur.annotated.liftover.hg38.refined	SIGLEC5	UKBBOlink	pQTL	-0.00524835	0.0100867	0.602837	NA	NA	NA	NA	NA	NA	NA	NA	NA	1	Wald ratio	O15389
CKD--eur.annotated.liftover.hg38.refined	SIGLEC5	deCODESoma	pQTL	0.00656472	0.00812013	0.418831	1.23977	6	0.974875	0.00498458	0.013194	0.724777	1.23021	5	0.941947	7	Inverse variance weighted (fixed effects)	O15389
CKD--eur.annotated.liftover.hg38.refined	NCAM2	ARIC	pQTL	0.0247526	0.0161984	0.12649	NA	NA	NA	NA	NA	NA	NA	NA	NA	1	Wald ratio	O15394
CKD--eur.annotated.liftover.hg38.refined	NCAM2	Fenland	pQTL	-0.0338151	0.01998	0.0905613	0.432589	3	0.933431	-0.005985	0.0620863	0.931994	0.20845	2	0.901023	4	Inverse variance weighted (fixed effects)	O15394
CKD--eur.annotated.liftover.hg38.refined	NCAM2	UKBBOlink	pQTL	-0.017646	0.0159916	0.269833	NA	NA	NA	NA	NA	NA	NA	NA	NA	1	Wald ratio	O15394
CKD--eur.annotated.liftover.hg38.refined	NCAM2	deCODESoma	pQTL	-0.0273233	0.0182528	0.13441	0.406957	4	0.981903	-0.0132413	0.0348722	0.729446	0.182355	3	0.980386	5	Inverse variance weighted (fixed effects)	O15394
CKD--eur.annotated.liftover.hg38.refined	STX7	ARIC	pQTL	0.0125651	0.0381441	0.741844	NA	NA	NA	NA	NA	NA	NA	NA	NA	1	Wald ratio	O15400
CKD--eur.annotated.liftover.hg38.refined	STX7	Fenland	pQTL	-0.0209624	0.0524059	0.689157	NA	NA	NA	NA	NA	NA	NA	NA	NA	1	Wald ratio	O15400
CKD--eur.annotated.liftover.hg38.refined	STX7	UKBBOlink	pQTL	0.00474401	0.0144015	0.741844	NA	NA	NA	NA	NA	NA	NA	NA	NA	1	Wald ratio	O15400
CKD--eur.annotated.liftover.hg38.refined	STX7	deCODESoma	pQTL	0.0209895	0.0637181	0.741844	NA	NA	NA	NA	NA	NA	NA	NA	NA	1	Wald ratio	O15400
CKD--eur.annotated.liftover.hg38.refined	CCL25	ARIC	pQTL	0.00204976	0.0124694	0.869429	NA	NA	NA	NA	NA	NA	NA	NA	NA	1	Wald ratio	O15444
CKD--eur.annotated.liftover.hg38.refined	CCL25	Fenland	pQTL	0.00881458	0.010557	0.403746	1.11342	2	0.573093	-0.00716611	0.0184785	0.764481	0.00307517	1	0.955777	3	Inverse variance weighted (fixed effects)	O15444
CKD--eur.annotated.liftover.hg38.refined	CCL25	UKBBOlink	pQTL	-0.00947753	0.0123338	0.442237	NA	NA	NA	NA	NA	NA	NA	NA	NA	1	Wald ratio	O15444
CKD--eur.annotated.liftover.hg38.refined	CCL25	deCODESoma	pQTL	-0.00256074	0.0101439	0.800701	2.32035	3	0.508634	0.00644813	0.0166567	0.735979	1.85538	2	0.395467	4	Inverse variance weighted (fixed effects)	O15444
CKD--eur.annotated.liftover.hg38.refined	TLR3	ARIC	pQTL	0.0200358	0.0109056	0.066179	NA	NA	NA	NA	NA	NA	NA	NA	NA	1	Wald ratio	O15455
CKD--eur.annotated.liftover.hg38.refined	TLR3	Fenland	pQTL	0.0171265	0.0104307	0.100606	1.32571	1	0.249569	NA	NA	NA	NA	NA	NA	2	Inverse variance weighted (fixed effects)	O15455
CKD--eur.annotated.liftover.hg38.refined	TLR3	UKBBOlink	pQTL	0.0137328	0.00747482	0.066179	NA	NA	NA	NA	NA	NA	NA	NA	NA	1	Wald ratio	O15455
CKD--eur.annotated.liftover.hg38.refined	TLR3	deCODESoma	pQTL	-0.0430312	0.0380807	0.258476	NA	NA	NA	NA	NA	NA	NA	NA	NA	1	Wald ratio	O15455
CKD--eur.annotated.liftover.hg38.refined	CCL16	ARIC	pQTL	0.00466536	0.0113192	0.680221	NA	NA	NA	NA	NA	NA	NA	NA	NA	1	Wald ratio	O15467
CKD--eur.annotated.liftover.hg38.refined	CCL16	Fenland	pQTL	0.00635214	0.00992163	0.522022	2.04418	1	0.152789	NA	NA	NA	NA	NA	NA	2	Inverse variance weighted (fixed effects)	O15467
CKD--eur.annotated.liftover.hg38.refined	CCL16	UKBBOlink	pQTL	0.00457996	0.011112	0.680221	NA	NA	NA	NA	NA	NA	NA	NA	NA	1	Wald ratio	O15467
CKD--eur.annotated.liftover.hg38.refined	CCL16	deCODESoma	pQTL	0.0141127	0.00828702	0.0885697	5.58308	2	0.0613268	-0.0107895	0.0134166	0.568824	0.0130083	1	0.909195	3	Inverse variance weighted (fixed effects)	O15467
CKD--eur.annotated.liftover.hg38.refined	TAPBP	ARIC	pQTL	0.0341319	0.0172876	0.0483409	NA	NA	NA	NA	NA	NA	NA	NA	NA	1	Wald ratio	O15533
CKD--eur.annotated.liftover.hg38.refined	TAPBP	Fenland	pQTL	-0.0274468	0.0168085	0.102488	NA	NA	NA	NA	NA	NA	NA	NA	NA	1	Wald ratio	O15533
CKD--eur.annotated.liftover.hg38.refined	TAPBP	deCODESoma	pQTL	-0.0041707	0.0110833	0.706691	3.00852	1	0.082828	NA	NA	NA	NA	NA	NA	2	Inverse variance weighted (fixed effects)	O15533
CKD--eur.annotated.liftover.hg38.refined	FLRT2	ARIC	pQTL	0.0296168	0.0171368	0.0839415	NA	NA	NA	NA	NA	NA	NA	NA	NA	1	Wald ratio	O43155
CKD--eur.annotated.liftover.hg38.refined	FLRT2	Fenland	pQTL	0.0523526	0.0401279	0.192014	0.254035	1	0.614248	NA	NA	NA	NA	NA	NA	2	Inverse variance weighted (fixed effects)	O43155
CKD--eur.annotated.liftover.hg38.refined	FLRT2	UKBBOlink	pQTL	-0.000286161	0.0158819	0.985624	NA	NA	NA	NA	NA	NA	NA	NA	NA	1	Wald ratio	O43155
CKD--eur.annotated.liftover.hg38.refined	FLRT2	deCODESoma	pQTL	-0.0404136	0.0328732	0.21893	1.9217	2	0.382567	-0.139197	0.0804797	0.333725	0.113411	1	0.736294	3	Inverse variance weighted (fixed effects)	O43155
CKD--eur.annotated.liftover.hg38.refined	ADAM12	UKBBOlink	pQTL	-0.0556453	0.0641467	0.385685	NA	NA	NA	NA	NA	NA	NA	NA	NA	1	Wald ratio	O43184
CKD--eur.annotated.liftover.hg38.refined	KLK10	ARIC	pQTL	-0.00394834	0.012908	0.759694	NA	NA	NA	NA	NA	NA	NA	NA	NA	1	Wald ratio	O43240
CKD--eur.annotated.liftover.hg38.refined	KLK10	Fenland	pQTL	-0.0103763	0.0145226	0.474924	2.99708	2	0.223457	0.0293985	0.0278132	0.482364	0.18541	1	0.666765	3	Inverse variance weighted (fixed effects)	O43240
CKD--eur.annotated.liftover.hg38.refined	KLK10	UKBBOlink	pQTL	-0.00438084	0.014322	0.759694	NA	NA	NA	NA	NA	NA	NA	NA	NA	1	Wald ratio	O43240
CKD--eur.annotated.liftover.hg38.refined	KLK10	deCODESoma	pQTL	-0.0106174	0.011171	0.341886	5.71416	7	0.573493	0.00756574	0.0182006	0.692097	4.11285	6	0.661408	8	Inverse variance weighted (fixed effects)	O43240
CKD--eur.annotated.liftover.hg38.refined	SPINT1	ARIC	pQTL	0.0270468	0.0332884	0.416505	NA	NA	NA	NA	NA	NA	NA	NA	NA	1	Wald ratio	O43278
CKD--eur.annotated.liftover.hg38.refined	SPINT1	Fenland	pQTL	0.0409191	0.050362	0.416505	NA	NA	NA	NA	NA	NA	NA	NA	NA	1	Wald ratio	O43278
CKD--eur.annotated.liftover.hg38.refined	SPINT1	UKBBOlink	pQTL	0.0192357	0.0236747	0.416505	NA	NA	NA	NA	NA	NA	NA	NA	NA	1	Wald ratio	O43278
CKD--eur.annotated.liftover.hg38.refined	SPINT1	deCODESoma	pQTL	0.0183084	0.0353068	0.604074	0.946708	1	0.330559	NA	NA	NA	NA	NA	NA	2	Inverse variance weighted (fixed effects)	O43278
CKD--eur.annotated.liftover.hg38.refined	TREH	UKBBOlink	pQTL	0.0156118	0.00961594	0.104476	NA	NA	NA	NA	NA	NA	NA	NA	NA	1	Wald ratio	O43280
CKD--eur.annotated.liftover.hg38.refined	EFS	Fenland	pQTL	0.0195896	0.0951493	0.836883	NA	NA	NA	NA	NA	NA	NA	NA	NA	1	Wald ratio	O43281
CKD--eur.annotated.liftover.hg38.refined	SPINT2	ARIC	pQTL	-0.0121965	0.0108026	0.258884	NA	NA	NA	NA	NA	NA	NA	NA	NA	1	Wald ratio	O43291
CKD--eur.annotated.liftover.hg38.refined	SPINT2	Fenland	pQTL	-0.0121135	0.0107291	0.258884	NA	NA	NA	NA	NA	NA	NA	NA	NA	1	Wald ratio	O43291
CKD--eur.annotated.liftover.hg38.refined	SPINT2	UKBBOlink	pQTL	0.0514282	0.0540521	0.341373	NA	NA	NA	NA	NA	NA	NA	NA	NA	1	Wald ratio	O43291
CKD--eur.annotated.liftover.hg38.refined	SPINT2	deCODESoma	pQTL	-0.00248905	0.00714607	0.727608	3.68784	4	0.449897	0.0177387	0.023307	0.501959	2.85646	3	0.41429	5	Inverse variance weighted (fixed effects)	O43291
CKD--eur.annotated.liftover.hg38.refined	LRRTM2	ARIC	pQTL	-0.015432	0.0485006	0.750347	NA	NA	NA	NA	NA	NA	NA	NA	NA	1	Wald ratio	O43300
CKD--eur.annotated.liftover.hg38.refined	LRRTM2	deCODESoma	pQTL	0.043379	0.101598	0.669404	NA	NA	NA	NA	NA	NA	NA	NA	NA	1	Wald ratio	O43300
CKD--eur.annotated.liftover.hg38.refined	RIPK2	ARIC	pQTL	-0.0175122	0.0758862	0.817494	NA	NA	NA	NA	NA	NA	NA	NA	NA	1	Wald ratio	O43353
CKD--eur.annotated.liftover.hg38.refined	RIPK2	deCODESoma	pQTL	-0.014867	0.113459	0.895748	NA	NA	NA	NA	NA	NA	NA	NA	NA	1	Wald ratio	O43353
CKD--eur.annotated.liftover.hg38.refined	COCH	ARIC	pQTL	0.0130758	0.0201059	0.515466	NA	NA	NA	NA	NA	NA	NA	NA	NA	1	Wald ratio	O43405
CKD--eur.annotated.liftover.hg38.refined	COCH	Fenland	pQTL	0.0231619	0.0207779	0.264963	1.22051	3	0.748091	0.0537836	0.0457972	0.361141	0.657553	2	0.719804	4	Inverse variance weighted (fixed effects)	O43405
CKD--eur.annotated.liftover.hg38.refined	COCH	UKBBOlink	pQTL	0.0182276	0.0280273	0.515466	NA	NA	NA	NA	NA	NA	NA	NA	NA	1	Wald ratio	O43405
CKD--eur.annotated.liftover.hg38.refined	COCH	deCODESoma	pQTL	0.0109116	0.0192924	0.571672	1.15557	3	0.76368	-0.0082889	0.033665	0.828478	0.671211	2	0.714905	4	Inverse variance weighted (fixed effects)	O43405
CKD--eur.annotated.liftover.hg38.refined	EIF4G3	UKBBOlink	pQTL	0.0707889	0.117981	0.548506	NA	NA	NA	NA	NA	NA	NA	NA	NA	1	Wald ratio	O43432
CKD--eur.annotated.liftover.hg38.refined	PPIH	ARIC	pQTL	0.108008	0.0726718	0.137216	NA	NA	NA	NA	NA	NA	NA	NA	NA	1	Wald ratio	O43447
CKD--eur.annotated.liftover.hg38.refined	AKR7A2	ARIC	pQTL	0.0276271	0.0282027	0.327288	NA	NA	NA	NA	NA	NA	NA	NA	NA	1	Wald ratio	O43488
CKD--eur.annotated.liftover.hg38.refined	AKR7A2	Fenland	pQTL	-0.00431691	0.0299334	0.885329	2.01591	1	0.155658	NA	NA	NA	NA	NA	NA	2	Inverse variance weighted (fixed effects)	O43488
CKD--eur.annotated.liftover.hg38.refined	AKR7A2	deCODESoma	pQTL	-0.0259867	0.0387249	0.502182	4.30891	3	0.229982	0.142707	0.0949823	0.271833	0.525671	2	0.768868	4	Inverse variance weighted (fixed effects)	O43488
CKD--eur.annotated.liftover.hg38.refined	TGOLN2	UKBBOlink	pQTL	0.0118917	0.0110522	0.28195	NA	NA	NA	NA	NA	NA	NA	NA	NA	1	Wald ratio	O43493
CKD--eur.annotated.liftover.hg38.refined	B4GAT1	UKBBOlink	pQTL	-0.05546	0.0301068	0.0654598	NA	NA	NA	NA	NA	NA	NA	NA	NA	1	Wald ratio	O43505
CKD--eur.annotated.liftover.hg38.refined	TNFSF12	ARIC	pQTL	0.138738	0.0497468	0.00528892	NA	NA	NA	NA	NA	NA	NA	NA	NA	1	Wald ratio	O43508
CKD--eur.annotated.liftover.hg38.refined	TNFSF12	Fenland	pQTL	0.0384854	0.013217	0.00359341	0.630377	1	0.427217	NA	NA	NA	NA	NA	NA	2	Inverse variance weighted (fixed effects)	O43508
CKD--eur.annotated.liftover.hg38.refined	TNFSF12	UKBBOlink	pQTL	0.0679264	0.0241635	0.00493707	NA	NA	NA	NA	NA	NA	NA	NA	NA	1	Wald ratio	O43508
CKD--eur.annotated.liftover.hg38.refined	TNFSF12	deCODESoma	pQTL	0.0504069	0.0118579	2.12901e-05	1.0784	2	0.583215	-0.180042	0.253513	0.606867	0.250263	1	0.61689	3	Inverse variance weighted (fixed effects)	O43508
CKD--eur.annotated.liftover.hg38.refined	FOXO3	deCODESoma	pQTL	-0.0200501	0.12782	0.875353	NA	NA	NA	NA	NA	NA	NA	NA	NA	1	Wald ratio	O43524
CKD--eur.annotated.liftover.hg38.refined	GNRH2	ARIC	pQTL	0.289877	0.0689	2.58546e-05	NA	NA	NA	NA	NA	NA	NA	NA	NA	1	Wald ratio	O43555
CKD--eur.annotated.liftover.hg38.refined	GNRH2	Fenland	pQTL	-0.131579	0.0314645	2.89187e-05	NA	NA	NA	NA	NA	NA	NA	NA	NA	1	Wald ratio	O43555
CKD--eur.annotated.liftover.hg38.refined	GNRH2	deCODESoma	pQTL	-0.14881	0.0405179	0.000239992	0.127325	1	0.721222	NA	NA	NA	NA	NA	NA	2	Inverse variance weighted (fixed effects)	O43555
CKD--eur.annotated.liftover.hg38.refined	TNFSF14	Fenland	pQTL	0.00929073	0.0203708	0.648331	3.54135	3	0.315438	0.0367933	0.0541355	0.56684	3.04121	2	0.21858	4	Inverse variance weighted (fixed effects)	O43557
CKD--eur.annotated.liftover.hg38.refined	TNFSF14	UKBBOlink	pQTL	-0.0240151	0.0308766	0.4367	NA	NA	NA	NA	NA	NA	NA	NA	NA	1	Wald ratio	O43557
CKD--eur.annotated.liftover.hg38.refined	TNFSF14	deCODESoma	pQTL	-0.0939227	0.106077	0.375932	NA	NA	NA	NA	NA	NA	NA	NA	NA	1	Wald ratio	O43557
CKD--eur.annotated.liftover.hg38.refined	CA12	UKBBOlink	pQTL	-0.0261866	0.0309479	0.397467	NA	NA	NA	NA	NA	NA	NA	NA	NA	1	Wald ratio	O43570
CKD--eur.annotated.liftover.hg38.refined	CA12	deCODESoma	pQTL	0.217021	0.114894	0.0589067	NA	NA	NA	NA	NA	NA	NA	NA	NA	1	Wald ratio	O43570
CKD--eur.annotated.liftover.hg38.refined	PSTPIP1	deCODESoma	pQTL	-0.047138	0.129068	0.714949	NA	NA	NA	NA	NA	NA	NA	NA	NA	1	Wald ratio	O43586
CKD--eur.annotated.liftover.hg38.refined	SPRY2	UKBBOlink	pQTL	-0.113447	0.100029	0.256733	NA	NA	NA	NA	NA	NA	NA	NA	NA	1	Wald ratio	O43597
CKD--eur.annotated.liftover.hg38.refined	RCL	ARIC	pQTL	0.0870426	0.0469524	0.0637612	NA	NA	NA	NA	NA	NA	NA	NA	NA	1	Wald ratio	O43598
CKD--eur.annotated.liftover.hg38.refined	DNPH1	Fenland	pQTL	0.11259	0.0693289	0.104376	NA	NA	NA	NA	NA	NA	NA	NA	NA	1	Wald ratio	O43598
CKD--eur.annotated.liftover.hg38.refined	DNPH1	UKBBOlink	pQTL	-0.0527882	0.0282406	0.0615907	NA	NA	NA	NA	NA	NA	NA	NA	NA	1	Wald ratio	O43598
CKD--eur.annotated.liftover.hg38.refined	RCL	deCODESoma	pQTL	-0.0913933	0.0352885	0.00960062	0.131371	1	0.717015	NA	NA	NA	NA	NA	NA	2	Inverse variance weighted (fixed effects)	O43598
CKD--eur.annotated.liftover.hg38.refined	CHMP2A	ARIC	pQTL	-0.106417	0.0752013	0.157041	NA	NA	NA	NA	NA	NA	NA	NA	NA	1	Wald ratio	O43633
CKD--eur.annotated.liftover.hg38.refined	NCK2	ARIC	pQTL	-0.0180139	0.0461605	0.696356	NA	NA	NA	NA	NA	NA	NA	NA	NA	1	Wald ratio	O43639
CKD--eur.annotated.liftover.hg38.refined	PSCA	UKBBOlink	pQTL	-0.0023265	0.00689334	0.73574	NA	NA	NA	NA	NA	NA	NA	NA	NA	1	Wald ratio	O43653
CKD--eur.annotated.liftover.hg38.refined	SIGLEC6	ARIC	pQTL	-0.00264919	0.013246	0.841481	NA	NA	NA	NA	NA	NA	NA	NA	NA	1	Wald ratio	O43699
CKD--eur.annotated.liftover.hg38.refined	SIGLEC6	Fenland	pQTL	-0.000402388	0.00921536	0.965171	0.0957496	1	0.756991	NA	NA	NA	NA	NA	NA	2	Inverse variance weighted (fixed effects)	O43699
CKD--eur.annotated.liftover.hg38.refined	SIGLEC6	UKBBOlink	pQTL	-0.0264457	0.019621	0.177714	NA	NA	NA	NA	NA	NA	NA	NA	NA	1	Wald ratio	O43699
CKD--eur.annotated.liftover.hg38.refined	SIGLEC6	deCODESoma	pQTL	-0.00576975	0.0102448	0.573306	1.66683	3	0.644334	-0.0566511	0.0461156	0.344215	0.386263	2	0.824374	4	Inverse variance weighted (fixed effects)	O43699
CKD--eur.annotated.liftover.hg38.refined	GSTZ1	ARIC	pQTL	0.0108204	0.010099	0.283977	NA	NA	NA	NA	NA	NA	NA	NA	NA	1	Wald ratio	O43708
CKD--eur.annotated.liftover.hg38.refined	GSTZ1	Fenland	pQTL	0.00760072	0.00652951	0.244401	0.000361371	1	0.984833	NA	NA	NA	NA	NA	NA	2	Inverse variance weighted (fixed effects)	O43708
CKD--eur.annotated.liftover.hg38.refined	GSTZ1	deCODESoma	pQTL	0.00815897	0.00637273	0.200441	1.02614	2	0.598655	0.00161571	0.0186877	0.945095	0.887409	1	0.34618	3	Inverse variance weighted (fixed effects)	O43708
CKD--eur.annotated.liftover.hg38.refined	ITM2A	UKBBOlink	pQTL	0.0245312	0.0325306	0.45079	NA	NA	NA	NA	NA	NA	NA	NA	NA	1	Wald ratio	O43736
CKD--eur.annotated.liftover.hg38.refined	SGTA	deCODESoma	pQTL	-0.121417	0.145025	0.402475	NA	NA	NA	NA	NA	NA	NA	NA	NA	1	Wald ratio	O43765
CKD--eur.annotated.liftover.hg38.refined	ENSA	Fenland	pQTL	-0.057554	0.0671463	0.391366	NA	NA	NA	NA	NA	NA	NA	NA	NA	1	Wald ratio	O43768
CKD--eur.annotated.liftover.hg38.refined	ENSA	UKBBOlink	pQTL	0.045054	0.161889	0.780781	NA	NA	NA	NA	NA	NA	NA	NA	NA	1	Wald ratio	O43768
CKD--eur.annotated.liftover.hg38.refined	ENSA	deCODESoma	pQTL	0.0427227	0.153512	0.780781	NA	NA	NA	NA	NA	NA	NA	NA	NA	1	Wald ratio	O43768
CKD--eur.annotated.liftover.hg38.refined	LANCL1	Fenland	pQTL	-0.123762	0.0643564	0.0544704	NA	NA	NA	NA	NA	NA	NA	NA	NA	1	Wald ratio	O43813
CKD--eur.annotated.liftover.hg38.refined	SCO2	ARIC	pQTL	0.00898918	0.0510586	0.86025	NA	NA	NA	NA	NA	NA	NA	NA	NA	1	Wald ratio	O43819
CKD--eur.annotated.liftover.hg38.refined	SCO2	Fenland	pQTL	0.00598802	0.03865	0.876877	NA	NA	NA	NA	NA	NA	NA	NA	NA	1	Wald ratio	O43819
CKD--eur.annotated.liftover.hg38.refined	SCO2	deCODESoma	pQTL	0.0298143	0.0762463	0.695778	NA	NA	NA	NA	NA	NA	NA	NA	NA	1	Wald ratio	O43819
CKD--eur.annotated.liftover.hg38.refined	EDIL3	ARIC	pQTL	-0.0207402	0.0836299	0.804134	NA	NA	NA	NA	NA	NA	NA	NA	NA	1	Wald ratio	O43854
CKD--eur.annotated.liftover.hg38.refined	EDIL3	UKBBOlink	pQTL	-0.0310663	0.10322	0.763437	NA	NA	NA	NA	NA	NA	NA	NA	NA	1	Wald ratio	O43854
CKD--eur.annotated.liftover.hg38.refined	EDIL3	deCODESoma	pQTL	0.0565724	0.159734	0.723214	NA	NA	NA	NA	NA	NA	NA	NA	NA	1	Wald ratio	O43854
CKD--eur.annotated.liftover.hg38.refined	CD5L	ARIC	pQTL	-0.0392585	0.0220166	0.0745647	NA	NA	NA	NA	NA	NA	NA	NA	NA	1	Wald ratio	O43866
CKD--eur.annotated.liftover.hg38.refined	CD5L	Fenland	pQTL	-0.0346311	0.0197651	0.0797505	0.242154	1	0.622655	NA	NA	NA	NA	NA	NA	2	Inverse variance weighted (fixed effects)	O43866
CKD--eur.annotated.liftover.hg38.refined	CD5L	UKBBOlink	pQTL	-0.0741271	0.0415713	0.0745647	NA	NA	NA	NA	NA	NA	NA	NA	NA	1	Wald ratio	O43866
CKD--eur.annotated.liftover.hg38.refined	CD5L	deCODESoma	pQTL	-0.0355815	0.021464	0.0973716	0.621563	3	0.891479	-0.0560105	0.0408458	0.303878	0.275989	2	0.871103	4	Inverse variance weighted (fixed effects)	O43866
CKD--eur.annotated.liftover.hg38.refined	XPNPEP2	UKBBOlink	pQTL	0.0161513	0.0109684	0.140878	NA	NA	NA	NA	NA	NA	NA	NA	NA	1	Wald ratio	O43895
CKD--eur.annotated.liftover.hg38.refined	TLL1	ARIC	pQTL	0.0333335	0.0878791	0.704457	NA	NA	NA	NA	NA	NA	NA	NA	NA	1	Wald ratio	O43897
CKD--eur.annotated.liftover.hg38.refined	TLL1	deCODESoma	pQTL	0.0629771	0.166031	0.704457	NA	NA	NA	NA	NA	NA	NA	NA	NA	1	Wald ratio	O43897
CKD--eur.annotated.liftover.hg38.refined	GAS2	UKBBOlink	pQTL	-0.069068	0.0769365	0.369331	NA	NA	NA	NA	NA	NA	NA	NA	NA	1	Wald ratio	O43903
CKD--eur.annotated.liftover.hg38.refined	VEGFD	UKBBOlink	pQTL	0.016449	0.0161859	0.309506	NA	NA	NA	NA	NA	NA	NA	NA	NA	1	Wald ratio	O43915
CKD--eur.annotated.liftover.hg38.refined	CHST1	ARIC	pQTL	0.0429569	0.0804299	0.593279	NA	NA	NA	NA	NA	NA	NA	NA	NA	1	Wald ratio	O43916
CKD--eur.annotated.liftover.hg38.refined	CHST1	deCODESoma	pQTL	-0.0499419	0.102207	0.625099	NA	NA	NA	NA	NA	NA	NA	NA	NA	1	Wald ratio	O43916
CKD--eur.annotated.liftover.hg38.refined	CXCL13	UKBBOlink	pQTL	-0.165101	0.155929	0.28968	NA	NA	NA	NA	NA	NA	NA	NA	NA	1	Wald ratio	O43927
CKD--eur.annotated.liftover.hg38.refined	GMFG	ARIC	pQTL	-0.048977	0.0355967	0.168857	NA	NA	NA	NA	NA	NA	NA	NA	NA	1	Wald ratio	O60234
CKD--eur.annotated.liftover.hg38.refined	GMFG	UKBBOlink	pQTL	-0.146887	0.120965	0.224639	NA	NA	NA	NA	NA	NA	NA	NA	NA	1	Wald ratio	O60234
CKD--eur.annotated.liftover.hg38.refined	GMFG	deCODESoma	pQTL	-0.209503	0.152268	0.168857	NA	NA	NA	NA	NA	NA	NA	NA	NA	1	Wald ratio	O60234
CKD--eur.annotated.liftover.hg38.refined	TMPRSS11D	UKBBOlink	pQTL	0.0216187	0.0633954	0.733093	NA	NA	NA	NA	NA	NA	NA	NA	NA	1	Wald ratio	O60235
CKD--eur.annotated.liftover.hg38.refined	BNIP3L	UKBBOlink	pQTL	0.148416	0.163257	0.363302	NA	NA	NA	NA	NA	NA	NA	NA	NA	1	Wald ratio	O60238
CKD--eur.annotated.liftover.hg38.refined	ADGRB3	UKBBOlink	pQTL	0.00169968	0.00892332	0.848936	NA	NA	NA	NA	NA	NA	NA	NA	NA	1	Wald ratio	O60242
CKD--eur.annotated.liftover.hg38.refined	HS6ST1	ARIC	pQTL	-0.023062	0.0330025	0.48468	NA	NA	NA	NA	NA	NA	NA	NA	NA	1	Wald ratio	O60243
CKD--eur.annotated.liftover.hg38.refined	HS6ST1	Fenland	pQTL	0.00841188	0.0290835	0.772403	1.37481	2	0.502879	0.078658	0.0704908	0.465174	0.178015	1	0.673084	3	Inverse variance weighted (fixed effects)	O60243
CKD--eur.annotated.liftover.hg38.refined	HS6ST1	UKBBOlink	pQTL	0.0328742	0.0395443	0.40579	NA	NA	NA	NA	NA	NA	NA	NA	NA	1	Wald ratio	O60243
CKD--eur.annotated.liftover.hg38.refined	HS6ST1	deCODESoma	pQTL	-0.00946082	0.0255519	0.71119	3.98403	3	0.263194	0.0517332	0.105577	0.672611	3.35837	2	0.186526	4	Inverse variance weighted (fixed effects)	O60243
CKD--eur.annotated.liftover.hg38.refined	PCDH7	UKBBOlink	pQTL	0.159387	0.0758163	0.0355294	NA	NA	NA	NA	NA	NA	NA	NA	NA	1	Wald ratio	O60245
CKD--eur.annotated.liftover.hg38.refined	PRPSAP2	ARIC	pQTL	-0.0655851	0.0828996	0.428863	NA	NA	NA	NA	NA	NA	NA	NA	NA	1	Wald ratio	O60256
CKD--eur.annotated.liftover.hg38.refined	PRPSAP2	Fenland	pQTL	-0.0850291	0.0617733	0.168676	NA	NA	NA	NA	NA	NA	NA	NA	NA	1	Wald ratio	O60256
CKD--eur.annotated.liftover.hg38.refined	KLK8	ARIC	pQTL	0.00138048	0.0212092	0.948103	NA	NA	NA	NA	NA	NA	NA	NA	NA	1	Wald ratio	O60259
CKD--eur.annotated.liftover.hg38.refined	KLK8	Fenland	pQTL	-0.00556494	0.0233631	0.811731	2.05183	2	0.358468	0.0283733	0.0385423	0.59601	0.826075	1	0.36341	3	Inverse variance weighted (fixed effects)	O60259
CKD--eur.annotated.liftover.hg38.refined	KLK8	UKBBOlink	pQTL	-0.00789439	0.0264414	0.765275	NA	NA	NA	NA	NA	NA	NA	NA	NA	1	Wald ratio	O60259
CKD--eur.annotated.liftover.hg38.refined	KLK8	deCODESoma	pQTL	0.000386127	0.0225857	0.98636	0.693097	3	0.874826	0.00844506	0.0267029	0.781761	0.37305	2	0.829838	4	Inverse variance weighted (fixed effects)	O60259
CKD--eur.annotated.liftover.hg38.refined	PARK2	deCODESoma	pQTL	0.409812	0.1443	0.00451135	NA	NA	NA	NA	NA	NA	NA	NA	NA	1	Wald ratio	O60260
CKD--eur.annotated.liftover.hg38.refined	SUSD5	UKBBOlink	pQTL	-0.0413119	0.0219787	0.0601586	NA	NA	NA	NA	NA	NA	NA	NA	NA	1	Wald ratio	O60279
CKD--eur.annotated.liftover.hg38.refined	PPL	UKBBOlink	pQTL	0.122324	0.104744	0.242874	NA	NA	NA	NA	NA	NA	NA	NA	NA	1	Wald ratio	O60437
CKD--eur.annotated.liftover.hg38.refined	EVI5	UKBBOlink	pQTL	-0.115722	0.0613049	0.0590742	NA	NA	NA	NA	NA	NA	NA	NA	NA	1	Wald ratio	O60447
CKD--eur.annotated.liftover.hg38.refined	LY75	ARIC	pQTL	0.0221603	0.00918564	0.0158435	NA	NA	NA	NA	NA	NA	NA	NA	NA	1	Wald ratio	O60449
CKD--eur.annotated.liftover.hg38.refined	LY75	Fenland	pQTL	0.0206133	0.00822926	0.0122494	18.884	6	0.00436415	-0.0254618	0.0309342	0.447916	12.2855	5	0.031078	7	Inverse variance weighted (fixed effects)	O60449
CKD--eur.annotated.liftover.hg38.refined	LY75	UKBBOlink	pQTL	-0.0273975	0.00856171	0.00137428	NA	NA	NA	NA	NA	NA	NA	NA	NA	1	Wald ratio	O60449
CKD--eur.annotated.liftover.hg38.refined	LY75	deCODESoma	pQTL	0.0121194	0.00494086	0.0141715	23.4839	8	0.00279549	0.00350705	0.0261245	0.896988	23.0777	7	0.0016523	9	Inverse variance weighted (fixed effects)	O60449
[truncated: 10,372 more rows]

## Sheet: ST4
Supplementary Table 4. Full proteome-wide Mendelian randomization associations with end-stage kidney disease (ESKD) outcome.
[truncated: 10,776 more rows]

[truncated: 9 more sheets: ST5, ST6, ST7, ST8, ST9, ST10, ST11, ST12, ST13]
